# Supplementary material for: NCoR1 controls Mycobacterium tuberculosis growth in myeloid cells by regulating the AMPK-mTOR-TFEB axis
Source: PLoS Biol. 2023 Aug 17;21(8):e3002231. doi: 10.1371/journal.pbio.3002231 (PMC10465006; doi:10.1371/journal.pbio.3002231)
Supplement: S1 Table — (XLSX) [file pbio.3002231.s001.xlsx]

## Sheet: 2hr_ctrl_vs_NCOR1_KD_fc1.5
Gene	baseMean	log2FoldChange	lfcSE	stat	pvalue	padj	symbol	entrez	name	foldchange
ENSG00000115414	5840.25	2.28538	0.0524104	43.6054	0	0	FN1	2335	fibronectin 1	4.87491
ENSG00000171951	887.089	2.72438	0.0782295	34.8255	1.00195e-265	7.98854e-262	SCG2	7857	secretogranin II	6.60875
ENSG00000159167	2790.56	3.04603	0.0908412	33.5314	1.67998e-246	8.92965e-243	STC1	6781	stanniocalcin 1	8.25938
ENSG00000163739	1878.17	2.68944	0.0807275	33.3151	2.33631e-243	9.31372e-240	CXCL1	2919	C-X-C motif chemokine ligand 1	6.45064
ENSG00000271503	3378.25	2.52993	0.0776927	32.5633	1.35682e-232	4.32717e-229	CCL5	6352	C-C motif chemokine ligand 5	5.77545
ENSG00000118515	5318.7	-1.50778	0.0467574	-32.247	3.88123e-228	1.0315e-224	SGK1	6446	serum/glucocorticoid regulated kinase 1	0.351651
ENSG00000137959	831.983	-2.1769	0.0691299	-31.49	1.19101e-217	2.71312e-214	IFI44L	10964	interferon induced protein 44 like	0.221151
ENSG00000117228	412.049	-2.96081	0.101796	-29.0857	5.44064e-186	1.08446e-182	GBP1	2633	guanylate binding protein 1	0.128442
ENSG00000107798	3100.14	-1.47923	0.0519216	-28.4897	1.57277e-178	2.7866e-175	LIPA	3988	lipase A, lysosomal acid type	0.35868
ENSG00000187764	577.458	3.03614	0.107421	28.2639	9.59972e-176	1.53077e-172	SEMA4D	10507	semaphorin 4D	8.20292
ENSG00000138061	852.999	1.82157	0.0658494	27.6626	1.96956e-168	2.85514e-165	CYP1B1	1545	cytochrome P450 family 1 subfamily B member 1	3.53465
ENSG00000179348	953.621	2.87376	0.104172	27.5867	1.60707e-167	2.13552e-164	GATA2	2624	GATA binding protein 2	7.32971
ENSG00000136235	1041.84	-1.71163	0.0629598	-27.186	9.50379e-163	1.16575e-159	GPNMB	10457	glycoprotein nmb	0.305315
ENSG00000070214	1321.54	2.28336	0.0845792	26.9966	1.61818e-160	1.8431e-157	SLC44A1	23446	solute carrier family 44 member 1	4.86809
ENSG00000163735	283.507	5.08154	0.190228	26.7129	3.32923e-157	3.5392e-154	CXCL5	6374	C-X-C motif chemokine ligand 5	33.8608
ENSG00000111961	2459.24	-1.13571	0.042605	-26.6569	1.49027e-156	1.48524e-153	SASH1	23328	SAM and SH3 domain containing 1	0.455109
ENSG00000122641	1165	2.78663	0.105327	26.4569	3.04177e-154	2.85318e-151	INHBA	3624	inhibin subunit beta A	6.90015
ENSG00000135414	526.177	2.38864	0.0931827	25.634	6.38432e-145	5.6558e-142	GDF11	10220	growth differentiation factor 11	5.23664
ENSG00000121039	1052.13	2.0424	0.0802367	25.4546	6.27504e-143	5.26641e-140	RDH10	157506	retinol dehydrogenase 10	4.11929
ENSG00000099194	3351.87	-1.27302	0.0501681	-25.375	4.76238e-142	3.79705e-139	SCD	6319	stearoyl-CoA desaturase	0.413794
ENSG00000135047	4643.24	-1.37444	0.0549194	-25.0264	3.15445e-138	2.39528e-135	CTSL	1514	cathepsin L	0.385703
ENSG00000163734	747.357	1.9699	0.082229	23.9563	7.94894e-127	5.76154e-124	CXCL3	2921	C-X-C motif chemokine ligand 3	3.91741
ENSG00000118513	588.897	1.87273	0.0789104	23.7324	1.67143e-124	1.15881e-121	MYB	4602	MYB proto-oncogene, transcription factor	3.66225
ENSG00000113369	2511.07	-1.51305	0.0644034	-23.4933	4.7757e-122	3.17305e-119	ARRDC3	57561	arrestin domain containing 3	0.35037
ENSG00000112972	1343.95	-1.68384	0.0733202	-22.9655	1.03149e-116	6.57928e-114	HMGCS1	3157	3-hydroxy-3-methylglutaryl-CoA synthase 1	0.311254
ENSG00000151790	6039.96	-1.677	0.0733927	-22.8497	1.47051e-115	9.01872e-113	TDO2	6999	tryptophan 2,3-dioxygenase	0.312732
ENSG00000119508	618.497	-2.21444	0.0973754	-22.7412	1.75199e-114	1.03471e-111	NR4A3	8013	nuclear receptor subfamily 4 group A member 3	0.21547
ENSG00000134531	2009.72	-1.2982	0.057571	-22.5496	1.35606e-112	7.72274e-110	EMP1	2012	epithelial membrane protein 1	0.406633
ENSG00000169508	705.353	-1.87582	0.0832083	-22.5436	1.55131e-112	8.53004e-110	GPR183	1880	G protein-coupled receptor 183	0.272473
ENSG00000042980	311.184	-2.4168	0.107295	-22.5248	2.37188e-112	1.26073e-109	ADAM28	10863	ADAM metallopeptidase domain 28	0.187271
ENSG00000102743	200.313	3.09658	0.144341	21.4532	4.26629e-102	2.19452e-99	SLC25A15	10166	solute carrier family 25 member 15	8.55387
ENSG00000148429	516.777	-1.71205	0.0799369	-21.4175	9.18426e-102	4.57663e-99	USP6NL	9712	USP6 N-terminal like	0.305227
ENSG00000196352	921.675	1.72604	0.0812607	21.2408	4.01296e-100	1.93911e-97	CD55	1604	CD55 molecule (Cromer blood group)	3.30818
ENSG00000134028	716.204	-1.59917	0.0752945	-21.2388	4.18083e-100	1.96081e-97	ADAMDEC1	27299	ADAM like decysin 1	0.330067
ENSG00000140563	236.418	2.65205	0.126644	20.941	2.26625e-97	1.03251e-94	MCTP2	55784	multiple C2 and transmembrane domain containing 2	6.2856
ENSG00000164211	1081.1	-1.58176	0.0762109	-20.755	1.10385e-95	4.88945e-93	STARD4	134429	StAR related lipid transfer domain containing 4	0.334074
ENSG00000165949	357.704	-2.47062	0.121493	-20.3355	6.24082e-92	2.68962e-89	IFI27	3429	interferon alpha inducible protein 27	0.180414
ENSG00000137801	1159.23	-2.12713	0.104859	-20.2856	1.72492e-91	7.21395e-89	THBS1	7057	thrombospondin 1	0.228913
ENSG00000041353	135.469	3.90995	0.192756	20.2844	1.76436e-91	7.21395e-89	RAB27B	5874	RAB27B, member RAS oncogene family	15.0318
ENSG00000140105	773.395	-1.37655	0.0681371	-20.2026	9.28542e-91	3.70163e-88	WARS1	7453	tryptophanyl-tRNA synthetase 1	0.385139
ENSG00000163220	395.283	2.05961	0.10203	20.1863	1.29146e-90	5.02285e-88	S100A9	6280	S100 calcium binding protein A9	4.16875
ENSG00000143344	210.833	-2.71225	0.134462	-20.1711	1.75619e-90	6.66767e-88	RGL1	23179	ral guanine nucleotide dissociation stimulator like 1	0.152592
ENSG00000115956	1589.02	-1.04676	0.0520507	-20.1104	5.98385e-90	2.21903e-87	PLEK	5341	pleckstrin	0.484054
ENSG00000113161	1020.56	-1.21754	0.0607022	-20.0576	1.73317e-89	6.28115e-87	HMGCR	3156	3-hydroxy-3-methylglutaryl-CoA reductase	0.430015
ENSG00000135218	400.101	-1.96164	0.0984893	-19.9173	2.88117e-88	1.02096e-85	CD36	948	CD36 molecule	0.256736
ENSG00000026751	798.101	-1.63133	0.0819443	-19.9077	3.48648e-88	1.2086e-85	SLAMF7	57823	SLAM family member 7	0.322791
ENSG00000163694	929.908	-1.30472	0.0658615	-19.8101	2.43828e-87	8.27252e-85	RBM47	54502	RNA binding motif protein 47	0.4048
ENSG00000125355	1363.95	-1.30436	0.0659303	-19.784	4.09169e-87	1.35929e-84	TMEM255A	55026	transmembrane protein 255A	0.4049
ENSG00000074370	987.32	1.89543	0.0963847	19.6652	4.28255e-86	1.39367e-83	ATP2A3	489	ATPase sarcoplasmic/endoplasmic reticulum Ca2+ transporting 3	3.72032
ENSG00000105967	743.052	-1.66834	0.0851678	-19.5889	1.92372e-85	6.13512e-83	TFEC	22797	transcription factor EC	0.314615
ENSG00000244300	212.944	2.43258	0.1245	19.5388	5.13769e-85	1.60639e-82	NA	NA	NA	5.39858
ENSG00000135318	2341.13	1.20602	0.0618706	19.4927	1.26706e-84	3.88549e-82	NT5E	4907	5'-nucleotidase ecto	2.30701
ENSG00000183682	444.133	-2.50395	0.129265	-19.3707	1.3637e-83	4.10294e-81	BMP8A	353500	bone morphogenetic protein 8a	0.176294
ENSG00000175899	4793.64	-0.851608	0.0444573	-19.1556	8.68561e-82	2.56483e-79	A2M	2	alpha-2-macroglobulin	0.554167
ENSG00000198833	2488.34	-0.907394	0.047431	-19.1308	1.39862e-81	4.05499e-79	UBE2J1	51465	ubiquitin conjugating enzyme E2 J1	0.533147
ENSG00000026297	845.607	1.31445	0.0693625	18.9505	4.37675e-80	1.24628e-77	RNASET2	8635	ribonuclease T2	2.48708
ENSG00000135677	3253.84	1.11831	0.0590815	18.9282	6.68164e-80	1.86922e-77	GNS	2799	glucosamine (N-acetyl)-6-sulfatase	2.17092
ENSG00000227706	2006.19	1.77144	0.0938853	18.8681	2.08654e-79	5.73654e-77	NA	NA	NA	3.41394
ENSG00000049089	592.658	1.84992	0.0983504	18.8095	6.31507e-79	1.70678e-76	COL9A2	1298	collagen type IX alpha 2 chain	3.6048
ENSG00000104635	1399.43	1.03612	0.0554004	18.7023	4.73742e-78	1.25905e-75	SLC39A14	23516	solute carrier family 39 member 14	2.0507
ENSG00000120129	1600.34	-1.17622	0.0629971	-18.671	8.52708e-78	2.22906e-75	DUSP1	1843	dual specificity phosphatase 1	0.44251
ENSG00000052802	629.703	-1.49007	0.0798779	-18.6544	1.16388e-77	2.99342e-75	MSMO1	6307	methylsterol monooxygenase 1	0.355995
ENSG00000188042	730.73	-1.30324	0.0699966	-18.6186	2.26941e-77	5.74413e-75	ARL4C	10123	ADP ribosylation factor like GTPase 4C	0.405215
ENSG00000143013	1346	0.986995	0.0530974	18.5884	3.98902e-77	9.9389e-75	LMO4	8543	LIM domain only 4	1.98205
ENSG00000110944	860.137	1.53027	0.083027	18.431	7.41062e-76	1.818e-73	IL23A	51561	interleukin 23 subunit alpha	2.8884
ENSG00000171246	171.188	3.07402	0.168945	18.1954	5.61782e-74	1.3573e-71	NPTX1	4884	neuronal pentraxin 1	8.42115
ENSG00000135905	2645.81	-0.898965	0.0494278	-18.1874	6.491e-74	1.54486e-71	DOCK10	55619	dedicator of cytokinesis 10	0.536271
ENSG00000119899	683.629	-1.28637	0.0715841	-17.97	3.34534e-72	7.84482e-70	SLC17A5	26503	solute carrier family 17 member 5	0.409982
ENSG00000162676	391.84	1.52047	0.0847538	17.9398	5.76401e-72	1.33207e-69	GFI1	2672	growth factor independent 1 transcriptional repressor	2.86884
ENSG00000110422	3087.36	-0.873432	0.0487837	-17.9042	1.09394e-71	2.49199e-69	HIPK3	10114	homeodomain interacting protein kinase 3	0.545847
ENSG00000147454	511.518	2.04197	0.11436	17.8557	2.60917e-71	5.85997e-69	SLC25A37	51312	solute carrier family 25 member 37	4.11808
ENSG00000261371	7454.91	0.729668	0.040948	17.8194	5.00113e-71	1.10761e-68	PECAM1	5175	platelet and endothelial cell adhesion molecule 1	1.65826
ENSG00000120708	1283.79	-1.2212	0.0687449	-17.7642	1.33768e-70	2.92201e-68	TGFBI	7045	transforming growth factor beta induced	0.428926
ENSG00000173546	691.58	-1.57613	0.0889325	-17.7227	2.79902e-70	6.03152e-68	CSPG4	1464	chondroitin sulfate proteoglycan 4	0.335381
ENSG00000085117	1136.95	1.62957	0.0921503	17.6839	5.58286e-70	1.18699e-67	CD82	3732	CD82 molecule	3.09422
ENSG00000254087	4621.33	-0.857677	0.0485749	-17.6568	9.02437e-70	1.89346e-67	LYN	4067	LYN proto-oncogene, Src family tyrosine kinase	0.55184
ENSG00000169442	180.025	3.66025	0.207384	17.6497	1.02349e-69	2.11955e-67	CD52	1043	CD52 molecule	12.6429
ENSG00000157483	1757.21	-0.913371	0.0522896	-17.4675	2.53176e-68	5.17583e-66	MYO1E	4643	myosin IE	0.530943
ENSG00000170571	474.113	1.64661	0.0944817	17.4278	5.07482e-68	1.02434e-65	EMB	133418	embigin	3.13097
ENSG00000090621	2497.87	-1.01263	0.0581386	-17.4175	6.07996e-68	1.21189e-65	PABPC4	8761	poly(A) binding protein cytoplasmic 4	0.495643
ENSG00000103966	388.033	-1.57021	0.0902655	-17.3955	8.92295e-68	1.75661e-65	EHD4	30844	EH domain containing 4	0.336758
ENSG00000132669	237.263	-1.84148	0.106474	-17.2952	5.11392e-67	9.9447e-65	RIN2	54453	Ras and Rab interactor 2	0.279036
ENSG00000091409	914.699	-1.23954	0.0719767	-17.2214	1.83406e-66	3.5236e-64	ITGA6	3655	integrin subunit alpha 6	0.423507
ENSG00000162772	579.685	-1.28408	0.0752861	-17.056	3.15426e-65	5.98784e-63	ATF3	467	activating transcription factor 3	0.410633
ENSG00000159128	2487.59	-0.790555	0.0465397	-16.9867	1.03053e-64	1.93328e-62	IFNGR2	3460	interferon gamma receptor 2	0.578122
ENSG00000038945	249.75	-1.89363	0.11163	-16.9635	1.52914e-64	2.83531e-62	MSR1	4481	macrophage scavenger receptor 1	0.269128
ENSG00000166825	8149.69	1.14934	0.0679716	16.9091	3.85691e-64	7.06923e-62	ANPEP	290	alanyl aminopeptidase, membrane	2.21812
ENSG00000197471	817.823	1.20754	0.0717427	16.8315	1.43339e-63	2.59737e-61	SPN	6693	sialophorin	2.30944
ENSG00000139679	584.748	-1.40675	0.0838904	-16.7689	4.12122e-63	7.38393e-61	LPAR6	10161	lysophosphatidic acid receptor 6	0.377161
ENSG00000138670	712.847	-1.13889	0.0681258	-16.7175	9.77199e-63	1.73138e-60	RASGEF1B	153020	RasGEF domain family member 1B	0.454108
ENSG00000150347	1973.54	-0.998236	0.0597744	-16.7001	1.30922e-62	2.29416e-60	ARID5B	84159	AT-rich interaction domain 5B	0.500612
ENSG00000092964	2555.55	-0.816278	0.0491766	-16.5989	7.09737e-62	1.23016e-59	DPYSL2	1808	dihydropyrimidinase like 2	0.567905
ENSG00000197405	2349.82	-1.10584	0.0668466	-16.5429	1.80165e-61	3.08916e-59	C5AR1	728	complement C5a receptor 1	0.464633
ENSG00000100427	166.807	2.2096	0.133909	16.5007	3.62543e-61	6.15012e-59	MLC1	23209	modulator of VRAC current 1	4.62545
ENSG00000157216	566.495	1.32651	0.0805166	16.4749	5.55456e-61	9.22635e-59	SSBP3	23648	single stranded DNA binding protein 3	2.50794
ENSG00000163297	1393.12	1.04853	0.0636423	16.4754	5.50827e-61	9.22635e-59	ANTXR2	118429	ANTXR cell adhesion molecule 2	2.06843
ENSG00000119917	1074.19	-1.02143	0.0622447	-16.4099	1.62454e-60	2.67061e-58	IFIT3	3437	interferon induced protein with tetratricopeptide repeats 3	0.492628
ENSG00000105246	577.578	-1.28712	0.078773	-16.3397	5.15392e-60	8.38616e-58	EBI3	10148	Epstein-Barr virus induced 3	0.409767
ENSG00000170873	4893.43	-0.74462	0.0456859	-16.2987	1.00824e-59	1.62398e-57	MTSS1	9788	MTSS I-BAR domain containing 1	0.596825
ENSG00000129675	740.368	1.13975	0.070249	16.2244	3.38791e-59	5.40237e-57	ARHGEF6	9459	Rac/Cdc42 guanine nucleotide exchange factor 6	2.20343
ENSG00000106948	368.209	-1.61402	0.0995153	-16.2188	3.71531e-59	5.86578e-57	AKNA	80709	AT-hook transcription factor	0.326688
ENSG00000163823	271.977	-1.6692	0.102997	-16.2063	4.55044e-59	7.11385e-57	CCR1	1230	C-C motif chemokine receptor 1	0.314427
ENSG00000109321	299.933	-1.53317	0.0947648	-16.1787	7.13413e-59	1.10447e-56	AREG	374	amphiregulin	0.345518
ENSG00000151287	126.467	2.37693	0.146949	16.1752	7.54387e-59	1.15668e-56	TEX30	93081	testis expressed 30	5.1943
ENSG00000011028	1947.31	1.10869	0.0686985	16.1385	1.36856e-58	2.07838e-56	MRC2	9902	mannose receptor C type 2	2.1565
ENSG00000186480	3998.95	-1.04425	0.0647529	-16.1267	1.65707e-58	2.49279e-56	INSIG1	3638	insulin induced gene 1	0.484897
ENSG00000151726	996.69	-0.968414	0.0600551	-16.1254	1.69076e-58	2.5197e-56	ACSL1	2180	acyl-CoA synthetase long chain family member 1	0.511068
ENSG00000141232	941.487	-1.12872	0.0702987	-16.056	5.18719e-58	7.65878e-56	TOB1	10140	transducer of ERBB2, 1	0.457322
ENSG00000108679	678.43	-1.58463	0.098772	-16.0433	6.36628e-58	9.31347e-56	LGALS3BP	3959	galectin 3 binding protein	0.33341
ENSG00000065833	680.435	-1.25431	0.0786061	-15.957	2.54882e-57	3.69486e-55	ME1	4199	malic enzyme 1	0.419193
ENSG00000123095	187.414	2.00468	0.125765	15.9399	3.35052e-57	4.81328e-55	BHLHE41	79365	basic helix-loop-helix family member e41	4.013
ENSG00000165732	1374.97	-0.948761	0.0595355	-15.936	3.56182e-57	5.07114e-55	DDX21	9188	DExD-box helicase 21	0.518077
ENSG00000148344	378.529	1.86798	0.117384	15.9134	5.11876e-57	7.22334e-55	PTGES	9536	prostaglandin E synthase	3.65021
ENSG00000265972	2529.21	0.728498	0.0464106	15.6968	1.59044e-55	2.22467e-53	TXNIP	10628	thioredoxin interacting protein	1.65691
ENSG00000155659	104.936	2.9345	0.187765	15.6286	4.65176e-55	6.45017e-53	VSIG4	11326	V-set and immunoglobulin domain containing 4	7.64492
ENSG00000140396	778.746	-1.06848	0.0688198	-15.5257	2.32375e-54	3.19436e-52	NCOA2	10499	nuclear receptor coactivator 2	0.476822
ENSG00000156265	354.158	-1.57186	0.101363	-15.5072	3.10337e-54	4.22961e-52	MAP3K7CL	56911	MAP3K7 C-terminal like	0.336376
ENSG00000104549	8213.73	-0.672005	0.0434162	-15.4782	4.86981e-54	6.58085e-52	SQLE	6713	squalene epoxidase	0.627634
ENSG00000139626	848.775	1.37626	0.0889985	15.4639	6.08425e-54	8.15289e-52	ITGB7	3695	integrin subunit beta 7	2.59595
ENSG00000185420	143.869	2.23797	0.144781	15.4576	6.70622e-54	8.91145e-52	SMYD3	64754	SET and MYND domain containing 3	4.71733
ENSG00000104081	608.121	-1.09517	0.0708693	-15.4534	7.15637e-54	9.43103e-52	BMF	90427	Bcl2 modifying factor	0.46808
ENSG00000104043	1083.91	1.03545	0.0674223	15.3577	3.14651e-53	4.11265e-51	ATP8B4	79895	ATPase phospholipid transporting 8B4 (putative)	2.04975
ENSG00000112149	807.709	-1.18143	0.0771553	-15.3124	6.32358e-53	8.19803e-51	CD83	9308	CD83 molecule	0.440914
ENSG00000070081	288.991	1.59405	0.104162	15.3036	7.23561e-53	9.30476e-51	NUCB2	4925	nucleobindin 2	3.01896
ENSG00000111913	256.201	1.84352	0.120524	15.2958	8.15158e-53	1.03988e-50	RIPOR2	9750	RHO family interacting cell polarization regulator 2	3.58884
ENSG00000176788	1171.06	1.08134	0.070786	15.2762	1.10131e-52	1.39377e-50	BASP1	10409	brain abundant membrane attached signal protein 1	2.11601
ENSG00000175857	184.308	2.16225	0.141559	15.2745	1.13096e-52	1.42002e-50	GAPT	202309	GRB2 binding adaptor protein, transmembrane	4.47611
ENSG00000163565	1163.2	-1.02116	0.0670125	-15.2384	1.96683e-52	2.45024e-50	IFI16	3428	interferon gamma inducible protein 16	0.49272
ENSG00000110090	133.696	2.62609	0.173709	15.1177	1.23729e-51	1.52945e-49	CPT1A	1374	carnitine palmitoyltransferase 1A	6.17352
ENSG00000182534	277.571	1.62543	0.107805	15.0776	2.27554e-51	2.79121e-49	MXRA7	439921	matrix remodeling associated 7	3.08534
ENSG00000076716	552.248	1.3165	0.0873966	15.0635	2.81431e-51	3.42572e-49	GPC4	2239	glypican 4	2.49061
ENSG00000131378	1383.14	-0.848713	0.0563679	-15.0567	3.12135e-51	3.77069e-49	RFTN1	23180	raftlin, lipid raft linker 1	0.55528
ENSG00000138119	673.443	-1.07414	0.0715614	-15.0101	6.30959e-51	7.50841e-49	MYOF	26509	myoferlin	0.474954
ENSG00000160712	823.118	-1.10518	0.0739013	-14.9548	1.44982e-50	1.71251e-48	IL6R	3570	interleukin 6 receptor	0.464846
ENSG00000198719	285.876	1.89207	0.127753	14.8104	1.25434e-49	1.47071e-47	DLL1	28514	delta like canonical Notch ligand 1	3.71168
ENSG00000050344	182.672	1.91372	0.1294	14.7891	1.72149e-49	2.00371e-47	NFE2L3	9603	nuclear factor, erythroid 2 like 3	3.76779
ENSG00000173193	2300.98	-0.701245	0.0474293	-14.785	1.82951e-49	2.11401e-47	PARP14	54625	poly(ADP-ribose) polymerase family member 14	0.615041
ENSG00000173852	331.399	1.57415	0.107095	14.6986	6.58085e-49	7.54952e-47	DPY19L1	23333	dpy-19 like C-mannosyltransferase 1	2.9776
ENSG00000153823	81.1561	3.68796	0.25147	14.6656	1.07063e-48	1.21944e-46	PID1	55022	phosphotyrosine interaction domain containing 1	12.888
ENSG00000110080	177.531	2.07628	0.141636	14.6593	1.17442e-48	1.32818e-46	ST3GAL4	6484	ST3 beta-galactoside alpha-2,3-sialyltransferase 4	4.21719
ENSG00000050405	364.946	-1.3207	0.0905159	-14.5908	3.21639e-48	3.61187e-46	LIMA1	51474	LIM domain and actin binding 1	0.400342
ENSG00000145107	235.433	-1.76166	0.121176	-14.538	6.95804e-48	7.75895e-46	TM4SF19	116211	transmembrane 4 L six family member 19	0.294909
ENSG00000125810	602.791	1.15036	0.079226	14.52	9.05516e-48	1.00273e-45	CD93	22918	CD93 molecule	2.21969
ENSG00000173281	377.979	-1.39761	0.0964312	-14.4933	1.33561e-47	1.4688e-45	PPP1R3B	79660	protein phosphatase 1 regulatory subunit 3B	0.379558
ENSG00000198771	189.244	2.08219	0.144104	14.4492	2.5372e-47	2.77111e-45	RCSD1	92241	RCSD domain containing 1	4.23449
ENSG00000158715	171.786	2.27243	0.157385	14.4386	2.95697e-47	3.2076e-45	SLC45A3	85414	solute carrier family 45 member 3	4.83135
ENSG00000105426	379.698	1.78476	0.123685	14.4299	3.35326e-47	3.61291e-45	PTPRS	5802	protein tyrosine phosphatase receptor type S	3.44562
ENSG00000170458	1590.32	0.953821	0.0661576	14.4174	4.02097e-47	4.30325e-45	CD14	929	CD14 molecule	1.937
ENSG00000160752	374.236	-1.29877	0.0902094	-14.3973	5.37885e-47	5.71807e-45	FDPS	2224	farnesyl diphosphate synthase	0.406472
ENSG00000101445	254.189	1.59286	0.110651	14.3953	5.5362e-47	5.84637e-45	PPP1R16B	26051	protein phosphatase 1 regulatory subunit 16B	3.01646
ENSG00000169710	1544.66	-1.04461	0.072895	-14.3304	1.41346e-46	1.48283e-44	FASN	2194	fatty acid synthase	0.484775
ENSG00000149289	2209.27	-0.781804	0.0547401	-14.2821	2.82896e-46	2.9484e-44	ZC3H12C	85463	zinc finger CCCH-type containing 12C	0.581639
ENSG00000115590	688.182	1.16015	0.081653	14.2083	8.14233e-46	8.43101e-44	IL1R2	7850	interleukin 1 receptor type 2	2.2348
ENSG00000169855	894.328	-0.908096	0.0640531	-14.1772	1.26736e-45	1.30383e-43	ROBO1	6091	roundabout guidance receptor 1	0.532888
ENSG00000123983	947	-0.874045	0.0619769	-14.1028	3.6525e-45	3.73351e-43	ACSL3	2181	acyl-CoA synthetase long chain family member 3	0.545615
ENSG00000164506	446.08	1.16515	0.0827885	14.0738	5.50451e-45	5.59076e-43	STXBP5	134957	syntaxin binding protein 5	2.24256
ENSG00000128917	179.915	-2.52697	0.17956	-14.0731	5.55439e-45	5.60571e-43	DLL4	54567	delta like canonical Notch ligand 4	0.173503
ENSG00000067064	594.54	-1.31015	0.0935274	-14.0082	1.38869e-44	1.39271e-42	IDI1	3422	isopentenyl-diphosphate delta isomerase 1	0.403279
ENSG00000155189	586.712	1.2475	0.0896732	13.9116	5.38321e-44	5.36504e-42	AGPAT5	55326	1-acylglycerol-3-phosphate O-acyltransferase 5	2.3743
ENSG00000169136	433.078	-1.33888	0.0962629	-13.9085	5.62132e-44	5.56755e-42	ATF5	22809	activating transcription factor 5	0.395328
ENSG00000140526	847.045	0.963367	0.0692746	13.9065	5.78566e-44	5.69494e-42	ABHD2	11057	abhydrolase domain containing 2, acylglycerol lipase	1.94985
ENSG00000059588	214.696	1.66017	0.119767	13.8617	1.08096e-43	1.05748e-41	TARBP1	6894	TAR (HIV-1) RNA binding protein 1	3.16054
ENSG00000065911	571.004	-1.02778	0.0744224	-13.8102	2.21363e-43	2.15235e-41	MTHFD2	10797	methylenetetrahydrofolate dehydrogenase (NADP+ dependent) 2, methenyltetrahydrofolate cyclohydrolase	0.490463
ENSG00000143333	3227.64	0.619102	0.0449565	13.7711	3.80145e-43	3.67381e-41	RGS16	6004	regulator of G protein signaling 16	1.53592
ENSG00000084234	7251.1	0.633871	0.0461963	13.7212	7.57587e-43	7.2774e-41	APLP2	334	amyloid beta precursor like protein 2	1.55172
ENSG00000109654	714.854	-1.02224	0.0745383	-13.7143	8.33768e-43	7.96124e-41	TRIM2	23321	tripartite motif containing 2	0.492351
ENSG00000198400	108.142	3.89688	0.284355	13.7043	9.57151e-43	9.08496e-41	NTRK1	4914	neurotrophic receptor tyrosine kinase 1	14.8963
ENSG00000183688	619.283	1.04019	0.0763761	13.6193	3.07581e-42	2.90218e-40	RFLNB	359845	refilin B	2.0565
ENSG00000130164	546.305	-1.16483	0.0859103	-13.5586	7.04448e-42	6.60772e-40	LDLR	3949	low density lipoprotein receptor	0.446018
ENSG00000145506	105.563	2.99337	0.221318	13.5252	1.11055e-41	1.0356e-39	NKD2	85409	NKD inhibitor of WNT signaling pathway 2	7.96333
ENSG00000101347	1254.83	-0.694577	0.0514181	-13.5084	1.39475e-41	1.29306e-39	SAMHD1	25939	SAM and HD domain containing deoxynucleoside triphosphate triphosphohydrolase 1	0.61789
ENSG00000145012	1258.65	0.865545	0.064095	13.5041	1.47947e-41	1.36368e-39	LPP	4026	LIM domain containing preferred translocation partner in lipoma	1.82203
ENSG00000116741	2722.53	-0.802587	0.0596992	-13.4438	3.34568e-41	3.06611e-39	RGS2	5997	regulator of G protein signaling 2	0.57332
ENSG00000109787	323.625	-1.46413	0.108917	-13.4426	3.40167e-41	3.0996e-39	KLF3	51274	Kruppel like factor 3	0.362455
ENSG00000135077	231.892	-1.51772	0.112945	-13.4377	3.63413e-41	3.2926e-39	HAVCR2	84868	hepatitis A virus cellular receptor 2	0.349236
ENSG00000089041	79.5083	-2.9063	0.216555	-13.4206	4.57718e-41	4.1236e-39	P2RX7	5027	purinergic receptor P2X 7	0.133388
ENSG00000182718	1778.72	-0.727853	0.0542677	-13.4123	5.12422e-41	4.59049e-39	ANXA2	302	annexin A2	0.603802
ENSG00000110042	149.639	-1.78575	0.133774	-13.349	1.19981e-40	1.06883e-38	DTX4	23220	deltex E3 ubiquitin ligase 4	0.290024
ENSG00000153071	1274.33	-0.963016	0.0725182	-13.2796	3.03849e-40	2.69177e-38	DAB2	1601	DAB adaptor protein 2	0.512983
ENSG00000148400	1241.56	1.05349	0.0794132	13.266	3.64569e-40	3.21183e-38	NOTCH1	4851	notch receptor 1	2.07555
ENSG00000183762	1176.02	0.835479	0.0631127	13.2379	5.30088e-40	4.64438e-38	KREMEN1	83999	kringle containing transmembrane protein 1	1.78445
ENSG00000001084	589.732	-1.02827	0.0779763	-13.187	1.04299e-39	9.03887e-38	GCLC	2729	glutamate-cysteine ligase catalytic subunit	0.490297
ENSG00000035403	781.599	-0.912764	0.0692166	-13.1871	1.04173e-39	9.03887e-38	VCL	7414	vinculin	0.531167
ENSG00000039560	1022.03	1.00415	0.0762261	13.1734	1.2492e-39	1.07675e-37	RAI14	26064	retinoic acid induced 14	2.00577
ENSG00000197122	542.338	-1.14189	0.0869947	-13.126	2.33648e-39	2.00309e-37	SRC	6714	SRC proto-oncogene, non-receptor tyrosine kinase	0.453164
ENSG00000133687	1117.23	-0.785132	0.059831	-13.1225	2.44731e-39	2.08689e-37	TMTC1	83857	transmembrane O-mannosyltransferase targeting cadherins 1	0.580299
ENSG00000153234	435.348	-1.18751	0.0905283	-13.1175	2.61286e-39	2.21621e-37	NR4A2	4929	nuclear receptor subfamily 4 group A member 2	0.43906
ENSG00000106105	622.445	-0.954387	0.0729069	-13.0905	3.7317e-39	3.14845e-37	GARS1	2617	glycyl-tRNA synthetase 1	0.516061
ENSG00000162924	619.366	-1.08037	0.0829936	-13.0175	9.73192e-39	8.12488e-37	REL	5966	REL proto-oncogene, NF-kB subunit	0.472908
ENSG00000185432	730.031	-1.12953	0.0869016	-12.9978	1.25975e-38	1.04625e-36	METTL7A	25840	methyltransferase like 7A	0.457066
ENSG00000123094	426.737	1.17025	0.0902882	12.9612	2.02988e-38	1.67712e-36	RASSF8	11228	Ras association domain family member 8	2.2505
ENSG00000117036	949.812	-0.791488	0.061339	-12.9035	4.30128e-38	3.53547e-36	ETV3	2117	ETS variant transcription factor 3	0.577748
ENSG00000196839	188.138	-1.51635	0.117519	-12.903	4.32728e-38	3.5386e-36	ADA	100	adenosine deaminase	0.349569
ENSG00000091436	527.379	-0.971497	0.0754795	-12.871	6.55496e-38	5.33293e-36	MAP3K20	51776	mitogen-activated protein kinase kinase kinase 20	0.509977
ENSG00000132965	661.284	1.03929	0.0807746	12.8665	6.94542e-38	5.62191e-36	ALOX5AP	241	arachidonate 5-lipoxygenase activating protein	2.05521
ENSG00000152061	564.26	-0.984861	0.0765757	-12.8613	7.43417e-38	5.98714e-36	RABGAP1L	9910	RAB GTPase activating protein 1 like	0.505274
ENSG00000167613	226.141	-1.42025	0.110592	-12.8422	9.51087e-38	7.62112e-36	LAIR1	3903	leukocyte associated immunoglobulin like receptor 1	0.373648
ENSG00000072778	536.705	1.04203	0.0813087	12.8157	1.33908e-37	1.06765e-35	ACADVL	37	acyl-CoA dehydrogenase very long chain	2.05912
ENSG00000150961	607.499	-1.02869	0.0802772	-12.8143	1.36435e-37	1.08238e-35	SEC24D	9871	SEC24 homolog D, COPII coat complex component	0.490154
ENSG00000104951	518.176	-1.03833	0.0814879	-12.7421	3.44959e-37	2.72313e-35	IL4I1	259307	interleukin 4 induced 1	0.486892
ENSG00000105492	116.122	5.56948	0.437625	12.7266	4.20753e-37	3.30509e-35	SIGLEC6	946	sialic acid binding Ig like lectin 6	47.4878
ENSG00000170006	301.269	1.59705	0.125673	12.7079	5.34325e-37	4.17664e-35	TMEM154	201799	transmembrane protein 154	3.02524
ENSG00000148700	315.794	1.51916	0.119617	12.7002	5.90066e-37	4.58985e-35	ADD3	120	adducin 3	2.86624
ENSG00000107331	438.515	1.38718	0.109463	12.6726	8.3882e-37	6.49311e-35	ABCA2	20	ATP binding cassette subfamily A member 2	2.61567
ENSG00000156261	1697.08	-0.713721	0.0563286	-12.6707	8.59713e-37	6.6227e-35	CCT8	10694	chaperonin containing TCP1 subunit 8	0.609745
ENSG00000137965	495.082	-0.993664	0.0786354	-12.6363	1.33102e-36	1.0204e-34	IFI44	10561	interferon induced protein 44	0.502201
ENSG00000185745	1333.38	-1.1722	0.0928484	-12.6249	1.539e-36	1.17421e-34	IFIT1	3434	interferon induced protein with tetratricopeptide repeats 1	0.443743
ENSG00000058668	306.072	1.37657	0.109359	12.5877	2.4691e-36	1.87487e-34	ATP2B4	493	ATPase plasma membrane Ca2+ transporting 4	2.59651
ENSG00000180628	1094.45	-1.0495	0.0834646	-12.5742	2.92926e-36	2.21374e-34	PCGF5	84333	polycomb group ring finger 5	0.483137
ENSG00000148154	1071.47	-0.733339	0.0583377	-12.5706	3.06416e-36	2.30477e-34	UGCG	7357	UDP-glucose ceramide glucosyltransferase	0.60151
ENSG00000138623	1013.21	-0.938766	0.0747127	-12.565	3.28865e-36	2.46201e-34	SEMA7A	8482	semaphorin 7A (John Milton Hagen blood group)	0.521679
ENSG00000120738	1014.93	0.982192	0.0786125	12.4941	8.04081e-36	5.99153e-34	EGR1	1958	early growth response 1	1.97546
ENSG00000109971	9381.61	-0.680298	0.0544514	-12.4937	8.08359e-36	5.9954e-34	HSPA8	3312	heat shock protein family A (Hsp70) member 8	0.624036
ENSG00000143878	233.659	-1.48658	0.119019	-12.4904	8.42757e-36	6.22158e-34	RHOB	388	ras homolog family member B	0.356856
ENSG00000002549	582.365	-0.838632	0.0672246	-12.4751	1.02092e-35	7.50214e-34	LAP3	51056	leucine aminopeptidase 3	0.559173
ENSG00000150093	3805.24	0.620948	0.0498782	12.4493	1.4109e-35	1.03203e-33	ITGB1	3688	integrin subunit beta 1	1.53789
ENSG00000112033	1373.82	-1.06754	0.0858962	-12.4282	1.83645e-35	1.33717e-33	PPARD	5467	peroxisome proliferator activated receptor delta	0.477132
ENSG00000073712	197.053	-1.56914	0.126363	-12.4177	2.09421e-35	1.51792e-33	FERMT2	10979	fermitin family member 2	0.337009
ENSG00000049239	503.22	1.10342	0.0890359	12.393	2.85109e-35	2.05717e-33	H6PD	9563	hexose-6-phosphate dehydrogenase/glucose 1-dehydrogenase	2.14864
ENSG00000054983	480.56	1.12227	0.0906934	12.3744	3.59694e-35	2.58364e-33	GALC	2581	galactosylceramidase	2.1769
ENSG00000125730	695.181	0.871384	0.0708073	12.3064	8.36602e-35	5.98227e-33	C3	718	complement C3	1.82942
ENSG00000102265	3461.55	1.16636	0.0947919	12.3044	8.57697e-35	6.10573e-33	TIMP1	7076	TIMP metallopeptidase inhibitor 1	2.24444
ENSG00000131149	194.175	1.47818	0.120268	12.2907	1.01635e-34	7.20302e-33	GSE1	23199	Gse1 coiled-coil protein	2.78596
ENSG00000140262	640.257	-0.995408	0.0811083	-12.2726	1.27131e-34	8.97003e-33	TCF12	6938	transcription factor 12	0.501594
ENSG00000196611	1039.2	-0.873359	0.0711788	-12.2699	1.31341e-34	9.2263e-33	MMP1	4312	matrix metallopeptidase 1	0.545874
ENSG00000137752	295.005	-1.25878	0.102626	-12.2657	1.38424e-34	9.68121e-33	CASP1	834	caspase 1	0.417897
ENSG00000121594	70.5289	-3.21518	0.263196	-12.2159	2.55628e-34	1.78002e-32	CD80	941	CD80 molecule	0.10768
ENSG00000115355	2092.3	-0.786822	0.0644276	-12.2125	2.66542e-34	1.84795e-32	CCDC88A	55704	coiled-coil domain containing 88A	0.579619
ENSG00000168918	837.59	0.860952	0.0707025	12.1771	4.11591e-34	2.84123e-32	INPP5D	3635	inositol polyphosphate-5-phosphatase D	1.81624
ENSG00000125505	407.771	1.2238	0.100823	12.1381	6.63344e-34	4.55934e-32	MBOAT7	79143	membrane bound O-acyltransferase domain containing 7	2.33561
ENSG00000134824	81.5699	-2.2618	0.186525	-12.126	7.69173e-34	5.26405e-32	FADS2	9415	fatty acid desaturase 2	0.208512
ENSG00000079215	1417.57	-0.810726	0.0672475	-12.0558	1.80665e-33	1.23115e-31	SLC1A3	6507	solute carrier family 1 member 3	0.570095
ENSG00000121989	197.76	-1.42015	0.117868	-12.0486	1.9717e-33	1.3379e-31	ACVR2A	92	activin A receptor type 2A	0.373675
ENSG00000145730	893.413	0.906289	0.0753695	12.0246	2.6383e-33	1.78264e-31	PAM	5066	peptidylglycine alpha-amidating monooxygenase	1.87422
ENSG00000140284	87.4942	2.41151	0.200567	12.0234	2.67588e-33	1.8004e-31	SLC27A2	11001	solute carrier family 27 member 2	5.3203
ENSG00000137673	140.727	2.06493	0.171814	12.0184	2.84322e-33	1.90496e-31	MMP7	4316	matrix metallopeptidase 7	4.18415
ENSG00000135605	177.407	1.56683	0.130387	12.0168	2.90043e-33	1.93516e-31	TEC	7006	tec protein tyrosine kinase	2.96252
ENSG00000114541	551.516	-0.925875	0.0770576	-12.0154	2.95074e-33	1.96052e-31	FRMD4B	23150	FERM domain containing 4B	0.526361
ENSG00000140968	218.435	-1.37759	0.114702	-12.0102	3.14252e-33	2.07928e-31	IRF8	3394	interferon regulatory factor 8	0.384862
ENSG00000182511	149.594	1.7827	0.148549	12.0007	3.522e-33	2.32073e-31	FES	2242	FES proto-oncogene, tyrosine kinase	3.44069
ENSG00000152894	413.712	-1.17195	0.0979273	-11.9675	5.2585e-33	3.4507e-31	PTPRK	5796	protein tyrosine phosphatase receptor type K	0.443822
ENSG00000197746	13034.2	-0.612201	0.0511859	-11.9604	5.73191e-33	3.74594e-31	PSAP	5660	prosaposin	0.654198
ENSG00000087086	14324.7	-0.863843	0.0722719	-11.9527	6.28703e-33	4.09196e-31	FTL	2512	ferritin light chain	0.549487
ENSG00000169385	143.425	1.89822	0.158874	11.9479	6.65761e-33	4.31554e-31	RNASE2	6036	ribonuclease A family member 2	3.72752
ENSG00000089094	396.497	-1.0456	0.0875245	-11.9464	6.78347e-33	4.37932e-31	KDM2B	84678	lysine demethylase 2B	0.484444
ENSG00000157557	299.14	-1.18132	0.0989673	-11.9365	7.64069e-33	4.91284e-31	ETS2	2114	ETS proto-oncogene 2, transcription factor	0.440948
ENSG00000274536	78.8213	3.23203	0.271105	11.9217	9.12441e-33	5.84329e-31	NA	NA	NA	9.39589
ENSG00000171860	218.018	-1.35032	0.113696	-11.8765	1.56758e-32	9.99867e-31	C3AR1	719	complement C3a receptor 1	0.392206
ENSG00000048052	976.196	-0.964071	0.0812969	-11.8586	1.94091e-32	1.23306e-30	HDAC9	9734	histone deacetylase 9	0.512608
ENSG00000143546	94.5495	2.89297	0.245262	11.7955	4.11982e-32	2.59663e-30	S100A8	6279	S100 calcium binding protein A8	7.42799
ENSG00000146376	1215.92	-0.945588	0.0801648	-11.7955	4.11535e-32	2.59663e-30	ARHGAP18	93663	Rho GTPase activating protein 18	0.519218
ENSG00000188641	554.196	-0.908195	0.0770283	-11.7904	4.37396e-32	2.74595e-30	DPYD	1806	dihydropyrimidine dehydrogenase	0.532851
ENSG00000196730	78.5285	-2.491	0.211318	-11.7879	4.50715e-32	2.81847e-30	DAPK1	1612	death associated protein kinase 1	0.177883
ENSG00000164949	527.349	-1.02673	0.0872779	-11.7639	5.98962e-32	3.73088e-30	GEM	2669	GTP binding protein overexpressed in skeletal muscle	0.490822
ENSG00000142798	171.024	2.25459	0.192025	11.7411	7.84618e-32	4.8683e-30	HSPG2	3339	heparan sulfate proteoglycan 2	4.77198
ENSG00000187957	52.2242	5.29355	0.452683	11.6937	1.37259e-31	8.45069e-30	DNER	92737	delta/notch like EGF repeat containing	39.2208
ENSG00000124875	66.1033	2.90343	0.24836	11.6904	1.42668e-31	8.74992e-30	CXCL6	6372	C-X-C motif chemokine ligand 6	7.48202
ENSG00000108582	5134.08	0.672721	0.0576108	11.677	1.67086e-31	1.02082e-29	CPD	1362	carboxypeptidase D	1.59408
ENSG00000135916	315.751	1.16145	0.0996933	11.6502	2.28845e-31	1.39281e-29	ITM2C	81618	integral membrane protein 2C	2.23682
ENSG00000164604	152.006	1.58271	0.135881	11.6477	2.35658e-31	1.42882e-29	GPR85	54329	G protein-coupled receptor 85	2.99531
ENSG00000039319	853.855	-0.982388	0.0846585	-11.6041	3.92657e-31	2.37171e-29	ZFYVE16	9765	zinc finger FYVE-type containing 16	0.506141
ENSG00000136286	416.719	1.14171	0.0986923	11.5683	5.96213e-31	3.58763e-29	MYO1G	64005	myosin IG	2.20642
ENSG00000151883	460.963	1.03134	0.0892132	11.5604	6.54037e-31	3.92078e-29	PARP8	79668	poly(ADP-ribose) polymerase family member 8	2.04392
ENSG00000115267	623.272	-0.873284	0.0755596	-11.5576	6.76099e-31	4.0372e-29	IFIH1	64135	interferon induced with helicase C domain 1	0.545903
ENSG00000136378	107.121	2.09355	0.18115	11.557	6.80318e-31	4.0372e-29	ADAMTS7	11173	ADAM metallopeptidase with thrombospondin type 1 motif 7	4.26797
ENSG00000100985	3994.57	0.867559	0.0750683	11.5569	6.81053e-31	4.0372e-29	MMP9	4318	matrix metallopeptidase 9	1.82457
ENSG00000140479	271.803	-1.28537	0.111266	-11.5522	7.19531e-31	4.2495e-29	PCSK6	5046	proprotein convertase subtilisin/kexin type 6	0.410266
ENSG00000139354	107.866	-1.91672	0.166079	-11.541	8.19402e-31	4.82147e-29	GAS2L3	283431	growth arrest specific 2 like 3	0.264856
ENSG00000187098	201.342	-1.35878	0.117758	-11.5387	8.41751e-31	4.93476e-29	MITF	4286	melanocyte inducing transcription factor	0.389913
ENSG00000090104	5424.43	-0.776376	0.0673619	-11.5254	9.82139e-31	5.7367e-29	RGS1	5996	regulator of G protein signaling 1	0.583832
ENSG00000174705	602.513	-0.935377	0.0812062	-11.5185	1.06387e-30	6.19139e-29	SH3PXD2B	285590	SH3 and PX domains 2B	0.522906
ENSG00000168779	318.811	1.12858	0.0980881	11.5058	1.23361e-30	7.15312e-29	SHOX2	6474	short stature homeobox 2	2.18643
ENSG00000263961	46.6051	3.48345	0.303036	11.4951	1.39552e-30	8.06265e-29	RHEX	440712	regulator of hemoglobinization and erythroid cell expansion	11.1846
ENSG00000166927	1469.08	-0.713587	0.0622556	-11.4622	2.0422e-30	1.17563e-28	MS4A7	58475	membrane spanning 4-domains A7	0.609802
ENSG00000085511	1185.35	0.763868	0.0666525	11.4604	2.0843e-30	1.19555e-28	MAP3K4	4216	mitogen-activated protein kinase kinase kinase 4	1.69804
ENSG00000104419	4703.23	0.713608	0.0622909	11.4561	2.1925e-30	1.25311e-28	NDRG1	10397	N-myc downstream regulated 1	1.6399
ENSG00000177575	66.7089	-2.35975	0.205992	-11.4555	2.20579e-30	1.25619e-28	CD163	9332	CD163 molecule	0.194825
ENSG00000071242	828.694	-0.807924	0.0705579	-11.4505	2.33767e-30	1.32657e-28	RPS6KA2	6196	ribosomal protein S6 kinase A2	0.571203
ENSG00000122862	3840.82	0.742588	0.0650109	11.4225	3.22721e-30	1.82486e-28	SRGN	5552	serglycin	1.67317
ENSG00000158050	142.963	-1.58636	0.139151	-11.4003	4.16722e-30	2.34807e-28	DUSP2	1844	dual specificity phosphatase 2	0.333011
ENSG00000101695	155.594	1.64051	0.143933	11.3977	4.29249e-30	2.41014e-28	RNF125	54941	ring finger protein 125	3.11776
ENSG00000114573	1415.02	-0.935844	0.0821343	-11.3941	4.47546e-30	2.50406e-28	ATP6V1A	523	ATPase H+ transporting V1 subunit A	0.522737
ENSG00000152661	53.2256	5.06282	0.445271	11.3702	5.88654e-30	3.28206e-28	GJA1	2697	gap junction protein alpha 1	33.4241
ENSG00000155011	63.9038	2.48146	0.218555	11.3539	7.08952e-30	3.93901e-28	DKK2	27123	dickkopf WNT signaling pathway inhibitor 2	5.58462
ENSG00000120437	221.93	-1.34948	0.118897	-11.35	7.41983e-30	4.10822e-28	ACAT2	39	acetyl-CoA acetyltransferase 2	0.392434
ENSG00000169245	53.641	-2.78644	0.245515	-11.3494	7.46697e-30	4.12001e-28	CXCL10	3627	C-X-C motif chemokine ligand 10	0.144943
ENSG00000189079	325.71	1.1672	0.102911	11.3418	8.14632e-30	4.47935e-28	ARID2	196528	AT-rich interaction domain 2	2.24575
ENSG00000115935	520.982	-0.943071	0.0832177	-11.3326	9.05085e-30	4.95962e-28	WIPF1	7456	WAS/WASL interacting protein family member 1	0.520125
ENSG00000102531	2107.37	-0.736345	0.0650382	-11.3217	1.02431e-29	5.59371e-28	FNDC3A	22862	fibronectin type III domain containing 3A	0.600258
ENSG00000095303	889.449	0.826904	0.07329	11.2826	1.59889e-29	8.70168e-28	PTGS1	5742	prostaglandin-endoperoxide synthase 1	1.77388
ENSG00000169896	406.714	0.998727	0.0888703	11.238	2.65249e-29	1.43866e-27	ITGAM	3684	integrin subunit alpha M	1.99824
ENSG00000105976	2357.52	-0.668712	0.0595714	-11.2254	3.05996e-29	1.65404e-27	MET	4233	MET proto-oncogene, receptor tyrosine kinase	0.629068
ENSG00000178597	71.0199	4.93195	0.43952	11.2212	3.20775e-29	1.72807e-27	PSAPL1	768239	prosaposin like 1	30.5257
ENSG00000090530	802.914	0.792438	0.0706961	11.2091	3.68012e-29	1.97587e-27	P3H2	55214	prolyl 3-hydroxylase 2	1.732
ENSG00000172183	165.215	-1.53472	0.136986	-11.2035	3.92139e-29	2.09834e-27	ISG20	3669	interferon stimulated exonuclease gene 20	0.345147
ENSG00000168487	239.817	1.37371	0.122718	11.194	4.36069e-29	2.32561e-27	BMP1	649	bone morphogenetic protein 1	2.59136
ENSG00000125740	153.473	-1.41472	0.126489	-11.1845	4.8562e-29	2.58123e-27	FOSB	2354	FosB proto-oncogene, AP-1 transcription factor subunit	0.375082
ENSG00000142227	424.363	-1.025	0.0918041	-11.1651	6.04376e-29	3.20179e-27	EMP3	2014	epithelial membrane protein 3	0.49141
ENSG00000023330	1491.31	-0.733657	0.0657144	-11.1643	6.0962e-29	3.21888e-27	ALAS1	211	5'-aminolevulinate synthase 1	0.601378
ENSG00000065060	461.702	-0.880435	0.0790405	-11.139	8.09865e-29	4.26208e-27	UHRF1BP1	54887	UHRF1 binding protein 1	0.543204
ENSG00000136026	46.9164	4.46008	0.400576	11.1342	8.55396e-29	4.48689e-27	CKAP4	10970	cytoskeleton associated protein 4	22.0098
ENSG00000008513	696.208	0.875983	0.0788258	11.1129	1.0859e-28	5.67727e-27	ST3GAL1	6482	ST3 beta-galactoside alpha-2,3-sialyltransferase 1	1.83526
ENSG00000104312	251.272	-1.31004	0.117927	-11.1089	1.1357e-28	5.91827e-27	RIPK2	8767	receptor interacting serine/threonine kinase 2	0.403309
ENSG00000103657	898.379	0.751327	0.0677964	11.0821	1.53219e-28	7.95842e-27	HERC1	8925	HECT and RLD domain containing E3 ubiquitin protein ligase family member 1	1.68334
ENSG00000136068	655.435	0.977038	0.0882047	11.0769	1.62333e-28	8.40443e-27	FLNB	2317	filamin B	1.96842
ENSG00000102760	515.468	-0.906166	0.0818731	-11.0679	1.795e-28	9.26312e-27	RGCC	28984	regulator of cell cycle	0.533601
ENSG00000160789	1928.18	-0.643238	0.058148	-11.0621	1.91606e-28	9.85598e-27	LMNA	4000	lamin A/C	0.640274
ENSG00000132274	692.694	-0.784762	0.0710175	-11.0503	2.18581e-28	1.12074e-26	TRIM22	10346	tripartite motif containing 22	0.580448
ENSG00000075624	27167.4	-0.585263	0.0531204	-11.0177	3.14115e-28	1.60541e-26	ACTB	60	actin beta	0.666528
ENSG00000158828	139.009	1.75692	0.159511	11.0144	3.25841e-28	1.66002e-26	PINK1	65018	PTEN induced kinase 1	3.37975
ENSG00000157933	364.989	1.17599	0.10696	10.9947	4.05322e-28	2.05837e-26	SKI	6497	SKI proto-oncogene	2.25947
ENSG00000152952	1223.9	1.23044	0.112075	10.9787	4.83733e-28	2.44876e-26	PLOD2	5352	procollagen-lysine,2-oxoglutarate 5-dioxygenase 2	2.34639
ENSG00000136689	1868.76	0.723655	0.0659337	10.9755	5.01279e-28	2.52955e-26	IL1RN	3557	interleukin 1 receptor antagonist	1.65136
ENSG00000168389	2127.61	-0.670294	0.0611179	-10.9672	5.49306e-28	2.76316e-26	MFSD2A	84879	major facilitator superfamily domain containing 2A	0.628379
ENSG00000154310	514.889	0.861659	0.0785769	10.9658	5.58e-28	2.79807e-26	TNIK	23043	TRAF2 and NCK interacting kinase	1.81713
ENSG00000083857	1351.72	-0.660693	0.0602521	-10.9655	5.60035e-28	2.79947e-26	FAT1	2195	FAT atypical cadherin 1	0.632574
ENSG00000149485	221.315	-1.28224	0.117603	-10.9031	1.11401e-27	5.55124e-26	FADS1	3992	fatty acid desaturase 1	0.411156
ENSG00000031081	339.227	-0.970168	0.0890551	-10.894	1.23072e-27	6.11372e-26	ARHGAP31	57514	Rho GTPase activating protein 31	0.510446
ENSG00000163171	1191.31	0.736785	0.0679849	10.8375	2.28687e-27	1.1325e-25	CDC42EP3	10602	CDC42 effector protein 3	1.66646
ENSG00000111912	658.852	-0.943051	0.0870644	-10.8316	2.43739e-27	1.2033e-25	NCOA7	135112	nuclear receptor coactivator 7	0.520132
ENSG00000118855	853.621	-0.730103	0.0674126	-10.8304	2.47161e-27	1.21643e-25	MFSD1	64747	major facilitator superfamily domain containing 1	0.602861
ENSG00000134321	506.203	-0.839302	0.0775599	-10.8213	2.72747e-27	1.33822e-25	RSAD2	91543	radical S-adenosyl methionine domain containing 2	0.558914
ENSG00000090861	362.459	-1.05232	0.0973101	-10.8141	2.9531e-27	1.44007e-25	AARS1	16	alanyl-tRNA synthetase 1	0.482193
ENSG00000177409	1148.68	-0.874101	0.0808494	-10.8115	3.03756e-27	1.47674e-25	SAMD9L	219285	sterile alpha motif domain containing 9 like	0.545594
ENSG00000134107	2079.3	-0.650862	0.0602189	-10.8083	3.14539e-27	1.52451e-25	BHLHE40	8553	basic helix-loop-helix family member e40	0.6369
ENSG00000074855	152.204	-1.5745	0.145964	-10.7869	3.96925e-27	1.91799e-25	ANO8	57719	anoctamin 8	0.33576
ENSG00000116514	602.395	-0.740511	0.0688028	-10.7628	5.1577e-27	2.48474e-25	RNF19B	127544	ring finger protein 19B	0.598527
ENSG00000109929	212.093	-1.46997	0.136668	-10.7558	5.5652e-27	2.67297e-25	SC5D	6309	sterol-C5-desaturase	0.36099
ENSG00000064763	307.284	1.01328	0.0942866	10.7468	6.13651e-27	2.93852e-25	FAR2	55711	fatty acyl-CoA reductase 2	2.01849
ENSG00000152291	2364.55	0.692054	0.0648328	10.6745	1.34046e-26	6.38057e-25	TGOLN2	10618	trans-golgi network protein 2	1.61558
ENSG00000184500	330.433	1.00086	0.0940269	10.6444	1.8513e-26	8.78596e-25	PROS1	5627	protein S	2.0012
ENSG00000118785	51757.9	-0.74519	0.0701559	-10.6219	2.35696e-26	1.11526e-24	SPP1	6696	secreted phosphoprotein 1	0.596589
ENSG00000278540	371.735	-0.892473	0.0840472	-10.6187	2.43885e-26	1.15059e-24	ACACA	31	acetyl-CoA carboxylase alpha	0.53869
ENSG00000167552	184.379	-1.25122	0.118354	-10.5719	4.02443e-26	1.89303e-24	TUBA1A	7846	tubulin alpha 1a	0.420094
ENSG00000167601	237.096	-1.2813	0.121277	-10.5651	4.32568e-26	2.02874e-24	AXL	558	AXL receptor tyrosine kinase	0.411424
ENSG00000106415	159.375	1.55867	0.147716	10.5518	4.98318e-26	2.33026e-24	GLCCI1	113263	glucocorticoid induced 1	2.94581
ENSG00000079459	712.278	-0.695207	0.065938	-10.5433	5.45228e-26	2.54217e-24	FDFT1	2222	farnesyl-diphosphate farnesyltransferase 1	0.617621
ENSG00000116133	434.185	-0.878601	0.0833399	-10.5424	5.50856e-26	2.56092e-24	DHCR24	1718	24-dehydrocholesterol reductase	0.543895
ENSG00000112531	3310.06	-0.738796	0.0702577	-10.5155	7.32702e-26	3.39642e-24	QKI	9444	QKI, KH domain containing RNA binding	0.599239
ENSG00000100219	419.029	-0.861807	0.0820522	-10.5032	8.35435e-26	3.8614e-24	XBP1	7494	X-box binding protein 1	0.550263
ENSG00000057608	2743.07	-0.85147	0.0810911	-10.5002	8.6228e-26	3.97397e-24	GDI2	2665	GDP dissociation inhibitor 2	0.55422
ENSG00000076641	1678.46	-0.676378	0.0644448	-10.4955	9.06326e-26	4.16492e-24	PAG1	55824	phosphoprotein membrane anchor with glycosphingolipid microdomains 1	0.625734
ENSG00000075391	675.898	-0.768781	0.0732798	-10.491	9.49928e-26	4.35275e-24	RASAL2	9462	RAS protein activator like 2	0.586913
ENSG00000139182	110.072	2.46188	0.235262	10.4644	1.25847e-25	5.75002e-24	CLSTN3	9746	calsyntenin 3	5.50932
ENSG00000121966	351.116	1.18077	0.112945	10.4544	1.39954e-25	6.37629e-24	CXCR4	7852	C-X-C motif chemokine receptor 4	2.26698
ENSG00000158470	573.878	-0.835164	0.0800026	-10.4392	1.64175e-25	7.43732e-24	B4GALT5	9334	beta-1,4-galactosyltransferase 5	0.560519
ENSG00000135842	312.791	-0.993643	0.0955002	-10.4046	2.36203e-25	1.067e-23	NIBAN1	116496	niban apoptosis regulator 1	0.502208
ENSG00000155850	282.043	1.15604	0.111175	10.3984	2.52169e-25	1.1359e-23	SLC26A2	1836	solute carrier family 26 member 2	2.22845
ENSG00000113810	465.203	0.822853	0.0794021	10.3631	3.64881e-25	1.63898e-23	SMC4	10051	structural maintenance of chromosomes 4	1.7689
ENSG00000107201	895.231	-0.723984	0.069892	-10.3586	3.82451e-25	1.71308e-23	DDX58	23586	DExD/H-box helicase 58	0.605423
ENSG00000136158	849.895	0.722793	0.0697921	10.3564	3.9153e-25	1.74883e-23	SPRY2	10253	sprouty RTK signaling antagonist 2	1.65037
ENSG00000114626	411.517	1.0202	0.0985222	10.3551	3.96912e-25	1.76792e-23	ABTB1	80325	ankyrin repeat and BTB domain containing 1	2.02821
ENSG00000081237	2265.55	-0.615513	0.0594751	-10.3491	4.22485e-25	1.87659e-23	PTPRC	5788	protein tyrosine phosphatase receptor type C	0.652698
ENSG00000197696	77.4597	-2.02973	0.197333	-10.2858	8.16374e-25	3.61608e-23	NMB	4828	neuromedin B	0.244901
ENSG00000151490	56.5154	-2.36372	0.230552	-10.2524	1.1542e-24	5.08423e-23	PTPRO	5800	protein tyrosine phosphatase receptor type O	0.19429
ENSG00000136010	87.4201	-2.16004	0.210781	-10.2478	1.21117e-24	5.32046e-23	ALDH1L2	160428	aldehyde dehydrogenase 1 family member L2	0.22375
ENSG00000173276	286.886	-1.10535	0.107993	-10.2354	1.37611e-24	6.02842e-23	ZBTB21	49854	zinc finger and BTB domain containing 21	0.46479
ENSG00000147872	1330.34	0.676399	0.066127	10.2288	1.47335e-24	6.43671e-23	PLIN2	123	perilipin 2	1.59815
ENSG00000073282	97.8491	1.7833	0.1746	10.2137	1.72257e-24	7.50497e-23	TP63	8626	tumor protein p63	3.44213
ENSG00000117525	112.523	-1.6679	0.16346	-10.2037	1.90814e-24	8.29079e-23	F3	2152	coagulation factor III, tissue factor	0.31471
ENSG00000164292	926.187	0.708464	0.0694436	10.202	1.94219e-24	8.41582e-23	RHOBTB3	22836	Rho related BTB domain containing 3	1.63406
ENSG00000165312	483.366	-0.903537	0.0885726	-10.2011	1.96053e-24	8.47225e-23	OTUD1	220213	OTU deubiquitinase 1	0.534575
ENSG00000130513	182.737	-1.41619	0.139329	-10.1644	2.85968e-24	1.23245e-22	GDF15	9518	growth differentiation factor 15	0.374701
ENSG00000026103	49.1701	-2.58276	0.255095	-10.1247	4.29377e-24	1.84551e-22	FAS	355	Fas cell surface death receptor	0.166922
ENSG00000162433	135.523	1.648	0.162814	10.122	4.41312e-24	1.89171e-22	AK4	205	adenylate kinase 4	3.134
ENSG00000138185	249.176	1.55671	0.15394	10.1125	4.8645e-24	2.07961e-22	ENTPD1	953	ectonucleoside triphosphate diphosphohydrolase 1	2.94182
ENSG00000159200	935.786	0.902466	0.0892982	10.1062	5.18566e-24	2.21097e-22	RCAN1	1827	regulator of calcineurin 1	1.86926
ENSG00000109452	118.429	-1.6112	0.159737	-10.0866	6.33177e-24	2.68528e-22	INPP4B	8821	inositol polyphosphate-4-phosphatase type II B	0.327325
ENSG00000135596	677.824	-0.828612	0.0821989	-10.0806	6.73304e-24	2.84788e-22	MICAL1	64780	microtubule associated monooxygenase, calponin and LIM domain containing 1	0.563071
ENSG00000173020	732.283	0.760702	0.0754934	10.0764	7.02462e-24	2.96335e-22	GRK2	156	G protein-coupled receptor kinase 2	1.69431
ENSG00000101849	41.1817	4.30516	0.427725	10.0653	7.86859e-24	3.31062e-22	TBL1X	6907	transducin beta like 1 X-linked	19.7689
ENSG00000005884	129.3	1.6413	0.163074	10.0647	7.91099e-24	3.3197e-22	ITGA3	3675	integrin subunit alpha 3	3.11946
ENSG00000151693	575.756	-0.714167	0.0709649	-10.0637	7.99659e-24	3.34682e-22	ASAP2	8853	ArfGAP with SH3 domain, ankyrin repeat and PH domain 2	0.609557
ENSG00000266094	960.822	-0.636655	0.063321	-10.0544	8.78582e-24	3.6675e-22	RASSF5	83593	Ras association domain family member 5	0.643203
ENSG00000112208	128.199	-1.74522	0.173758	-10.044	9.76533e-24	4.06574e-22	BAG2	9532	BAG cochaperone 2	0.298289
ENSG00000132182	180.604	1.3412	0.133613	10.038	1.03801e-23	4.31046e-22	NUP210	23225	nucleoporin 210	2.53362
ENSG00000134802	753.923	-0.670139	0.0668769	-10.0205	1.23892e-23	5.13138e-22	SLC43A3	29015	solute carrier family 43 member 3	0.628446
ENSG00000134901	35.3997	3.07612	0.307052	10.0183	1.26721e-23	5.23495e-22	POGLUT2	79070	protein O-glucosyltransferase 2	8.43344
ENSG00000105472	298.762	1.50814	0.150576	10.0158	1.29958e-23	5.35479e-22	CLEC11A	6320	C-type lectin domain containing 11A	2.84442
ENSG00000163131	2772.2	-0.680911	0.0680708	-10.003	1.47863e-23	6.07687e-22	CTSS	1520	cathepsin S	0.623771
ENSG00000115183	196.986	-1.18036	0.118215	-9.9849	1.77483e-23	7.27543e-22	TANC1	85461	tetratricopeptide repeat, ankyrin repeat and coiled-coil containing 1	0.44124
ENSG00000125257	148.505	1.53233	0.153844	9.96033	2.27302e-23	9.29375e-22	ABCC4	10257	ATP binding cassette subfamily C member 4	2.89253
ENSG00000117114	383.007	0.922965	0.092725	9.9538	2.42744e-23	9.89973e-22	ADGRL2	23266	adhesion G protein-coupled receptor L2	1.89601
ENSG00000111817	216.149	1.13915	0.114984	9.90705	3.87929e-23	1.57402e-21	DSE	29940	dermatan sulfate epimerase	2.20252
ENSG00000145287	240.544	1.36865	0.138427	9.88715	4.73299e-23	1.91069e-21	PLAC8	51316	placenta associated 8	2.58229
ENSG00000134955	365.7	-1.00738	0.1019	-9.88595	4.79019e-23	1.9289e-21	SLC37A2	219855	solute carrier family 37 member 2	0.497449
ENSG00000248323	330.539	-1.03334	0.104598	-9.87915	5.1268e-23	2.05924e-21	LUCAT1	100505994	lung cancer associated transcript 1	0.488579
ENSG00000081041	458.326	0.902491	0.0914033	9.87372	5.41195e-23	2.16832e-21	CXCL2	2920	C-X-C motif chemokine ligand 2	1.86929
ENSG00000047644	101.433	1.8332	0.185912	9.86063	6.16615e-23	2.4643e-21	WWC3	55841	WWC family member 3	3.56328
ENSG00000012660	1645.53	-0.622178	0.0631609	-9.85068	6.80811e-23	2.71024e-21	ELOVL5	60481	ELOVL fatty acid elongase 5	0.649689
ENSG00000068079	508.363	-0.813048	0.0825381	-9.85057	6.81553e-23	2.71024e-21	IFI35	3430	interferon induced protein 35	0.569178
ENSG00000104687	514.74	-0.731785	0.0744284	-9.83207	8.19207e-23	3.23343e-21	GSR	2936	glutathione-disulfide reductase	0.602158
ENSG00000027869	78.0555	4.20638	0.427883	9.83068	8.30551e-23	3.27012e-21	SH2D2A	9047	SH2 domain containing 2A	18.4606
ENSG00000171988	1818.82	-0.775405	0.0789133	-9.82604	8.69749e-23	3.41601e-21	JMJD1C	221037	jumonji domain containing 1C	0.584225
ENSG00000161217	716.798	-0.640712	0.0653668	-9.8018	1.106e-22	4.33323e-21	PCYT1A	5130	phosphate cytidylyltransferase 1, choline, alpha	0.641396
ENSG00000090382	901.704	1.00828	0.103095	9.78014	1.37017e-22	5.342e-21	LYZ	4069	lysozyme	2.01151
ENSG00000262406	34.9408	-4.07453	0.418492	-9.73623	2.11251e-22	8.2161e-21	MMP12	4321	matrix metallopeptidase 12	0.0593532
ENSG00000102755	563.989	1.0473	0.107574	9.73561	2.1254e-22	8.24614e-21	FLT1	2321	fms related receptor tyrosine kinase 1	2.06665
ENSG00000132334	1063.27	-0.594522	0.0611685	-9.71942	2.49204e-22	9.64515e-21	PTPRE	5791	protein tyrosine phosphatase receptor type E	0.662264
ENSG00000144857	40.8011	2.76842	0.284909	9.71688	2.55488e-22	9.86445e-21	BOC	91653	BOC cell adhesion associated, oncogene regulated	6.81363
ENSG00000180233	305.832	-1.14946	0.11849	-9.70093	2.98767e-22	1.15076e-20	ZNRF2	223082	zinc and ring finger 2	0.450794
ENSG00000139641	551.836	0.720308	0.07437	9.68547	3.47601e-22	1.33562e-20	ESYT1	23344	extended synaptotagmin 1	1.64753
ENSG00000065923	320.898	1.05659	0.109341	9.66325	4.31925e-22	1.64772e-20	SLC9A7	84679	solute carrier family 9 member A7	2.08
ENSG00000198363	3810.87	-0.622412	0.0644302	-9.66026	4.44736e-22	1.69254e-20	ASPH	444	aspartate beta-hydroxylase	0.649584
ENSG00000249992	495.354	0.829439	0.085953	9.64992	4.91936e-22	1.86772e-20	TMEM158	25907	transmembrane protein 158	1.77699
ENSG00000147231	71.5394	-1.97309	0.204615	-9.64296	5.26467e-22	1.99407e-20	RADX	55086	RPA1 related single stranded DNA binding protein, X-linked	0.254707
ENSG00000004399	368.699	0.974466	0.10117	9.63198	5.85883e-22	2.20863e-20	PLXND1	23129	plexin D1	1.96491
ENSG00000164327	2415.83	-0.728598	0.0756418	-9.63222	5.84545e-22	2.20863e-20	RICTOR	253260	RPTOR independent companion of MTOR complex 2	0.60349
ENSG00000148175	638.825	-0.696465	0.0723158	-9.63088	5.92215e-22	2.22723e-20	STOM	2040	stomatin	0.617082
ENSG00000196182	538.561	-0.847485	0.0880178	-9.62856	6.05706e-22	2.27261e-20	STK40	83931	serine/threonine kinase 40	0.555753
ENSG00000221869	174.561	-1.32915	0.138173	-9.61949	6.61578e-22	2.47642e-20	CEBPD	1052	CCAAT enhancer binding protein delta	0.398001
ENSG00000138434	1159.91	0.618965	0.0643911	9.61259	7.07451e-22	2.63575e-20	ITPRID2	6744	ITPR interacting domain containing 2	1.53577
ENSG00000164830	556.321	-0.799085	0.0832549	-9.59805	8.14696e-22	3.0212e-20	OXR1	55074	oxidation resistance 1	0.574714
ENSG00000152818	708.818	-0.675591	0.0705002	-9.58282	9.44329e-22	3.4938e-20	UTRN	7402	utrophin	0.626076
ENSG00000156052	459.574	0.824033	0.0860354	9.57783	9.91051e-22	3.65817e-20	GNAQ	2776	G protein subunit alpha q	1.77035
ENSG00000179388	183.84	1.17775	0.123153	9.56326	1.14105e-21	4.20212e-20	EGR3	1960	early growth response 3	2.26223
ENSG00000167106	74.359	2.36698	0.247584	9.56034	1.17375e-21	4.31258e-20	FAM102A	399665	family with sequence similarity 102 member A	5.15861
ENSG00000121064	704.602	-0.665459	0.0696677	-9.5519	1.27342e-21	4.65734e-20	SCPEP1	59342	serine carboxypeptidase 1	0.630488
ENSG00000126709	7958.43	-0.603146	0.0631711	-9.5478	1.32473e-21	4.82287e-20	IFI6	2537	interferon alpha inducible protein 6	0.658317
ENSG00000139514	194.727	-1.21509	0.127447	-9.5341	1.51195e-21	5.47943e-20	SLC7A1	6541	solute carrier family 7 member 1	0.430745
ENSG00000183019	58.433	2.78801	0.293302	9.50561	1.98872e-21	7.19094e-20	MCEMP1	199675	mast cell expressed membrane protein 1	6.90677
ENSG00000142089	1159.23	-0.956714	0.100718	-9.49891	2.12091e-21	7.65158e-20	IFITM3	10410	interferon induced transmembrane protein 3	0.515229
ENSG00000005486	165.74	1.23217	0.130198	9.46388	2.96737e-21	1.06812e-19	RHBDD2	57414	rhomboid domain containing 2	2.34921
ENSG00000118689	1084.98	-0.61243	0.0647426	-9.45945	3.09563e-21	1.11178e-19	FOXO3	2309	forkhead box O3	0.654094
ENSG00000179918	975.116	0.592028	0.062627	9.45325	3.28481e-21	1.17443e-19	SEPHS2	22928	selenophosphate synthetase 2	1.50736
ENSG00000025708	234.603	-1.07	0.113187	-9.45338	3.28056e-21	1.17443e-19	TYMP	1890	thymidine phosphorylase	0.476318
ENSG00000138385	391.913	-0.970969	0.102759	-9.44896	3.42201e-21	1.22075e-19	SSB	6741	small RNA binding exonuclease protection factor La	0.510163
ENSG00000107104	311.431	-0.904099	0.0957789	-9.43944	3.74767e-21	1.33394e-19	KANK1	23189	KN motif and ankyrin repeat domains 1	0.534366
ENSG00000102804	1592.83	0.684482	0.0725284	9.43744	3.8199e-21	1.35662e-19	TSC22D1	8848	TSC22 domain family member 1	1.60712
ENSG00000088827	348.453	-1.13825	0.120737	-9.42751	4.1993e-21	1.48805e-19	SIGLEC1	6614	sialic acid binding Ig like lectin 1	0.454311
ENSG00000107864	90.0807	-1.85702	0.197196	-9.41714	4.63539e-21	1.63893e-19	CPEB3	22849	cytoplasmic polyadenylation element binding protein 3	0.276046
ENSG00000149781	1262.55	-0.70523	0.075064	-9.39505	5.71914e-21	2.01764e-19	FERMT3	83706	fermitin family member 3	0.613345
ENSG00000145349	124.949	-1.27888	0.136152	-9.39306	5.82827e-21	2.0516e-19	CAMK2D	817	calcium/calmodulin dependent protein kinase II delta	0.412115
ENSG00000107736	67.8965	2.45599	0.261521	9.3912	5.93228e-21	2.08361e-19	CDH23	64072	cadherin related 23	5.4869
ENSG00000082212	272.611	-0.953023	0.10151	-9.38848	6.08716e-21	2.13332e-19	ME2	4200	malic enzyme 2	0.516549
ENSG00000185896	1420.7	0.614564	0.0655331	9.37792	6.72849e-21	2.35291e-19	LAMP1	3916	lysosomal associated membrane protein 1	1.5311
ENSG00000138642	455.968	-0.708116	0.0755693	-9.37042	7.22476e-21	2.52092e-19	HERC6	55008	HECT and RLD domain containing E3 ubiquitin protein ligase family member 6	0.612119
ENSG00000156535	2846.17	-0.626808	0.0670748	-9.34492	9.19617e-21	3.19482e-19	CD109	135228	CD109 molecule	0.647608
ENSG00000185219	217.387	1.23406	0.13229	9.32846	1.07421e-20	3.72378e-19	ZNF445	353274	zinc finger protein 445	2.35228
ENSG00000122359	1676.02	-0.677237	0.0726407	-9.32311	1.12977e-20	3.90787e-19	ANXA11	311	annexin A11	0.625362
ENSG00000135655	668.054	-0.729004	0.0783299	-9.30684	1.31697e-20	4.54554e-19	USP15	9958	ubiquitin specific peptidase 15	0.60332
ENSG00000072042	477.574	-0.754456	0.0812699	-9.28334	1.64253e-20	5.65696e-19	RDH11	51109	retinol dehydrogenase 11	0.59277
ENSG00000196743	282.656	1.04281	0.112649	9.25722	2.09827e-20	7.19547e-19	GM2A	2760	GM2 ganglioside activator	2.06024
ENSG00000099985	85.8903	-1.57706	0.170513	-9.24892	2.26765e-20	7.75966e-19	OSM	5008	oncostatin M	0.335164
ENSG00000105851	505.332	-0.773773	0.0837152	-9.24293	2.39846e-20	8.1897e-19	PIK3CG	5294	phosphatidylinositol-4,5-bisphosphate 3-kinase catalytic subunit gamma	0.584886
ENSG00000123358	165.289	-1.46371	0.158889	-9.21212	3.19742e-20	1.08945e-18	NR4A1	3164	nuclear receptor subfamily 4 group A member 1	0.36256
ENSG00000173145	230.965	-1.15084	0.124961	-9.20956	3.27477e-20	1.11342e-18	NOC3L	64318	NOC3 like DNA replication regulator	0.450364
ENSG00000141506	968.374	-0.656	0.0712842	-9.20261	3.4936e-20	1.1853e-18	PIK3R5	23533	phosphoinositide-3-kinase regulatory subunit 5	0.634635
ENSG00000116990	377.571	-0.905064	0.0983867	-9.19905	3.61133e-20	1.22264e-18	MYCL	4610	MYCL proto-oncogene, bHLH transcription factor	0.534009
ENSG00000073464	92.1552	1.60798	0.175094	9.18352	4.17219e-20	1.40358e-18	CLCN4	1183	chloride voltage-gated channel 4	3.04824
ENSG00000103257	788.869	-0.832444	0.0906755	-9.18047	4.29198e-20	1.44084e-18	SLC7A5	8140	solute carrier family 7 member 5	0.561577
ENSG00000175215	595.542	0.709561	0.0774706	9.1591	5.23331e-20	1.74948e-18	CTDSP2	10106	CTD small phosphatase 2	1.63531
ENSG00000169429	26340.6	1.31498	0.143647	9.15427	5.47246e-20	1.8256e-18	CXCL8	3576	C-X-C motif chemokine ligand 8	2.48799
ENSG00000196547	117.517	1.42109	0.155402	9.14459	5.98587e-20	1.99271e-18	MAN2A2	4122	mannosidase alpha class 2A member 2	2.67787
ENSG00000145623	253.994	1.14582	0.125479	9.1316	6.74955e-20	2.23759e-18	OSMR	9180	oncostatin M receptor	2.21272
ENSG00000147255	211.307	1.2606	0.138073	9.12995	6.85293e-20	2.26715e-18	IGSF1	3547	immunoglobulin superfamily member 1	2.39595
ENSG00000227825	120.243	1.43122	0.15681	9.1271	7.03559e-20	2.32276e-18	SLC9A7P1	121456	solute carrier family 9 member 7 pseudogene 1	2.69675
ENSG00000117009	45.1779	-2.22137	0.24431	-9.09244	9.68402e-20	3.19052e-18	KMO	8564	kynurenine 3-monooxygenase	0.214437
ENSG00000144791	593.914	-0.771116	0.0848901	-9.0837	1.04946e-19	3.45046e-18	LIMD1	8994	LIM domains containing 1	0.585964
ENSG00000133121	95.5927	-1.68133	0.185116	-9.08259	1.06018e-19	3.47851e-18	STARD13	90627	StAR related lipid transfer domain containing 13	0.311795
ENSG00000171793	439.003	-0.775366	0.0854048	-9.07872	1.09863e-19	3.5973e-18	CTPS1	1503	CTP synthase 1	0.58424
ENSG00000021762	137.304	1.41014	0.15544	9.07194	1.16918e-19	3.81264e-18	OSBPL5	114879	oxysterol binding protein like 5	2.65763
ENSG00000156110	284.477	-0.914915	0.100912	-9.06645	1.2296e-19	4.00148e-18	ADK	132	adenosine kinase	0.530375
ENSG00000135631	127.95	1.62294	0.179155	9.05885	1.3183e-19	4.28139e-18	RAB11FIP5	26056	RAB11 family interacting protein 5	3.08001
ENSG00000171617	100.221	1.64124	0.181216	9.05678	1.34356e-19	4.35455e-18	ENC1	8507	ectodermal-neural cortex 1	3.11933
ENSG00000115756	585.672	-0.897468	0.0995652	-9.01387	1.98906e-19	6.4336e-18	HPCAL1	3241	hippocalcin like 1	0.536828
ENSG00000101255	99.4406	-1.50315	0.167123	-8.99427	2.37805e-19	7.6762e-18	TRIB3	57761	tribbles pseudokinase 3	0.352782
ENSG00000110218	835.661	-0.609875	0.0678326	-8.99089	2.45247e-19	7.90043e-18	PANX1	24145	pannexin 1	0.655253
ENSG00000171509	117.875	-1.364	0.15182	-8.98432	2.60344e-19	8.36986e-18	RXFP1	59350	relaxin family peptide receptor 1	0.388505
ENSG00000008394	75.6173	-1.92348	0.214205	-8.97959	2.71782e-19	8.71999e-18	MGST1	4257	microsomal glutathione S-transferase 1	0.263618
ENSG00000101210	46.6316	2.61007	0.290752	8.97696	2.7834e-19	8.91248e-18	EEF1A2	1917	eukaryotic translation elongation factor 1 alpha 2	6.10535
ENSG00000232810	407.4	0.826756	0.0921744	8.96948	2.9793e-19	9.48261e-18	TNF	7124	tumor necrosis factor	1.77369
ENSG00000100292	217.572	-1.05207	0.117308	-8.96839	3.00874e-19	9.55723e-18	HMOX1	3162	heme oxygenase 1	0.482277
ENSG00000143322	1031.27	-0.621756	0.0693713	-8.96273	3.16735e-19	1.00411e-17	ABL2	27	ABL proto-oncogene 2, non-receptor tyrosine kinase	0.649879
ENSG00000221955	209.512	1.04416	0.116737	8.94453	3.73546e-19	1.18186e-17	SLC12A8	84561	solute carrier family 12 member 8	2.06216
ENSG00000075426	1389.81	-0.621561	0.0697747	-8.90812	5.19072e-19	1.63903e-17	FOSL2	2355	FOS like 2, AP-1 transcription factor subunit	0.649967
ENSG00000184838	224.422	-1.08833	0.122256	-8.90212	5.47896e-19	1.72663e-17	PRR16	51334	proline rich 16	0.470304
ENSG00000140749	52.5725	-2.16326	0.24351	-8.88364	6.47059e-19	2.03511e-17	IGSF6	10261	immunoglobulin superfamily member 6	0.223251
ENSG00000052795	690.993	-0.7027	0.0792027	-8.87218	7.17267e-19	2.25148e-17	FNIP2	57600	folliculin interacting protein 2	0.614421
ENSG00000167703	1475.63	0.68374	0.0771192	8.86602	7.58056e-19	2.37485e-17	SLC43A2	124935	solute carrier family 43 member 2	1.6063
ENSG00000073756	726.202	0.986925	0.111429	8.85699	8.22072e-19	2.5603e-17	PTGS2	5743	prostaglandin-endoperoxide synthase 2	1.98196
ENSG00000135549	518.675	-0.727761	0.0823096	-8.84175	9.42299e-19	2.92903e-17	PKIB	5570	cAMP-dependent protein kinase inhibitor beta	0.60384
ENSG00000267278	128.798	1.47691	0.167354	8.82506	1.09401e-18	3.394e-17	NA	NA	NA	2.78352
ENSG00000141526	2891.17	0.615609	0.069767	8.82378	1.1066e-18	3.42638e-17	SLC16A3	9123	solute carrier family 16 member 3	1.5322
ENSG00000107263	1386.16	-0.592413	0.0671461	-8.82274	1.11695e-18	3.45173e-17	RAPGEF1	2889	Rap guanine nucleotide exchange factor 1	0.663233
ENSG00000121005	57.9127	1.97816	0.224404	8.81518	1.19497e-18	3.67857e-17	CRISPLD1	83690	cysteine rich secretory protein LCCL domain containing 1	3.93991
ENSG00000169071	43.0912	-2.56899	0.291492	-8.81326	1.21556e-18	3.73475e-17	ROR2	4920	receptor tyrosine kinase like orphan receptor 2	0.168522
ENSG00000272841	165.653	1.11148	0.126203	8.80708	1.28452e-18	3.93903e-17	NA	NA	NA	2.16067
ENSG00000065809	1596.24	0.662329	0.0752346	8.80351	1.32601e-18	4.05845e-17	FAM107B	83641	family with sequence similarity 107 member B	1.58264
ENSG00000082153	1612.94	0.606671	0.068935	8.80063	1.36055e-18	4.15619e-17	BZW1	9689	basic leucine zipper and W2 domains 1	1.52274
ENSG00000178199	209.428	-0.929589	0.105788	-8.78727	1.53233e-18	4.67199e-17	ZC3H12D	340152	zinc finger CCCH-type containing 12D	0.525008
ENSG00000141027	714.63	-0.678814	0.0772683	-8.78516	1.56148e-18	4.75179e-17	NCOR1	9611	nuclear receptor corepressor 1	0.624679
ENSG00000124216	347.696	-1.08466	0.123611	-8.77481	1.712e-18	5.19991e-17	SNAI1	6615	snail family transcriptional repressor 1	0.471503
ENSG00000138035	711.078	-0.686212	0.0784147	-8.75106	2.11362e-18	6.3954e-17	PNPT1	87178	polyribonucleotide nucleotidyltransferase 1	0.621484
ENSG00000116670	132.832	1.17513	0.134362	8.746	2.21046e-18	6.66314e-17	MAD2L2	10459	mitotic arrest deficient 2 like 2	2.25813
ENSG00000155115	275.369	-0.860668	0.0984065	-8.74605	2.20951e-18	6.66314e-17	GTF3C6	112495	general transcription factor IIIC subunit 6	0.550697
ENSG00000123384	222.19	1.19654	0.136817	8.74556	2.21905e-18	6.67642e-17	LRP1	4035	LDL receptor related protein 1	2.29189
ENSG00000118257	137.208	1.32419	0.151576	8.73614	2.41207e-18	7.24346e-17	NRP2	8828	neuropilin 2	2.50392
ENSG00000100154	258.811	-0.970769	0.111185	-8.73112	2.52156e-18	7.54387e-17	TTC28	23331	tetratricopeptide repeat domain 28	0.510234
ENSG00000151491	77.2614	-1.55615	0.179033	-8.69201	3.56074e-18	1.05735e-16	EPS8	2059	epidermal growth factor receptor pathway substrate 8	0.340057
ENSG00000089127	659.157	-0.592918	0.0682891	-8.68247	3.87274e-18	1.14573e-16	OAS1	4938	2'-5'-oligoadenylate synthetase 1	0.663
ENSG00000160285	172.847	-1.13185	0.130368	-8.68196	3.88997e-18	1.14869e-16	LSS	4047	lanosterol synthase	0.456331
ENSG00000006118	52.0934	2.82703	0.325652	8.68115	3.91774e-18	1.15476e-16	TMEM132A	54972	transmembrane protein 132A	7.09613
ENSG00000118946	198.073	1.82307	0.210075	8.67819	4.02113e-18	1.18304e-16	PCDH17	27253	protocadherin 17	3.53834
ENSG00000163346	379.86	0.949499	0.109548	8.66739	4.42146e-18	1.29366e-16	PBXIP1	57326	PBX homeobox interacting protein 1	1.9312
ENSG00000004468	218.966	1.0527	0.121453	8.66755	4.41501e-18	1.29366e-16	CD38	952	CD38 molecule	2.07441
ENSG00000119922	272.043	-0.996525	0.115023	-8.66372	4.56599e-18	1.3335e-16	IFIT2	3433	interferon induced protein with tetratricopeptide repeats 2	0.501206
ENSG00000164163	691.836	-0.745838	0.0862443	-8.64796	5.24281e-18	1.52837e-16	ABCE1	6059	ATP binding cassette subfamily E member 1	0.596322
ENSG00000276023	463.861	-0.711549	0.0823917	-8.63617	5.81296e-18	1.69149e-16	DUSP14	11072	dual specificity phosphatase 14	0.610664
ENSG00000095794	193.245	-1.00861	0.117138	-8.61039	7.28124e-18	2.11103e-16	CREM	1390	cAMP responsive element modulator	0.497026
ENSG00000113758	218.679	1.05321	0.122492	8.59819	8.09798e-18	2.34356e-16	DBN1	1627	drebrin 1	2.07515
ENSG00000165997	470.048	-0.911917	0.106073	-8.59703	8.1806e-18	2.36319e-16	ARL5B	221079	ADP ribosylation factor like GTPase 5B	0.531478
ENSG00000150995	624.555	-0.73005	0.0850471	-8.58406	9.15804e-18	2.64076e-16	ITPR1	3708	inositol 1,4,5-trisphosphate receptor type 1	0.602883
ENSG00000162430	411.295	0.996374	0.11611	8.58133	9.37814e-18	2.69935e-16	SELENON	57190	selenoprotein N	1.99498
ENSG00000093167	254.37	-0.957353	0.111566	-8.58106	9.40051e-18	2.70091e-16	LRRFIP2	9209	LRR binding FLII interacting protein 2	0.515001
ENSG00000105497	213.662	1.02074	0.119114	8.56946	1.0397e-17	2.98185e-16	ZNF175	7728	zinc finger protein 175	2.02897
ENSG00000172057	155.618	1.21835	0.142285	8.56273	1.10227e-17	3.15561e-16	ORMDL3	94103	ORMDL sphingolipid biosynthesis regulator 3	2.32681
ENSG00000186652	37.0956	2.93979	0.343905	8.54827	1.24946e-17	3.5706e-16	PRG2	5553	proteoglycan 2, pro eosinophil major basic protein	7.67301
ENSG00000145016	346.818	-0.803185	0.0940173	-8.54294	1.30844e-17	3.73244e-16	RUBCN	9711	rubicon autophagy regulator	0.573083
ENSG00000151474	72.5202	-1.77096	0.207421	-8.53799	1.36577e-17	3.88211e-16	FRMD4A	55691	FERM domain containing 4A	0.293013
ENSG00000182481	482.802	-0.687437	0.0805777	-8.53136	1.4464e-17	4.10397e-16	KPNA2	3838	karyopherin subunit alpha 2	0.620956
ENSG00000197217	427.134	0.745198	0.0873701	8.52922	1.47341e-17	4.17318e-16	ENTPD4	9583	ectonucleoside triphosphate diphosphohydrolase 4	1.6762
ENSG00000114739	192.956	1.11806	0.131103	8.52813	1.48732e-17	4.20511e-16	ACVR2B	93	activin A receptor type 2B	2.17055
ENSG00000077420	469.714	-0.727818	0.0854503	-8.51744	1.63122e-17	4.6038e-16	APBB1IP	54518	amyloid beta precursor protein binding family B member 1 interacting protein	0.603817
ENSG00000196684	65.8226	1.76617	0.207638	8.50599	1.80058e-17	5.0728e-16	HSH2D	84941	hematopoietic SH2 domain containing	3.40149
ENSG00000135899	497.63	-0.661219	0.0778113	-8.49773	1.93342e-17	5.43744e-16	SP110	3431	SP110 nuclear body protein	0.632344
ENSG00000115009	1665.16	0.830688	0.0978891	8.48601	2.13849e-17	6.00358e-16	CCL20	6364	C-C motif chemokine ligand 20	1.77853
ENSG00000119866	276.147	-0.917182	0.108098	-8.48471	2.16255e-17	6.06046e-16	BCL11A	53335	BAF chromatin remodeling complex subunit BCL11A	0.529542
ENSG00000197555	231.01	0.985804	0.116435	8.46655	2.5276e-17	7.07107e-16	SIPA1L1	26037	signal induced proliferation associated 1 like 1	1.98042
ENSG00000157224	245.18	-0.959371	0.1135	-8.4526	2.8488e-17	7.94178e-16	CLDN12	9069	claudin 12	0.514281
ENSG00000184060	153.205	-1.13103	0.134037	-8.43822	3.22218e-17	8.967e-16	ADAP2	55803	ArfGAP with dual PH domains 2	0.456589
ENSG00000171223	963.259	-0.847148	0.100414	-8.43655	3.26853e-17	9.08013e-16	JUNB	3726	JunB proto-oncogene, AP-1 transcription factor subunit	0.555883
ENSG00000134986	380.576	-0.914877	0.108553	-8.42791	3.51887e-17	9.75859e-16	NREP	9315	neuronal regeneration related protein	0.530389
ENSG00000151575	303.347	-0.937951	0.111649	-8.40086	4.43215e-17	1.22275e-15	TEX9	374618	testis expressed 9	0.521974
ENSG00000184937	130.338	1.17319	0.139815	8.39103	4.81906e-17	1.3272e-15	WT1	7490	WT1 transcription factor	2.2551
ENSG00000134897	55.0016	1.96377	0.234506	8.37404	5.56752e-17	1.53068e-15	BIVM	54841	basic, immunoglobulin-like variable motif containing	3.90079
ENSG00000010810	856.722	0.64263	0.0769894	8.347	7.00206e-17	1.91847e-15	FYN	2534	FYN proto-oncogene, Src family tyrosine kinase	1.56117
ENSG00000159307	76.2231	1.8512	0.222181	8.33196	7.95137e-17	2.17111e-15	SCUBE1	80274	signal peptide, CUB domain and EGF like domain containing 1	3.608
ENSG00000107738	118.174	1.71702	0.206263	8.32444	8.47302e-17	2.30564e-15	VSIR	64115	V-set immunoregulatory receptor	3.28757
ENSG00000179094	277.124	-1.1779	0.141712	-8.31192	9.41649e-17	2.55366e-15	PER1	5187	period circadian regulator 1	0.441994
ENSG00000205302	509.253	-0.662549	0.079729	-8.31002	9.56855e-17	2.59049e-15	SNX2	6643	sorting nexin 2	0.631761
ENSG00000120802	561.869	0.713831	0.0860643	8.29416	1.09351e-16	2.95044e-15	TMPO	7112	thymopoietin	1.64015
ENSG00000173801	63.9241	2.35576	0.284278	8.28683	1.16309e-16	3.13288e-15	JUP	3728	junction plakoglobin	5.11865
ENSG00000152795	748.642	-0.60853	0.0734412	-8.28594	1.17179e-16	3.151e-15	HNRNPDL	9987	heterogeneous nuclear ribonucleoprotein D like	0.655865
ENSG00000135678	619.51	0.640764	0.0774647	8.27169	1.32074e-16	3.54554e-15	CPM	1368	carboxypeptidase M	1.55915
ENSG00000180957	461.334	-0.663459	0.0803063	-8.26161	1.43721e-16	3.85173e-15	PITPNB	23760	phosphatidylinositol transfer protein beta	0.631363
ENSG00000132170	148.605	-1.11508	0.135006	-8.25953	1.46243e-16	3.91273e-15	PPARG	5468	peroxisome proliferator activated receptor gamma	0.461664
ENSG00000111859	352.845	-0.889832	0.107763	-8.2573	1.48999e-16	3.9798e-15	NEDD9	4739	neural precursor cell expressed, developmentally down-regulated 9	0.539677
ENSG00000134684	426.38	-0.714175	0.0865943	-8.24736	1.61926e-16	4.31065e-15	YARS1	8565	tyrosyl-tRNA synthetase 1	0.609554
ENSG00000184357	73.9978	1.90183	0.230668	8.2449	1.65302e-16	4.39317e-15	H1-5	3009	H1.5 linker histone, cluster member	3.73688
ENSG00000236700	57.5724	-1.81614	0.220307	-8.24368	1.66998e-16	4.43086e-15	LINC01010	154092	long intergenic non-protein coding RNA 1010	0.28398
ENSG00000131747	126.513	1.31758	0.159838	8.24326	1.67577e-16	4.43883e-15	TOP2A	7153	DNA topoisomerase II alpha	2.49248
ENSG00000139946	105.092	1.33208	0.16189	8.22831	1.89876e-16	5.02116e-15	PELI2	57161	pellino E3 ubiquitin protein ligase family member 2	2.51766
ENSG00000114450	770.192	-0.610339	0.0742231	-8.22303	1.98432e-16	5.23873e-15	GNB4	59345	G protein subunit beta 4	0.655043
ENSG00000255833	82.955	-1.50016	0.182475	-8.22119	2.01488e-16	5.31062e-15	TIFAB	497189	TIFA inhibitor	0.353514
ENSG00000112561	123.071	-1.42237	0.173031	-8.22036	2.02894e-16	5.33885e-15	TFEB	7942	transcription factor EB	0.373098
ENSG00000154229	238.731	0.945337	0.115061	8.21594	2.1051e-16	5.52103e-15	PRKCA	5578	protein kinase C alpha	1.92564
ENSG00000198125	26.3356	4.21852	0.513446	8.21609	2.10246e-16	5.52103e-15	MB	4151	myoglobin	18.6167
ENSG00000177666	225.685	0.916862	0.111715	8.20714	2.26528e-16	5.92166e-15	PNPLA2	57104	patatin like phospholipase domain containing 2	1.888
ENSG00000179331	73.1906	-1.66828	0.203344	-8.20424	2.32053e-16	6.05617e-15	RAB39A	54734	RAB39A, member RAS oncogene family	0.314628
ENSG00000112210	190.715	-1.16447	0.142203	-8.18881	2.63812e-16	6.85139e-15	RAB23	51715	RAB23, member RAS oncogene family	0.446127
ENSG00000168246	424.405	-0.683412	0.0834669	-8.18781	2.66021e-16	6.89752e-15	UBTD2	92181	ubiquitin domain containing 2	0.622691
ENSG00000178568	74.8416	-1.71022	0.209062	-8.18048	2.82707e-16	7.31826e-15	ERBB4	2066	erb-b2 receptor tyrosine kinase 4	0.305613
ENSG00000116985	1051.53	-0.602382	0.073762	-8.16657	3.17273e-16	8.19973e-15	BMP8B	656	bone morphogenetic protein 8b	0.658665
ENSG00000172578	391.95	0.773768	0.0951102	8.13548	4.10295e-16	1.05867e-14	KLHL6	89857	kelch like family member 6	1.70973
ENSG00000110013	94.203	1.58022	0.194299	8.13292	4.19084e-16	1.0796e-14	SIAE	54414	sialic acid acetylesterase	2.99016
ENSG00000162636	537.225	0.80934	0.0995279	8.13179	4.23012e-16	1.08796e-14	FAM102B	284611	family with sequence similarity 102 member B	1.75241
ENSG00000025039	371.755	-0.797751	0.0982239	-8.12176	4.59454e-16	1.17978e-14	RRAGD	58528	Ras related GTP binding D	0.575245
ENSG00000140931	247.414	0.817508	0.100676	8.1202	4.65417e-16	1.19317e-14	CMTM3	123920	CKLF like MARVEL transmembrane domain containing 3	1.76236
ENSG00000274070	82.3045	1.53069	0.188615	8.11543	4.84074e-16	1.23901e-14	CASTOR2	729438	cytosolic arginine sensor for mTORC1 subunit 2	2.88925
ENSG00000018280	347.602	1.04087	0.128279	8.11408	4.89488e-16	1.25042e-14	SLC11A1	6556	solute carrier family 11 member 1	2.05747
ENSG00000163931	895.438	-0.636847	0.0784881	-8.11393	4.90099e-16	1.25042e-14	TKT	7086	transketolase	0.643117
ENSG00000096433	118.371	1.36189	0.168011	8.10596	5.23313e-16	1.33303e-14	ITPR3	3710	inositol 1,4,5-trisphosphate receptor type 3	2.57022
ENSG00000145416	47.0514	-1.95588	0.241733	-8.09106	5.91486e-16	1.50371e-14	MARCHF1	55016	membrane associated ring-CH-type finger 1	0.257764
ENSG00000066084	298.915	-0.7967	0.0984686	-8.09091	5.92203e-16	1.50371e-14	DIP2B	57609	disco interacting protein 2 homolog B	0.575664
ENSG00000123612	76.8667	1.63981	0.202748	8.08797	6.06698e-16	1.53806e-14	ACVR1C	130399	activin A receptor type 1C	3.11626
ENSG00000174125	279.015	-0.815533	0.100896	-8.0829	6.32469e-16	1.60085e-14	TLR1	7096	toll like receptor 1	0.568199
ENSG00000125637	628.521	0.782694	0.0970203	8.06732	7.18583e-16	1.81306e-14	PSD4	23550	pleckstrin and Sec7 domain containing 4	1.72034
ENSG00000140199	736.417	0.637635	0.0790654	8.06465	7.34451e-16	1.85017e-14	SLC12A6	9990	solute carrier family 12 member 6	1.55578
ENSG00000058091	164.389	1.17177	0.145477	8.05471	7.96702e-16	2.00066e-14	CDK14	5218	cyclin dependent kinase 14	2.25288
ENSG00000107863	151.564	-1.08412	0.134721	-8.04712	8.47658e-16	2.12194e-14	ARHGAP21	57584	Rho GTPase activating protein 21	0.471681
ENSG00000135801	291.751	-0.80659	0.100424	-8.03186	9.60065e-16	2.39956e-14	TAF5L	27097	TATA-box binding protein associated factor 5 like	0.571732
ENSG00000141298	409.196	-0.720723	0.090096	-7.9995	1.24923e-15	3.11254e-14	SSH2	85464	slingshot protein phosphatase 2	0.606793
ENSG00000164742	118.718	1.19026	0.148807	7.99865	1.25789e-15	3.12922e-14	ADCY1	107	adenylate cyclase 1	2.28194
ENSG00000028116	444.574	-0.818734	0.102381	-7.99696	1.27529e-15	3.16758e-14	VRK2	7444	VRK serine/threonine kinase 2	0.566939
ENSG00000138135	21.5388	-3.39371	0.425223	-7.98101	1.4514e-15	3.59379e-14	CH25H	9023	cholesterol 25-hydroxylase	0.0951463
ENSG00000124731	546.853	0.839773	0.105316	7.97386	1.538e-15	3.80231e-14	TREM1	54210	triggering receptor expressed on myeloid cells 1	1.78977
ENSG00000167081	311.97	0.768289	0.09645	7.96567	1.64334e-15	4.05019e-14	PBX3	5090	PBX homeobox 3	1.70325
ENSG00000196305	524.171	-0.682864	0.0857437	-7.96401	1.66546e-15	4.09205e-14	IARS1	3376	isoleucyl-tRNA synthetase 1	0.622927
ENSG00000145569	230.388	0.966806	0.121434	7.96158	1.69851e-15	4.16685e-14	OTULINL	54491	OTU deubiquitinase with linear linkage specificity like	1.95451
ENSG00000115602	27.0676	4.79529	0.602366	7.96075	1.70996e-15	4.18848e-14	IL1RL1	9173	interleukin 1 receptor like 1	27.7667
ENSG00000145990	218.798	0.955635	0.120115	7.95597	1.77732e-15	4.3468e-14	GFOD1	54438	glucose-fructose oxidoreductase domain containing 1	1.93943
ENSG00000124575	142.905	1.43535	0.180419	7.95566	1.78179e-15	4.35106e-14	H1-3	3007	H1.3 linker histone, cluster member	2.70448
ENSG00000148677	87.7461	-1.49607	0.188089	-7.95405	1.80517e-15	4.40142e-14	ANKRD1	27063	ankyrin repeat domain 1	0.354518
ENSG00000171596	35.1232	2.34852	0.295504	7.9475	1.90307e-15	4.63302e-14	NMUR1	10316	neuromedin U receptor 1	5.09303
ENSG00000183486	614.359	-0.608328	0.0765526	-7.94654	1.91788e-15	4.66197e-14	MX2	4600	MX dynamin like GTPase 2	0.655956
ENSG00000185722	579.15	-0.58535	0.0738223	-7.92918	2.206e-15	5.35416e-14	ANKFY1	51479	ankyrin repeat and FYVE domain containing 1	0.666488
ENSG00000177565	1852.3	0.637249	0.0804428	7.92176	2.34168e-15	5.67483e-14	TBL1XR1	79718	TBL1X receptor 1	1.55536
ENSG00000166446	130.005	1.22418	0.1546	7.9184	2.40589e-15	5.8216e-14	CDYL2	124359	chromodomain Y like 2	2.33623
ENSG00000133106	422.97	-0.657084	0.0834075	-7.878	3.32652e-15	8.01279e-14	EPSTI1	94240	epithelial stromal interaction 1	0.634159
ENSG00000171657	34.4576	-2.1594	0.274346	-7.87107	3.51616e-15	8.45681e-14	GPR82	27197	G protein-coupled receptor 82	0.22385
ENSG00000169403	46.1945	2.15767	0.274529	7.85956	3.8548e-15	9.24341e-14	PTAFR	5724	platelet activating factor receptor	4.46195
ENSG00000101596	777.946	-0.590319	0.075116	-7.85877	3.87934e-15	9.28829e-14	SMCHD1	23347	structural maintenance of chromosomes flexible hinge domain containing 1	0.664196
ENSG00000149084	471.806	-0.67724	0.0862053	-7.85613	3.96183e-15	9.47156e-14	HSD17B12	51144	hydroxysteroid 17-beta dehydrogenase 12	0.625361
ENSG00000197006	488.659	0.833875	0.106215	7.85085	4.13226e-15	9.84948e-14	METTL9	51108	methyltransferase like 9	1.78247
ENSG00000127334	399.434	-0.769446	0.098113	-7.84245	4.4184e-15	1.05001e-13	DYRK2	8445	dual specificity tyrosine phosphorylation regulated kinase 2	0.586643
ENSG00000073060	134.143	-1.18227	0.151213	-7.81856	5.34327e-15	1.26415e-13	SCARB1	949	scavenger receptor class B member 1	0.440658
ENSG00000149547	455.395	-0.635205	0.0812606	-7.81689	5.41459e-15	1.27913e-13	EI24	9538	EI24 autophagy associated transmembrane protein	0.643849
ENSG00000108219	419.264	0.695905	0.0890389	7.81574	5.46397e-15	1.28888e-13	TSPAN14	81619	tetraspanin 14	1.6199
ENSG00000075651	156.906	1.17438	0.150298	7.81369	5.5537e-15	1.30811e-13	PLD1	5337	phospholipase D1	2.25696
ENSG00000159921	249.953	-0.975467	0.125127	-7.79583	6.39866e-15	1.49609e-13	GNE	10020	glucosamine (UDP-N-acetyl)-2-epimerase/N-acetylmannosamine kinase	0.508575
ENSG00000145703	509.955	-0.702872	0.0902075	-7.79172	6.61021e-15	1.54103e-13	IQGAP2	10788	IQ motif containing GTPase activating protein 2	0.614348
ENSG00000137841	114.665	-1.27965	0.164669	-7.77107	7.78283e-15	1.80911e-13	PLCB2	5330	phospholipase C beta 2	0.411895
ENSG00000130300	28.6726	-2.52266	0.324759	-7.76779	7.98692e-15	1.85385e-13	PLVAP	83483	plasmalemma vesicle associated protein	0.174022
ENSG00000116711	54.598	-1.73346	0.223191	-7.76671	8.05481e-15	1.86689e-13	PLA2G4A	5321	phospholipase A2 group IVA	0.30073
ENSG00000054523	638	-0.605556	0.0779939	-7.76416	8.21901e-15	1.90218e-13	KIF1B	23095	kinesin family member 1B	0.657218
ENSG00000204054	109.799	1.21951	0.157161	7.75962	8.51823e-15	1.96858e-13	NA	NA	NA	2.32868
ENSG00000198876	391.959	-0.691473	0.0892268	-7.74961	9.21761e-15	2.12405e-13	DCAF12	25853	DDB1 and CUL4 associated factor 12	0.619221
ENSG00000049449	283.128	-0.856257	0.110506	-7.7485	9.2981e-15	2.1395e-13	RCN1	5954	reticulocalbin 1	0.552384
ENSG00000204138	234.051	-0.873421	0.112848	-7.73977	9.95948e-15	2.28838e-13	PHACTR4	65979	phosphatase and actin regulator 4	0.545851
ENSG00000138771	125.748	1.93993	0.25091	7.73159	1.06212e-14	2.43693e-13	SHROOM3	57619	shroom family member 3	3.83688
ENSG00000171316	422.723	-0.658111	0.0851279	-7.73086	1.06824e-14	2.44745e-13	CHD7	55636	chromodomain helicase DNA binding protein 7	0.633707
ENSG00000186818	218.16	-0.96242	0.124835	-7.70955	1.26262e-14	2.88862e-13	LILRB4	11006	leukocyte immunoglobulin like receptor B4	0.513195
ENSG00000013583	81.7223	-1.49433	0.194273	-7.69189	1.44978e-14	3.31205e-13	HEBP1	50865	heme binding protein 1	0.354946
ENSG00000049759	195.676	1.12797	0.146662	7.6909	1.461e-14	3.33291e-13	NEDD4L	23327	NEDD4 like E3 ubiquitin protein ligase	2.1855
ENSG00000166912	437.601	0.666229	0.0866807	7.68601	1.51792e-14	3.45782e-13	MTMR10	54893	myotubularin related protein 10	1.58692
ENSG00000133056	54.9742	1.95419	0.2544	7.68154	1.57182e-14	3.5704e-13	PIK3C2B	5287	phosphatidylinositol-4-phosphate 3-kinase catalytic subunit type 2 beta	3.87497
ENSG00000134780	125.148	-1.30315	0.16991	-7.66965	1.72465e-14	3.91199e-13	DAGLA	747	diacylglycerol lipase alpha	0.405241
ENSG00000123213	216.465	-0.881381	0.115046	-7.66113	1.84305e-14	4.16278e-13	NLN	57486	neurolysin	0.542847
ENSG00000060558	781.737	-0.602531	0.078665	-7.65946	1.86718e-14	4.20536e-13	GNA15	2769	G protein subunit alpha 15	0.658597
ENSG00000187164	234.466	-0.885238	0.115589	-7.65852	1.88095e-14	4.23041e-13	SHTN1	57698	shootin 1	0.541398
ENSG00000075618	1088.96	0.816966	0.10674	7.6538	1.95128e-14	4.38241e-13	FSCN1	6624	fascin actin-bundling protein 1	1.7617
ENSG00000077782	500.535	0.682472	0.0892418	7.64745	2.04997e-14	4.59759e-13	FGFR1	2260	fibroblast growth factor receptor 1	1.60489
ENSG00000128512	472.742	-0.670821	0.0877744	-7.64256	2.12946e-14	4.76916e-13	DOCK4	9732	dedicator of cytokinesis 4	0.628149
ENSG00000163644	302.776	-0.75032	0.0983289	-7.63072	2.33454e-14	5.22112e-13	PPM1K	152926	protein phosphatase, Mg2+/Mn2+ dependent 1K	0.594472
ENSG00000131242	131.583	1.42137	0.186534	7.61992	2.5384e-14	5.66908e-13	RAB11FIP4	84440	RAB11 family interacting protein 4	2.6784
ENSG00000187837	331.475	0.881641	0.115763	7.61592	2.61811e-14	5.83894e-13	H1-2	3006	H1.2 linker histone, cluster member	1.84247
ENSG00000123104	309.271	0.753024	0.0990049	7.60592	2.82878e-14	6.29996e-13	ITPR2	3709	inositol 1,4,5-trisphosphate receptor type 2	1.68532
ENSG00000071205	299.561	-0.815262	0.107208	-7.60446	2.861e-14	6.36282e-13	ARHGAP10	79658	Rho GTPase activating protein 10	0.568305
ENSG00000129993	63.6978	1.62513	0.214454	7.57802	3.50863e-14	7.77064e-13	CBFA2T3	863	CBFA2/RUNX1 partner transcriptional co-repressor 3	3.08471
ENSG00000071073	135.269	1.15383	0.152429	7.56961	3.74341e-14	8.27912e-13	MGAT4A	11320	alpha-1,3-mannosyl-glycoprotein 4-beta-N-acetylglucosaminyltransferase A	2.22504
ENSG00000182568	374.112	0.650405	0.0860244	7.5607	4.00902e-14	8.82982e-13	SATB1	6304	SATB homeobox 1	1.56961
ENSG00000198520	58.6207	1.59869	0.211583	7.55583	4.16198e-14	9.15407e-13	ARMH1	339541	armadillo like helical domain containing 1	3.02868
ENSG00000117758	492.621	-0.630541	0.083588	-7.54344	4.57723e-14	1.00397e-12	STX12	23673	syntaxin 12	0.645934
ENSG00000067992	182.941	1.24465	0.165173	7.53544	4.86678e-14	1.06601e-12	PDK3	5165	pyruvate dehydrogenase kinase 3	2.36961
ENSG00000148143	249.37	-0.863367	0.114608	-7.53321	4.95084e-14	1.08145e-12	ZNF462	58499	zinc finger protein 462	0.549668
ENSG00000177000	169.324	-0.930904	0.123657	-7.52811	5.14808e-14	1.123e-12	MTHFR	4524	methylenetetrahydrofolate reductase	0.52453
ENSG00000171408	68.4355	2.03738	0.270704	7.52622	5.22308e-14	1.13625e-12	PDE7B	27115	phosphodiesterase 7B	4.10498
ENSG00000152102	431.978	0.605934	0.0805644	7.52111	5.43115e-14	1.17991e-12	FAM168B	130074	family with sequence similarity 168 member B	1.52196
ENSG00000155849	121.402	-1.14886	0.153005	-7.50866	5.97375e-14	1.29075e-12	ELMO1	9844	engulfment and cell motility 1	0.450981
ENSG00000165271	198.348	-0.933532	0.124573	-7.49383	6.68919e-14	1.44143e-12	NOL6	65083	nucleolar protein 6	0.523575
ENSG00000213047	356.615	0.726036	0.0969347	7.48995	6.89013e-14	1.48073e-12	DENND1B	163486	DENN domain containing 1B	1.65409
ENSG00000167123	128.092	1.22746	0.163881	7.48996	6.88927e-14	1.48073e-12	CERCAM	51148	cerebral endothelial cell adhesion molecule	2.34154
ENSG00000198795	86.4832	1.31501	0.175685	7.48501	7.15391e-14	1.53328e-12	ZNF521	25925	zinc finger protein 521	2.48803
ENSG00000146072	257.166	0.765785	0.102333	7.48327	7.2496e-14	1.55171e-12	TNFRSF21	27242	TNF receptor superfamily member 21	1.7003
ENSG00000059804	428.345	1.16244	0.155728	7.46456	8.3576e-14	1.78646e-12	SLC2A3	6515	solute carrier family 2 member 3	2.23836
ENSG00000164828	414.626	0.627137	0.0840791	7.45889	8.7254e-14	1.86259e-12	SUN1	23353	Sad1 and UNC84 domain containing 1	1.5445
ENSG00000198730	510.84	0.623777	0.0838159	7.44222	9.90066e-14	2.11064e-12	CTR9	9646	CTR9 homolog, Paf1/RNA polymerase II complex component	1.5409
ENSG00000182247	527.826	-0.704501	0.094672	-7.44149	9.95544e-14	2.11948e-12	UBE2E2	7325	ubiquitin conjugating enzyme E2 E2	0.613655
ENSG00000102189	492.909	-0.68156	0.0916224	-7.43878	1.01616e-13	2.16048e-12	EEA1	8411	early endosome antigen 1	0.623491
ENSG00000068724	234.487	-0.85699	0.115234	-7.43695	1.03033e-13	2.18594e-12	TTC7A	57217	tetratricopeptide repeat domain 7A	0.552103
ENSG00000161681	244.253	0.9912	0.133282	7.43689	1.03087e-13	2.18594e-12	SHANK1	50944	SH3 and multiple ankyrin repeat domains 1	1.98784
ENSG00000122025	25.0664	-2.66769	0.359112	-7.42856	1.09789e-13	2.3188e-12	FLT3	2322	fms related receptor tyrosine kinase 3	0.157379
ENSG00000176597	82.2002	-1.52693	0.205937	-7.41456	1.22033e-13	2.5706e-12	B3GNT5	84002	UDP-GlcNAc:betaGal beta-1,3-N-acetylglucosaminyltransferase 5	0.347015
ENSG00000211829	21.4379	4.85517	0.654816	7.41456	1.2203e-13	2.5706e-12	NA	NA	NA	28.9436
ENSG00000043462	826.07	-0.609983	0.0822784	-7.41365	1.2287e-13	2.58481e-12	LCP2	3937	lymphocyte cytosolic protein 2	0.655204
ENSG00000153179	453.618	-0.650483	0.0880974	-7.38369	1.53963e-13	3.23038e-12	RASSF3	283349	Ras association domain family member 3	0.637067
ENSG00000080298	230.569	-0.846915	0.114728	-7.38197	1.55965e-13	3.26809e-12	RFX3	5991	regulatory factor X3	0.555972
ENSG00000181026	78.0711	-1.28951	0.174813	-7.37648	1.62533e-13	3.39234e-12	AEN	64782	apoptosis enhancing nuclease	0.409091
ENSG00000166483	170.903	-0.906993	0.123021	-7.37266	1.6726e-13	3.48644e-12	WEE1	7465	WEE1 G2 checkpoint kinase	0.533295
ENSG00000150764	91.5525	1.39923	0.189962	7.36587	1.75994e-13	3.6637e-12	DIXDC1	85458	DIX domain containing 1	2.63761
ENSG00000158092	326.217	-0.808023	0.109711	-7.36501	1.77134e-13	3.68263e-12	NCK1	4690	NCK adaptor protein 1	0.571164
ENSG00000144635	305.616	-0.796569	0.108234	-7.35967	1.84365e-13	3.82797e-12	DYNC1LI1	51143	dynein cytoplasmic 1 light intermediate chain 1	0.575717
ENSG00000164134	462.027	-0.601724	0.081775	-7.35829	1.86283e-13	3.86277e-12	NAA15	80155	N-alpha-acetyltransferase 15, NatA auxiliary subunit	0.658966
ENSG00000100242	960.202	0.602591	0.081994	7.34921	1.9938e-13	4.12363e-12	SUN2	25777	Sad1 and UNC84 domain containing 2	1.51844
ENSG00000170425	110.323	-1.28386	0.174811	-7.34429	2.06856e-13	4.26718e-12	ADORA2B	136	adenosine A2b receptor	0.410694
ENSG00000170500	26.0648	2.9154	0.397324	7.33759	2.17473e-13	4.48039e-12	LONRF2	164832	LON peptidase N-terminal domain and ring finger 2	7.54436
ENSG00000149131	26.5644	-2.66779	0.363689	-7.33535	2.21149e-13	4.55025e-12	SERPING1	710	serpin family G member 1	0.157368
ENSG00000130396	440.214	0.618622	0.0846038	7.31199	2.63214e-13	5.40878e-12	AFDN	4301	afadin, adherens junction formation factor	1.53541
ENSG00000103855	1518.09	-0.659851	0.0902953	-7.3077	2.71754e-13	5.57707e-12	CD276	80381	CD276 molecule	0.632944
ENSG00000105281	452.005	-0.620345	0.0849386	-7.30345	2.80473e-13	5.74862e-12	SLC1A5	6510	solute carrier family 1 member 5	0.650515
ENSG00000138018	247.956	-0.827463	0.113321	-7.30193	2.8367e-13	5.80504e-12	SELENOI	85465	selenoprotein I	0.563519
ENSG00000147852	328.402	0.850687	0.116504	7.30179	2.83954e-13	5.80504e-12	VLDLR	7436	very low density lipoprotein receptor	1.80336
ENSG00000126775	206.327	0.907539	0.124337	7.29904	2.89826e-13	5.91749e-12	ATG14	22863	autophagy related 14	1.87584
ENSG00000143641	410.134	0.675727	0.0926331	7.29466	2.9942e-13	6.10557e-12	GALNT2	2590	polypeptide N-acetylgalactosaminyltransferase 2	1.5974
ENSG00000113389	27.2098	2.6383	0.361755	7.29307	3.02975e-13	6.17016e-12	NPR3	4883	natriuretic peptide receptor 3	6.22598
ENSG00000103479	617.66	0.588542	0.0807848	7.2853	3.2095e-13	6.51958e-12	RBL2	5934	RB transcriptional corepressor like 2	1.50373
ENSG00000106785	427.655	-0.638557	0.0876638	-7.28416	3.23682e-13	6.56671e-12	TRIM14	9830	tripartite motif containing 14	0.642355
ENSG00000123146	699.859	-0.600566	0.082476	-7.28171	3.29622e-13	6.67872e-12	ADGRE5	976	adhesion G protein-coupled receptor E5	0.659495
ENSG00000198911	934.715	-0.62897	0.0864614	-7.27458	3.47511e-13	7.03224e-12	SREBF2	6721	sterol regulatory element binding transcription factor 2	0.646638
ENSG00000226608	326.771	-0.966524	0.133398	-7.24543	4.31075e-13	8.69016e-12	NA	NA	NA	0.511737
ENSG00000099622	397.569	0.644347	0.0890609	7.23491	4.65851e-13	9.37937e-12	CIRBP	1153	cold inducible RNA binding protein	1.56303
ENSG00000111962	349.111	-0.694687	0.0960466	-7.23281	4.73085e-13	9.513e-12	UST	10090	uronyl 2-sulfotransferase	0.617843
ENSG00000128524	380.602	-0.739129	0.102298	-7.22528	5.00082e-13	1.00182e-11	ATP6V1F	9296	ATPase H+ transporting V1 subunit F	0.599101
ENSG00000155465	261.321	-0.730903	0.101159	-7.22527	5.00095e-13	1.00182e-11	SLC7A7	9056	solute carrier family 7 member 7	0.602527
ENSG00000112297	44.7944	-1.61882	0.224462	-7.212	5.51357e-13	1.10037e-11	CRYBG1	202	crystallin beta-gamma domain containing 1	0.325602
ENSG00000133195	289.554	0.689573	0.0959918	7.18367	6.78642e-13	1.34597e-11	SLC39A11	201266	solute carrier family 39 member 11	1.61281
ENSG00000130309	729.691	0.631664	0.0879866	7.17909	7.01777e-13	1.39013e-11	COLGALT1	79709	collagen beta(1-O)galactosyltransferase 1	1.54935
ENSG00000166582	46.1579	1.80065	0.251109	7.17081	7.45577e-13	1.47323e-11	CENPV	201161	centromere protein V	3.48377
ENSG00000069020	104.454	1.4124	0.197157	7.16379	7.84755e-13	1.54872e-11	MAST4	375449	microtubule associated serine/threonine kinase family member 4	2.66179
ENSG00000198826	88.036	1.24547	0.174077	7.15469	8.38641e-13	1.64489e-11	ARHGAP11A	9824	Rho GTPase activating protein 11A	2.37095
ENSG00000003393	373.919	0.711659	0.0996092	7.14451	9.0317e-13	1.76711e-11	ALS2	57679	alsin Rho guanine nucleotide exchange factor ALS2	1.63769
ENSG00000052749	127.222	-1.07245	0.150286	-7.13602	9.60704e-13	1.87737e-11	RRP12	23223	ribosomal RNA processing 12 homolog	0.475512
ENSG00000110756	540.972	-0.648274	0.0909404	-7.12855	1.01429e-12	1.97967e-11	HPS5	11234	HPS5 biogenesis of lysosomal organelles complex 2 subunit 2	0.638043
ENSG00000101782	673.325	0.611077	0.0858364	7.11909	1.08644e-12	2.1179e-11	RIOK3	8780	RIO kinase 3	1.5274
ENSG00000015532	184.499	0.999583	0.140609	7.10895	1.16933e-12	2.27391e-11	XYLT2	64132	xylosyltransferase 2	1.99942
ENSG00000135776	151.402	-1.05161	0.148052	-7.10295	1.2212e-12	2.36902e-11	ABCB10	23456	ATP binding cassette subfamily B member 10	0.48243
ENSG00000128965	57.4897	-2.35854	0.332244	-7.09881	1.25833e-12	2.43807e-11	CHAC1	79094	ChaC glutathione specific gamma-glutamylcyclotransferase 1	0.194988
ENSG00000129103	320.787	0.692342	0.0976223	7.09205	1.32138e-12	2.55712e-11	SUMF2	25870	sulfatase modifying factor 2	1.61591
ENSG00000102524	97.751	-1.28257	0.18096	-7.08759	1.36466e-12	2.63448e-11	TNFSF13B	10673	TNF superfamily member 13b	0.411063
ENSG00000117115	43.1102	2.71648	0.383448	7.08435	1.39694e-12	2.69354e-11	PADI2	11240	peptidyl arginine deiminase 2	6.57267
ENSG00000072121	198.571	-0.92835	0.131049	-7.08397	1.40078e-12	2.69769e-11	ZFYVE26	23503	zinc finger FYVE-type containing 26	0.525459
ENSG00000280303	268.756	-0.89042	0.125764	-7.0801	1.44053e-12	2.7709e-11	NA	NA	NA	0.539457
ENSG00000275302	683.559	-0.785961	0.111017	-7.07966	1.44507e-12	2.77627e-11	CCL4	6351	C-C motif chemokine ligand 4	0.579966
ENSG00000184465	159.519	1.0938	0.15467	7.0718	1.52931e-12	2.93459e-11	WDR27	253769	WD repeat domain 27	2.13435
ENSG00000133561	86.288	1.28241	0.181443	7.06783	1.57381e-12	3.01271e-11	GIMAP6	474344	GTPase, IMAP family member 6	2.43244
ENSG00000103313	86.8336	-1.28395	0.181847	-7.06059	1.65791e-12	3.16991e-11	MEFV	4210	MEFV innate immuity regulator, pyrin	0.410671
ENSG00000172716	198.678	-0.815701	0.115572	-7.05794	1.68988e-12	3.22717e-11	SLFN11	91607	schlafen family member 11	0.568133
ENSG00000197498	246.957	-0.743914	0.105525	-7.04963	1.79395e-12	3.41771e-11	RPF2	84154	ribosome production factor 2 homolog	0.597117
ENSG00000104356	120.604	-1.07756	0.152902	-7.04738	1.82317e-12	3.46512e-11	POP1	10940	POP1 homolog, ribonuclease P/MRP subunit	0.473831
ENSG00000155561	271.97	-0.74068	0.105161	-7.04331	1.87721e-12	3.56357e-11	NUP205	23165	nucleoporin 205	0.598457
ENSG00000184371	170.999	1.09036	0.155363	7.01811	2.24887e-12	4.24887e-11	CSF1	1435	colony stimulating factor 1	2.12927
ENSG00000102575	71.019	-1.57049	0.223813	-7.01697	2.26737e-12	4.27876e-11	ACP5	54	acid phosphatase 5, tartrate resistant	0.336695
ENSG00000132694	461.465	-0.598527	0.0854087	-7.0078	2.42093e-12	4.55775e-11	ARHGEF11	9826	Rho guanine nucleotide exchange factor 11	0.660428
ENSG00000187037	27.6224	-3.26202	0.465508	-7.00744	2.42726e-12	4.56427e-11	GPR141	353345	G protein-coupled receptor 141	0.10424
ENSG00000128039	175.977	0.940178	0.134377	6.99659	2.62268e-12	4.91438e-11	SRD5A3	79644	steroid 5 alpha-reductase 3	1.91876
ENSG00000118113	95.0143	1.133	0.16212	6.98864	2.77557e-12	5.19113e-11	MMP8	4317	matrix metallopeptidase 8	2.19314
ENSG00000238005	18.9455	3.15731	0.452151	6.98288	2.89188e-12	5.38713e-11	LOC101927851	101927851	uncharacterized LOC101927851	8.92167
ENSG00000166428	94.9753	1.30589	0.187087	6.98011	2.94941e-12	5.4879e-11	PLD4	122618	phospholipase D family member 4	2.47236
ENSG00000186792	39.2162	2.13895	0.306792	6.97199	3.12485e-12	5.80079e-11	HYAL3	8372	hyaluronidase 3	4.40442
ENSG00000189403	228.877	0.781439	0.112082	6.97202	3.12415e-12	5.80079e-11	HMGB1	3146	high mobility group box 1	1.71884
ENSG00000197253	29.567	2.2274	0.319678	6.96762	3.22354e-12	5.97705e-11	TPSB2	64499	tryptase beta 2	4.68288
ENSG00000011405	334.213	-0.713839	0.102621	-6.95606	3.49925e-12	6.47321e-11	PIK3C2A	5286	phosphatidylinositol-4-phosphate 3-kinase catalytic subunit type 2 alpha	0.609695
ENSG00000080608	268.761	-0.707392	0.101774	-6.95062	3.63691e-12	6.72006e-11	PUM3	9933	pumilio RNA binding family member 3	0.612426
ENSG00000051108	350.517	-0.6688	0.0962839	-6.94613	3.75445e-12	6.92922e-11	HERPUD1	9709	homocysteine inducible ER protein with ubiquitin like domain 1	0.62903
ENSG00000128791	420.834	-0.755396	0.108914	-6.93571	4.04185e-12	7.45102e-11	TWSG1	57045	twisted gastrulation BMP signaling modulator 1	0.592384
ENSG00000092068	103.983	-1.17502	0.169457	-6.93403	4.09013e-12	7.53132e-11	SLC7A8	23428	solute carrier family 7 member 8	0.442878
ENSG00000108306	416.346	0.67194	0.0969095	6.93369	4.10013e-12	7.54102e-11	FBXL20	84961	F-box and leucine rich repeat protein 20	1.59321
ENSG00000138678	61.9524	-1.39951	0.201899	-6.93171	4.15786e-12	7.6296e-11	GPAT3	84803	glycerol-3-phosphate acyltransferase 3	0.379059
ENSG00000244509	214.077	0.734634	0.106065	6.92625	4.32148e-12	7.92072e-11	APOBEC3C	27350	apolipoprotein B mRNA editing enzyme catalytic subunit 3C	1.66398
ENSG00000100784	76.4238	1.4764	0.213686	6.90922	4.87311e-12	8.90761e-11	RPS6KA5	9252	ribosomal protein S6 kinase A5	2.78254
ENSG00000169018	908.872	-0.589842	0.0853714	-6.90912	4.87667e-12	8.90761e-11	FEM1B	10116	fem-1 homolog B	0.664416
ENSG00000179833	431.727	0.64456	0.0933075	6.90791	4.91848e-12	8.97369e-11	SERTAD2	9792	SERTA domain containing 2	1.56326
ENSG00000066855	135.977	-0.985374	0.142741	-6.90323	5.08326e-12	9.25315e-11	MTFR1	9650	mitochondrial fission regulator 1	0.505095
ENSG00000163629	177.253	-1.06567	0.154379	-6.90291	5.09471e-12	9.26342e-11	PTPN13	5783	protein tyrosine phosphatase non-receptor type 13	0.477752
ENSG00000110047	600.437	-0.592978	0.086002	-6.89493	5.38916e-12	9.77652e-11	EHD1	10938	EH domain containing 1	0.662973
ENSG00000175175	27.2447	-2.35669	0.341875	-6.89343	5.44642e-12	9.86917e-11	PPM1E	22843	protein phosphatase, Mg2+/Mn2+ dependent 1E	0.195239
ENSG00000121743	54.4633	-1.5398	0.223701	-6.88329	5.84838e-12	1.05615e-10	GJA3	2700	gap junction protein alpha 3	0.343934
ENSG00000075275	125.314	1.25128	0.182108	6.87112	6.36981e-12	1.14513e-10	CELSR1	9620	cadherin EGF LAG seven-pass G-type receptor 1	2.38053
ENSG00000196923	272.607	0.882502	0.128459	6.86988	6.4255e-12	1.15384e-10	PDLIM7	9260	PDZ and LIM domain 7	1.84357
ENSG00000104888	392.41	-0.75432	0.1099	-6.8637	6.70999e-12	1.20222e-10	SLC17A7	57030	solute carrier family 17 member 7	0.592826
ENSG00000128590	139.064	-0.979724	0.143065	-6.84813	7.48236e-12	1.3376e-10	DNAJB9	4189	DnaJ heat shock protein family (Hsp40) member B9	0.507077
ENSG00000287158	19.0226	2.73461	0.39972	6.84132	7.84692e-12	1.4012e-10	NA	NA	NA	6.65578
ENSG00000125454	93.2426	-1.20958	0.176948	-6.83581	8.15438e-12	1.45447e-10	SLC25A19	60386	solute carrier family 25 member 19	0.432394
ENSG00000143398	277.295	-0.702684	0.102814	-6.83454	8.22661e-12	1.46245e-10	PIP5K1A	8394	phosphatidylinositol-4-phosphate 5-kinase type 1 alpha	0.614428
ENSG00000084444	104.856	-1.06526	0.155858	-6.83482	8.21076e-12	1.46245e-10	FAM234B	57613	family with sequence similarity 234 member B	0.477887
ENSG00000105968	199.383	0.793762	0.116231	6.82918	8.54028e-12	1.51652e-10	H2AZ2	94239	H2A.Z variant histone 2	1.73359
ENSG00000164169	155.924	-0.868766	0.127457	-6.81617	9.3501e-12	1.65847e-10	PRMT9	90826	protein arginine methyltransferase 9	0.547615
ENSG00000137198	46.8359	-1.5839	0.232383	-6.8159	9.36729e-12	1.65967e-10	GMPR	2766	guanosine monophosphate reductase	0.333579
ENSG00000064961	325.468	0.75862	0.111304	6.81574	9.37767e-12	1.65967e-10	HMG20B	10362	high mobility group 20B	1.69187
ENSG00000168769	933.075	-0.638859	0.0937913	-6.8115	9.65885e-12	1.70754e-10	TET2	54790	tet methylcytosine dioxygenase 2	0.642221
ENSG00000135363	308.918	-0.641171	0.0941449	-6.81047	9.72802e-12	1.71786e-10	LMO2	4005	LIM domain only 2	0.641192
ENSG00000110324	198.26	-0.884721	0.12995	-6.80815	9.88621e-12	1.74387e-10	IL10RA	3587	interleukin 10 receptor subunit alpha	0.541592
ENSG00000060138	362.707	-0.585854	0.0860688	-6.80682	9.97814e-12	1.75814e-10	YBX3	8531	Y-box binding protein 3	0.666255
ENSG00000138162	380.607	-0.650896	0.0956822	-6.80269	1.02685e-11	1.80731e-10	TACC2	10579	transforming acidic coiled-coil containing protein 2	0.636885
ENSG00000272325	337.435	0.590479	0.0868354	6.79998	1.04635e-11	1.83959e-10	NUDT3	11165	nudix hydrolase 3	1.50575
ENSG00000140497	394.602	-0.724404	0.106559	-6.79817	1.05957e-11	1.86078e-10	SCAMP2	10066	secretory carrier membrane protein 2	0.605247
ENSG00000065989	167.058	0.988987	0.145482	6.79799	1.0609e-11	1.86107e-10	PDE4A	5141	phosphodiesterase 4A	1.98479
ENSG00000087589	185.266	0.988168	0.145511	6.79101	1.11349e-11	1.95117e-10	CASS4	57091	Cas scaffold protein family member 4	1.98366
ENSG00000197535	338.282	-0.675477	0.0994958	-6.789	1.12914e-11	1.97642e-10	MYO5A	4644	myosin VA	0.626125
ENSG00000023171	97.6116	1.32697	0.195612	6.78367	1.17158e-11	2.04622e-10	GRAMD1B	57476	GRAM domain containing 1B	2.50875
ENSG00000138698	409.81	-0.674534	0.0996793	-6.76705	1.31436e-11	2.29057e-10	RAP1GDS1	5910	Rap1 GTPase-GDP dissociation stimulator 1	0.626534
ENSG00000050628	75.2594	1.46745	0.2169	6.76559	1.32767e-11	2.31125e-10	PTGER3	5733	prostaglandin E receptor 3	2.76534
ENSG00000126561	142.095	1.04373	0.154399	6.75994	1.38048e-11	2.40056e-10	STAT5A	6776	signal transducer and activator of transcription 5A	2.06155
ENSG00000233117	59.6322	-1.42377	0.21075	-6.75573	1.42122e-11	2.46335e-10	NA	NA	NA	0.372737
ENSG00000232368	438.461	-0.77363	0.114513	-6.75583	1.42023e-11	2.46335e-10	NA	NA	NA	0.584944
ENSG00000140750	226.917	-0.818793	0.121345	-6.74766	1.50245e-11	2.59567e-10	ARHGAP17	55114	Rho GTPase activating protein 17	0.566916
ENSG00000005108	160.284	0.965694	0.143346	6.73682	1.61889e-11	2.79381e-10	THSD7A	221981	thrombospondin type 1 domain containing 7A	1.953
ENSG00000151692	47.591	1.86715	0.277523	6.7279	1.72131e-11	2.96735e-10	RNF144A	9781	ring finger protein 144A	3.64811
ENSG00000130363	381.475	0.599473	0.0891667	6.72305	1.77955e-11	3.05453e-10	RSPH3	83861	radial spoke head 3	1.51516
ENSG00000109158	130.785	-0.992018	0.147585	-6.72169	1.79635e-11	3.08006e-10	GABRA4	2557	gamma-aminobutyric acid type A receptor subunit alpha4	0.502774
ENSG00000146192	15.5304	-3.31993	0.494092	-6.71925	1.82667e-11	3.12868e-10	FGD2	221472	FYVE, RhoGEF and PH domain containing 2	0.100139
ENSG00000013441	366.223	0.597894	0.088996	6.71821	1.83973e-11	3.14767e-10	CLK1	1195	CDC like kinase 1	1.51351
ENSG00000059378	297.465	-0.61652	0.0918894	-6.70937	1.95467e-11	3.33717e-10	PARP12	64761	poly(ADP-ribose) polymerase family member 12	0.652243
ENSG00000177105	404.315	-0.665824	0.0993467	-6.70202	2.05554e-11	3.50563e-10	RHOG	391	ras homolog family member G	0.630329
ENSG00000197632	20.0999	2.60735	0.389212	6.69904	2.09795e-11	3.57414e-10	SERPINB2	5055	serpin family B member 2	6.09383
ENSG00000187210	101.471	1.34332	0.201045	6.68171	2.36168e-11	4.01058e-10	GCNT1	2650	glucosaminyl (N-acetyl) transferase 1	2.53735
ENSG00000151151	544.246	-0.646445	0.0970257	-6.66262	2.68986e-11	4.54852e-10	IPMK	253430	inositol polyphosphate multikinase	0.638852
ENSG00000186409	102.08	-1.11048	0.166696	-6.66171	2.70658e-11	4.57195e-10	CCDC30	728621	coiled-coil domain containing 30	0.46314
ENSG00000178695	424.533	-0.606011	0.0910323	-6.6571	2.79278e-11	4.71255e-10	KCTD12	115207	potassium channel tetramerization domain containing 12	0.657011
ENSG00000204472	194.168	-0.819111	0.123097	-6.65418	2.84882e-11	4.79697e-10	AIF1	199	allograft inflammatory factor 1	0.566791
ENSG00000100220	205.115	-0.844028	0.126937	-6.64917	2.94754e-11	4.95796e-10	RTCB	51493	RNA 2',3'-cyclic phosphate and 5'-OH ligase	0.557086
ENSG00000090376	435.672	0.605964	0.0911394	6.64876	2.95575e-11	4.96653e-10	IRAK3	11213	interleukin 1 receptor associated kinase 3	1.522
ENSG00000162654	290.415	-0.612686	0.0922477	-6.64175	3.0999e-11	5.20326e-10	GBP4	115361	guanylate binding protein 4	0.653978
ENSG00000175866	182.409	-0.880985	0.13275	-6.63644	3.21356e-11	5.38838e-10	BAIAP2	10458	BAR/IMD domain containing adaptor protein 2	0.542996
ENSG00000180611	47.4215	-1.61378	0.243236	-6.63463	3.25307e-11	5.44318e-10	MB21D2	151963	Mab-21 domain containing 2	0.326741
ENSG00000177485	493.144	-0.650933	0.0983121	-6.62109	3.56559e-11	5.95361e-10	ZBTB33	10009	zinc finger and BTB domain containing 33	0.636868
ENSG00000177606	322.321	0.813158	0.122829	6.62025	3.58597e-11	5.98137e-10	JUN	3725	Jun proto-oncogene, AP-1 transcription factor subunit	1.75705
ENSG00000169490	266.136	-0.714597	0.107971	-6.61844	3.63002e-11	6.04851e-10	TM2D2	83877	TM2 domain containing 2	0.609375
ENSG00000169814	116.203	1.02381	0.15473	6.61672	3.67257e-11	6.11302e-10	BTD	686	biotinidase	2.03327
ENSG00000090238	39.138	2.02431	0.306306	6.60878	3.87504e-11	6.44331e-10	YPEL3	83719	yippee like 3	4.06797
ENSG00000138964	182.729	0.782366	0.118437	6.60573	3.95553e-11	6.57029e-10	PARVG	64098	parvin gamma	1.71995
ENSG00000107789	149.418	0.968666	0.14673	6.60168	4.06529e-11	6.74559e-10	MINPP1	9562	multiple inositol-polyphosphate phosphatase 1	1.95703
ENSG00000121274	179.773	-0.840046	0.127326	-6.59762	4.17802e-11	6.91824e-10	TENT4B	64282	terminal nucleotidyltransferase 4B	0.558626
ENSG00000117020	129.905	0.985423	0.149385	6.59651	4.20938e-11	6.96294e-10	AKT3	10000	AKT serine/threonine kinase 3	1.97989
ENSG00000064195	40.3944	1.85962	0.281982	6.5948	4.25835e-11	7.02936e-10	DLX3	1747	distal-less homeobox 3	3.62911
ENSG00000168297	251.386	-0.776641	0.117831	-6.59114	4.36454e-11	7.1972e-10	PXK	54899	PX domain containing serine/threonine kinase like	0.583724
ENSG00000145390	864.796	-0.644416	0.0980227	-6.57415	4.89306e-11	8.04379e-10	USP53	54532	ubiquitin specific peptidase 53	0.639752
ENSG00000185811	462.778	0.589355	0.0897325	6.56791	5.10257e-11	8.37956e-10	IKZF1	10320	IKAROS family zinc finger 1	1.50457
ENSG00000012822	308.652	0.775157	0.118108	6.5631	5.27014e-11	8.64586e-10	CALCOCO1	57658	calcium binding and coiled-coil domain 1	1.71138
ENSG00000101188	220.102	0.797407	0.121516	6.56214	5.30405e-11	8.69254e-10	NTSR1	4923	neurotensin receptor 1	1.73797
ENSG00000117475	190.928	-0.829951	0.126576	-6.55692	5.49304e-11	8.99303e-10	BLZF1	8548	basic leucine zipper nuclear factor 1	0.562548
ENSG00000111300	224.819	-0.91514	0.139666	-6.55236	5.66333e-11	9.25281e-10	NAA25	80018	N-alpha-acetyltransferase 25, NatB auxiliary subunit	0.530292
ENSG00000164104	158.321	0.889798	0.135862	6.5493	5.78083e-11	9.4263e-10	HMGB2	3148	high mobility group box 2	1.85292
ENSG00000110911	338.785	-0.608587	0.0929992	-6.544	5.98949e-11	9.74576e-10	SLC11A2	4891	solute carrier family 11 member 2	0.655839
ENSG00000148908	209.233	-0.757923	0.115948	-6.53673	6.28763e-11	1.021e-09	RGS10	6001	regulator of G protein signaling 10	0.591347
ENSG00000197043	187.354	0.861171	0.1319	6.52895	6.62341e-11	1.07334e-09	ANXA6	309	annexin A6	1.81651
ENSG00000196843	136.643	-0.96483	0.148028	-6.51789	7.1302e-11	1.15196e-09	ARID5A	10865	AT-rich interaction domain 5A	0.512339
ENSG00000081913	261.885	0.737165	0.113413	6.49985	8.03993e-11	1.29369e-09	PHLPP1	23239	PH domain and leucine rich repeat protein phosphatase 1	1.6669
ENSG00000166411	284.522	-0.666719	0.102639	-6.49578	8.26029e-11	1.32647e-09	IDH3A	3419	isocitrate dehydrogenase (NAD(+)) 3 catalytic subunit alpha	0.629938
ENSG00000003436	205.493	0.764714	0.117741	6.4949	8.30899e-11	1.33295e-09	TFPI	7035	tissue factor pathway inhibitor	1.69903
ENSG00000132819	158.076	0.819695	0.12629	6.49059	8.55011e-11	1.37025e-09	RBM38	55544	RNA binding motif protein 38	1.76503
ENSG00000167850	44.0609	1.73883	0.268034	6.48737	8.73494e-11	1.39427e-09	CD300C	10871	CD300c molecule	3.33765
ENSG00000185880	166.963	-0.956122	0.147445	-6.4846	8.89678e-11	1.41868e-09	TRIM69	140691	tripartite motif containing 69	0.515441
ENSG00000196141	306.627	-0.647836	0.0999417	-6.48213	9.0434e-11	1.44062e-09	SPATS2L	26010	spermatogenesis associated serine rich 2 like	0.638237
ENSG00000134247	47.15	1.71105	0.263992	6.48144	9.08485e-11	1.44578e-09	PTGFRN	5738	prostaglandin F2 receptor inhibitor	3.274
ENSG00000100003	68.7311	1.52875	0.235998	6.47782	9.30554e-11	1.47795e-09	SEC14L2	23541	SEC14 like lipid binding 2	2.88536
ENSG00000130024	317.379	0.726114	0.112165	6.47362	9.56835e-11	1.51818e-09	PHF10	55274	PHD finger protein 10	1.65418
ENSG00000158747	133.054	1.15367	0.178503	6.46304	1.0262e-10	1.625e-09	NBL1	4681	NBL1, DAN family BMP antagonist	2.22479
ENSG00000110057	588.568	-0.596312	0.0923676	-6.45586	1.07603e-10	1.70221e-09	UNC93B1	81622	unc-93 homolog B1, TLR signaling regulator	0.661442
ENSG00000079841	90.6949	-1.48045	0.229952	-6.43806	1.2101e-10	1.90486e-09	RIMS1	22999	regulating synaptic membrane exocytosis 1	0.358378
ENSG00000197860	452.364	-0.700064	0.108752	-6.43725	1.21661e-10	1.91322e-09	SGTB	54557	small glutamine rich tetratricopeptide repeat containing beta	0.615545
ENSG00000054793	328.181	0.678801	0.105546	6.43135	1.26475e-10	1.98306e-09	ATP9A	10079	ATPase phospholipid transporting 9A (putative)	1.60081
ENSG00000131668	78.1517	1.65736	0.258106	6.42123	1.35176e-10	2.11741e-09	BARX1	56033	BARX homeobox 1	3.15439
ENSG00000150403	286.153	0.662198	0.103208	6.41613	1.39778e-10	2.18734e-09	TMCO3	55002	transmembrane and coiled-coil domains 3	1.58249
ENSG00000168300	435.884	0.721153	0.112556	6.40703	1.48383e-10	2.31972e-09	PCMTD1	115294	protein-L-isoaspartate (D-aspartate) O-methyltransferase domain containing 1	1.6485
ENSG00000124920	41.4268	1.84449	0.28797	6.40514	1.50233e-10	2.34635e-09	MYRF	745	myelin regulatory factor	3.59125
ENSG00000135069	40.5136	-1.77778	0.277764	-6.40035	1.55018e-10	2.41634e-09	PSAT1	29968	phosphoserine aminotransferase 1	0.291631
ENSG00000215193	211.503	0.779141	0.122249	6.37341	1.84873e-10	2.87329e-09	PEX26	55670	peroxisomal biogenesis factor 26	1.71611
ENSG00000173221	189.456	-0.806707	0.126818	-6.36115	2.00253e-10	3.10625e-09	GLRX	2745	glutaredoxin	0.571685
ENSG00000143226	72.2104	1.22282	0.192367	6.35672	2.06107e-10	3.19086e-09	FCGR2A	2212	Fc fragment of IgG receptor IIa	2.33403
ENSG00000131711	115.989	-1.02339	0.161071	-6.35363	2.10295e-10	3.25253e-09	MAP1B	4131	microtubule associated protein 1B	0.49196
ENSG00000197045	576.755	-0.593924	0.0934825	-6.35333	2.10709e-10	3.25579e-09	GMFB	2764	glia maturation factor beta	0.662538
ENSG00000085733	159.995	0.83113	0.131077	6.3408	2.28575e-10	3.525e-09	CTTN	2017	cortactin	1.77908
ENSG00000211689	16.2206	3.15454	0.49777	6.33734	2.33767e-10	3.59465e-09	TRGC1	6966	T cell receptor gamma constant 1	8.9045
ENSG00000134324	98.0589	-1.14064	0.180077	-6.33418	2.3861e-10	3.66206e-09	LPIN1	23175	lipin 1	0.453559
ENSG00000100997	368.484	-0.72995	0.115256	-6.33331	2.39964e-10	3.6793e-09	ABHD12	26090	abhydrolase domain containing 12, lysophospholipase	0.602925
ENSG00000154146	45.9055	1.83066	0.289365	6.32647	2.50834e-10	3.83858e-09	NRGN	4900	neurogranin	3.55699
ENSG00000136273	207.659	-0.748768	0.118389	-6.32464	2.53818e-10	3.8768e-09	HUS1	3364	HUS1 checkpoint clamp component	0.595111
ENSG00000186951	127.922	1.1472	0.181526	6.31976	2.61964e-10	3.99357e-09	PPARA	5465	peroxisome proliferator activated receptor alpha	2.21484
ENSG00000138764	418.375	0.748199	0.11867	6.30487	2.88437e-10	4.3804e-09	CCNG2	901	cyclin G2	1.67969
ENSG00000120306	149.411	-0.812275	0.128937	-6.29977	2.98095e-10	4.52276e-09	CYSTM1	84418	cysteine rich transmembrane module containing 1	0.569483
ENSG00000128641	97.7114	-1.10579	0.176052	-6.28104	3.3631e-10	5.08321e-09	MYO1B	4430	myosin IB	0.464648
ENSG00000169919	241.526	0.695174	0.110678	6.28106	3.36279e-10	5.08321e-09	GUSB	2990	glucuronidase beta	1.61908
ENSG00000164654	175.396	-0.818177	0.130321	-6.27817	3.42579e-10	5.17307e-09	MIOS	54468	meiosis regulator for oocyte development	0.567158
ENSG00000145685	103.779	-1.04375	0.166522	-6.26795	3.65829e-10	5.51371e-09	LHFPL2	10184	LHFPL tetraspan subfamily member 2	0.485064
ENSG00000198502	47.724	-1.55071	0.247593	-6.26312	3.77344e-10	5.6819e-09	HLA-DRB5	3127	major histocompatibility complex, class II, DR beta 5	0.341343
ENSG00000186074	26.5658	2.11409	0.338006	6.25461	3.98512e-10	5.98368e-09	CD300LF	146722	CD300 molecule like family member f	4.32918
ENSG00000112799	55.3887	-1.25405	0.200579	-6.25214	4.04857e-10	6.07323e-09	LY86	9450	lymphocyte antigen 86	0.41927
ENSG00000135114	251.608	-0.689224	0.110385	-6.24382	4.27015e-10	6.39961e-09	OASL	8638	2'-5'-oligoadenylate synthetase like	0.620187
ENSG00000162377	150.651	-0.807867	0.129443	-6.2411	4.34517e-10	6.50593e-09	COA7	65260	cytochrome c oxidase assembly factor 7 (putative)	0.571226
ENSG00000197601	557.131	-0.588138	0.094291	-6.23748	4.44689e-10	6.64574e-09	FAR1	84188	fatty acyl-CoA reductase 1	0.665201
ENSG00000103569	18.6492	2.65866	0.426402	6.2351	4.51492e-10	6.74109e-09	AQP9	366	aquaporin 9	6.31445
ENSG00000064012	198.93	-0.739078	0.118618	-6.23073	4.64258e-10	6.92522e-09	CASP8	841	caspase 8	0.599122
ENSG00000240694	26.0991	-2.48731	0.399239	-6.23012	4.66089e-10	6.94603e-09	PNMA2	10687	PNMA family member 2	0.178339
ENSG00000153721	77.2802	1.2362	0.198817	6.21777	5.04255e-10	7.50079e-09	CNKSR3	154043	CNKSR family member 3	2.35577
ENSG00000124145	274.996	0.597663	0.0961835	6.21378	5.17257e-10	7.67522e-09	SDC4	6385	syndecan 4	1.51326
ENSG00000089916	474.391	0.608756	0.0980572	6.20817	5.36036e-10	7.9218e-09	GPATCH2L	55668	G-patch domain containing 2 like	1.52494
ENSG00000079277	171.415	-0.819069	0.131941	-6.20783	5.37219e-10	7.9246e-09	MKNK1	8569	MAPK interacting serine/threonine kinase 1	0.566807
ENSG00000196126	152.934	-0.83167	0.133971	-6.20785	5.37131e-10	7.9246e-09	HLA-DRB1	3123	major histocompatibility complex, class II, DR beta 1	0.561878
ENSG00000090924	509.338	-0.603111	0.097169	-6.20682	5.40669e-10	7.96813e-09	PLEKHG2	64857	pleckstrin homology and RhoGEF domain containing G2	0.658333
ENSG00000148411	142.862	0.892347	0.143826	6.20434	5.49264e-10	8.08318e-09	NACC2	138151	NACC family member 2	1.85619
ENSG00000144481	15.8114	-2.56875	0.41424	-6.2011	5.60687e-10	8.24029e-09	TRPM8	79054	transient receptor potential cation channel subfamily M member 8	0.168551
ENSG00000173418	168.976	-0.76274	0.123088	-6.19669	5.76647e-10	8.45925e-09	NAA20	51126	N-alpha-acetyltransferase 20, NatB catalytic subunit	0.589376
ENSG00000170802	372.948	-0.689493	0.111412	-6.18866	6.06793e-10	8.88515e-09	FOXN2	3344	forkhead box N2	0.620072
ENSG00000110315	106.462	0.910031	0.147076	6.18746	6.11395e-10	8.94432e-09	RNF141	50862	ring finger protein 141	1.87909
ENSG00000109339	15.856	-4.15222	0.671913	-6.1797	6.42234e-10	9.36112e-09	MAPK10	5602	mitogen-activated protein kinase 10	0.0562416
ENSG00000114779	191.667	0.813295	0.131622	6.17902	6.45009e-10	9.39297e-09	ABHD14B	84836	abhydrolase domain containing 14B	1.75722
ENSG00000064999	409.766	-0.586707	0.0949894	-6.17655	6.55154e-10	9.52044e-09	ANKS1A	23294	ankyrin repeat and sterile alpha motif domain containing 1A	0.665861
ENSG00000157593	185.188	0.778583	0.126056	6.17646	6.55553e-10	9.52044e-09	SLC35B2	347734	solute carrier family 35 member B2	1.71544
ENSG00000166889	487.897	-0.684433	0.1109	-6.17163	6.75915e-10	9.80722e-09	PATL1	219988	PAT1 homolog 1, processing body mRNA decay factor	0.62225
ENSG00000135604	155.91	-0.816512	0.132344	-6.16961	6.84565e-10	9.92371e-09	STX11	8676	syntaxin 11	0.567813
ENSG00000108342	100.651	1.67447	0.271685	6.16327	7.12598e-10	1.03207e-08	CSF3	1440	colony stimulating factor 3	3.19202
ENSG00000011258	309.808	0.629622	0.102645	6.13398	8.57089e-10	1.23909e-08	MBTD1	54799	mbt domain containing 1	1.54716
ENSG00000151615	65.2089	-1.41718	0.231305	-6.12689	8.96122e-10	1.29434e-08	POU4F2	5458	POU class 4 homeobox 2	0.374444
ENSG00000125968	84.5823	-1.07842	0.17609	-6.12429	9.10868e-10	1.31445e-08	ID1	3397	inhibitor of DNA binding 1, HLH protein	0.473546
ENSG00000205856	119.862	-1.00201	0.163948	-6.11173	9.85597e-10	1.42101e-08	C22orf42	150297	chromosome 22 open reading frame 42	0.499305
ENSG00000277443	365.198	-0.655782	0.107345	-6.10911	1.00188e-09	1.44319e-08	MARCKS	4082	myristoylated alanine rich protein kinase C substrate	0.634731
ENSG00000142892	117.422	0.986625	0.161598	6.10542	1.02534e-09	1.47563e-08	PIGK	10026	phosphatidylinositol glycan anchor biosynthesis class K	1.98154
ENSG00000143079	346.277	-0.594443	0.0973722	-6.10486	1.02892e-09	1.47902e-08	CTTNBP2NL	55917	CTTNBP2 N-terminal like	0.6623
ENSG00000051128	73.9392	1.25759	0.206001	6.10476	1.02955e-09	1.47902e-08	HOMER3	9454	homer scaffold protein 3	2.39095
ENSG00000047249	381.893	-0.599549	0.0983395	-6.09673	1.08262e-09	1.55107e-08	ATP6V1H	51606	ATPase H+ transporting V1 subunit H	0.65996
ENSG00000165338	81.6174	-1.11877	0.18353	-6.09584	1.08862e-09	1.55827e-08	HECTD2	143279	HECT domain E3 ubiquitin protein ligase 2	0.460486
ENSG00000124225	36.7875	1.72519	0.283091	6.09412	1.10038e-09	1.5737e-08	PMEPA1	56937	prostate transmembrane protein, androgen induced 1	3.30624
ENSG00000184156	30.1593	-1.92161	0.315331	-6.09393	1.10175e-09	1.57424e-08	KCNQ3	3786	potassium voltage-gated channel subfamily Q member 3	0.263961
ENSG00000125149	169.08	-0.785489	0.128954	-6.09125	1.12033e-09	1.59935e-08	C16orf70	80262	chromosome 16 open reading frame 70	0.580155
ENSG00000128335	127.097	-0.923953	0.15173	-6.08945	1.13299e-09	1.61598e-08	APOL2	23780	apolipoprotein L2	0.527063
ENSG00000182389	19.2667	-2.6308	0.432046	-6.08915	1.1351e-09	1.61754e-08	CACNB4	785	calcium voltage-gated channel auxiliary subunit beta 4	0.161455
ENSG00000196664	22.3054	-2.25515	0.370932	-6.07968	1.20422e-09	1.71298e-08	TLR7	51284	toll like receptor 7	0.209475
ENSG00000119638	357.655	0.700968	0.115379	6.07534	1.23724e-09	1.75838e-08	NEK9	91754	NIMA related kinase 9	1.62559
ENSG00000157654	247.307	-0.71518	0.117728	-6.07485	1.24107e-09	1.76225e-08	PALM2AKAP2	445815	PALM2 and AKAP2 fusion	0.609129
ENSG00000130511	161.226	-0.755711	0.124469	-6.0715	1.26721e-09	1.79617e-08	SSBP4	170463	single stranded DNA binding protein 4	0.592254
ENSG00000151789	12.8155	-3.55889	0.58629	-6.07019	1.27761e-09	1.8093e-08	ZNF385D	79750	zinc finger protein 385D	0.0848531
ENSG00000055483	219.359	-0.677371	0.111677	-6.06542	1.31606e-09	1.86046e-08	USP36	57602	ubiquitin specific peptidase 36	0.625304
ENSG00000171236	28.3253	2.33543	0.385279	6.06166	1.34726e-09	1.90287e-08	LRG1	116844	leucine rich alpha-2-glycoprotein 1	5.04701
ENSG00000147383	72.1732	-1.14317	0.188685	-6.05862	1.37294e-09	1.93571e-08	NSDHL	50814	NAD(P) dependent steroid dehydrogenase-like	0.452763
ENSG00000046604	100.315	1.12873	0.186627	6.04805	1.46613e-09	2.06528e-08	DSG2	1829	desmoglein 2	2.18666
ENSG00000145936	47.1436	-1.47018	0.243255	-6.04377	1.50555e-09	2.11893e-08	KCNMB1	3779	potassium calcium-activated channel subfamily M regulatory beta subunit 1	0.360938
ENSG00000177556	138.466	-0.828852	0.137198	-6.04127	1.52902e-09	2.15006e-08	ATOX1	475	antioxidant 1 copper chaperone	0.562977
ENSG00000183484	120.339	-0.987317	0.163456	-6.04025	1.53872e-09	2.1618e-08	GPR132	29933	G protein-coupled receptor 132	0.504415
ENSG00000100418	270.795	-0.67711	0.112198	-6.03495	1.59014e-09	2.23012e-08	DESI1	27351	desumoylating isopeptidase 1	0.625417
ENSG00000141753	111.96	1.03876	0.172167	6.03346	1.6049e-09	2.24687e-08	IGFBP4	3487	insulin like growth factor binding protein 4	2.05446
ENSG00000049249	41.0269	-1.62009	0.269267	-6.01668	1.78036e-09	2.48378e-08	TNFRSF9	3604	TNF receptor superfamily member 9	0.325314
ENSG00000114126	133.681	0.803064	0.133627	6.00973	1.85828e-09	2.59022e-08	TFDP2	7029	transcription factor Dp-2	1.7448
ENSG00000172031	40.4315	-1.50855	0.251425	-6	1.97312e-09	2.74549e-08	EPHX4	253152	epoxide hydrolase 4	0.351463
ENSG00000172794	21.1279	2.65615	0.443227	5.99275	2.06318e-09	2.8683e-08	RAB37	326624	RAB37, member RAS oncogene family	6.30347
ENSG00000110660	66.9441	-1.40869	0.235214	-5.98895	2.11197e-09	2.93103e-08	SLC35F2	54733	solute carrier family 35 member F2	0.376655
ENSG00000167604	97.3513	-0.961804	0.160606	-5.9886	2.11653e-09	2.9348e-08	NFKBID	84807	NFKB inhibitor delta	0.513415
ENSG00000079308	211.479	-0.788202	0.131708	-5.98448	2.17085e-09	3.00489e-08	TNS1	7145	tensin 1	0.579065
ENSG00000105402	253.436	-0.596822	0.100005	-5.96795	2.40256e-09	3.31986e-08	NAPA	8775	NSF attachment protein alpha	0.661209
ENSG00000154359	272.55	-0.634205	0.106304	-5.96596	2.43196e-09	3.35757e-08	LONRF1	91694	LON peptidase N-terminal domain and ring finger 1	0.644296
ENSG00000117226	134.579	-0.848983	0.142402	-5.9619	2.49323e-09	3.43919e-08	GBP3	2635	guanylate binding protein 3	0.555176
ENSG00000066294	68.8607	1.20247	0.201927	5.95494	2.60167e-09	3.58257e-08	CD84	8832	CD84 molecule	2.30133
ENSG00000136826	41.5964	-1.43785	0.242065	-5.93994	2.85134e-09	3.91624e-08	KLF4	9314	Kruppel like factor 4	0.369117
ENSG00000150593	348.471	0.637646	0.107347	5.94006	2.84924e-09	3.91624e-08	PDCD4	27250	programmed cell death 4	1.55579
ENSG00000233452	59.0417	1.28058	0.215704	5.93672	2.90774e-09	3.99026e-08	STXBP5-AS1	729178	STXBP5 antisense RNA 1	2.42936
ENSG00000172348	36.2685	1.79935	0.303114	5.93622	2.91666e-09	3.99906e-08	RCAN2	10231	regulator of calcineurin 2	3.48063
ENSG00000129353	329.243	0.6391	0.107758	5.93087	3.01336e-09	4.12456e-08	SLC44A2	57153	solute carrier family 44 member 2	1.55736
ENSG00000156802	140.075	0.834791	0.140845	5.92701	3.08501e-09	4.21538e-08	ATAD2	29028	ATPase family AAA domain containing 2	1.7836
ENSG00000172893	79.7669	-1.18858	0.200535	-5.92705	3.08432e-09	4.21538e-08	DHCR7	1717	7-dehydrocholesterol reductase	0.438735
ENSG00000152127	235.18	0.672077	0.113633	5.91445	3.32985e-09	4.53827e-08	MGAT5	4249	alpha-1,6-mannosylglycoprotein 6-beta-N-acetylglucosaminyltransferase	1.59337
ENSG00000217801	143.656	-0.810218	0.137119	-5.90885	3.44497e-09	4.68316e-08	LOC100288175	100288175	uncharacterized LOC100288175	0.570296
ENSG00000198945	130.565	-0.890581	0.150929	-5.90065	3.62072e-09	4.90953e-08	L3MBTL3	84456	L3MBTL histone methyl-lysine binding protein 3	0.539397
ENSG00000139117	209.008	-0.766294	0.129997	-5.89473	3.75295e-09	5.0845e-08	CPNE8	144402	copine 8	0.587926
ENSG00000228794	84.9925	-1.00458	0.170465	-5.89313	3.78951e-09	5.12967e-08	LINC01128	643837	long intergenic non-protein coding RNA 1128	0.498417
ENSG00000168386	177.878	-0.900178	0.152824	-5.8903	3.85498e-09	5.21386e-08	FILIP1L	11259	filamin A interacting protein 1 like	0.535821
ENSG00000198216	159.563	-0.879327	0.149292	-5.88997	3.8627e-09	5.21989e-08	CACNA1E	777	calcium voltage-gated channel subunit alpha1 E	0.543621
ENSG00000261036	20.7474	-2.24284	0.380964	-5.88726	3.9265e-09	5.30161e-08	NA	NA	NA	0.211271
ENSG00000116005	302.026	0.653014	0.11098	5.88407	4.00302e-09	5.40035e-08	PCYOX1	51449	prenylcysteine oxidase 1	1.57245
ENSG00000138378	85.6374	1.20897	0.205575	5.88095	4.07924e-09	5.49388e-08	STAT4	6775	signal transducer and activator of transcription 4	2.31173
ENSG00000011260	272.977	-0.614719	0.104575	-5.87828	4.14557e-09	5.57582e-08	UTP18	51096	UTP18 small subunit processome component	0.653057
ENSG00000135503	185.272	0.723499	0.12317	5.874	4.25411e-09	5.71491e-08	ACVR1B	91	activin A receptor type 1B	1.65118
ENSG00000100311	22.5727	-3.0205	0.514264	-5.87345	4.26815e-09	5.72895e-08	PDGFB	5155	platelet derived growth factor subunit B	0.123236
ENSG00000028203	195.636	-0.765359	0.130344	-5.87184	4.30978e-09	5.77996e-08	VEZT	55591	vezatin, adherens junctions transmembrane protein	0.588307
ENSG00000186407	8.09339	4.62985	0.789116	5.86714	4.43372e-09	5.94119e-08	CD300E	342510	CD300e molecule	24.7585
ENSG00000198691	16.9914	2.97337	0.507785	5.85558	4.75355e-09	6.35907e-08	ABCA4	24	ATP binding cassette subfamily A member 4	7.85371
ENSG00000112186	112.242	0.983306	0.168049	5.85132	4.8769e-09	6.5077e-08	CAP2	10486	cyclase associated actin cytoskeleton regulatory protein 2	1.97699
ENSG00000105499	100.219	-1.01311	0.173174	-5.85023	4.90889e-09	6.54491e-08	PLA2G4C	8605	phospholipase A2 group IVC	0.495479
ENSG00000125812	127.282	-0.809877	0.138535	-5.84601	5.03491e-09	6.68498e-08	GZF1	64412	GDNF inducible zinc finger protein 1	0.570431
ENSG00000159110	198.003	-0.711504	0.121742	-5.84439	5.08441e-09	6.73948e-08	IFNAR2	3455	interferon alpha and beta receptor subunit 2	0.610683
ENSG00000166548	118.761	0.905457	0.155105	5.8377	5.29257e-09	7.00376e-08	TK2	7084	thymidine kinase 2	1.87314
ENSG00000109084	40.1262	-1.54339	0.264437	-5.83652	5.33026e-09	7.04778e-08	TMEM97	27346	transmembrane protein 97	0.343078
ENSG00000072071	58.7314	1.44892	0.248468	5.83139	5.49686e-09	7.26205e-08	ADGRL1	22859	adhesion G protein-coupled receptor L1	2.73003
ENSG00000152749	175.141	-0.717739	0.123094	-5.83085	5.51473e-09	7.27962e-08	GPR180	160897	G protein-coupled receptor 180	0.60805
ENSG00000132510	760.811	-0.658229	0.112995	-5.82529	5.70141e-09	7.51983e-08	KDM6B	23135	lysine demethylase 6B	0.633655
ENSG00000173930	19.959	-2.16121	0.371719	-5.8141	6.09619e-09	8.0074e-08	SLCO4C1	353189	solute carrier organic anion transporter family member 4C1	0.223569
ENSG00000109472	95.8635	1.08057	0.185922	5.81192	6.17599e-09	8.10554e-08	CPE	1363	carboxypeptidase E	2.11486
ENSG00000162892	111.895	1.55767	0.268229	5.80724	6.35125e-09	8.32186e-08	IL24	11009	interleukin 24	2.94377
ENSG00000157601	34.7584	-1.4934	0.257218	-5.80597	6.39942e-09	8.3781e-08	MX1	4599	MX dynamin like GTPase 1	0.355174
ENSG00000058335	28.7468	-1.68808	0.290894	-5.80307	6.51107e-09	8.51029e-08	RASGRF1	5923	Ras protein specific guanine nucleotide releasing factor 1	0.31034
ENSG00000137802	124.673	-0.915628	0.157844	-5.80083	6.59869e-09	8.61774e-08	MAPKBP1	23005	mitogen-activated protein kinase binding protein 1	0.530113
ENSG00000084693	55.5544	1.22451	0.211134	5.79969	6.6437e-09	8.66944e-08	AGBL5	60509	ATP/GTP binding protein like 5	2.33676
ENSG00000163683	319.273	0.59899	0.103311	5.79792	6.71406e-09	8.74693e-08	SMIM14	201895	small integral membrane protein 14	1.51466
ENSG00000104267	210.052	0.603801	0.104208	5.7942	6.8648e-09	8.92872e-08	CA2	760	carbonic anhydrase 2	1.51971
ENSG00000166928	124.635	-0.939711	0.162243	-5.792	6.95543e-09	9.03922e-08	MS4A14	84689	membrane spanning 4-domains A14	0.521337
ENSG00000023445	194.879	-0.757599	0.130806	-5.79177	6.96465e-09	9.04384e-08	BIRC3	330	baculoviral IAP repeat containing 3	0.59148
ENSG00000140807	20.0329	2.33016	0.40257	5.7882	7.11435e-09	9.23071e-08	NKD1	85407	NKD inhibitor of WNT signaling pathway 1	5.02861
ENSG00000155252	192.28	-0.741277	0.128113	-5.7861	7.20378e-09	9.33156e-08	PI4K2A	55361	phosphatidylinositol 4-kinase type 2 alpha	0.59821
ENSG00000183808	247.462	0.645449	0.111562	5.78554	7.22808e-09	9.35543e-08	RBM12B	389677	RNA binding motif protein 12B	1.56423
ENSG00000156414	14.7961	2.79714	0.483769	5.78197	7.38304e-09	9.54052e-08	TDRD9	122402	tudor domain containing 9	6.95061
ENSG00000177697	238.827	0.735773	0.127373	5.77651	7.6264e-09	9.84701e-08	CD151	977	CD151 molecule (Raph blood group)	1.66529
ENSG00000067141	63.5001	1.58011	0.273651	5.77418	7.73273e-09	9.97622e-08	NEO1	4756	neogenin 1	2.98992
ENSG00000276368	22.9651	1.98144	0.343747	5.76423	8.20295e-09	1.05743e-07	H2AC14	8331	H2A clustered histone 14	3.94887
ENSG00000198722	99.8785	-0.907269	0.157812	-5.74904	8.97516e-09	1.15139e-07	UNC13B	10497	unc-13 homolog B	0.533193
ENSG00000070785	108.365	-0.888889	0.154867	-5.73969	9.48525e-09	1.2139e-07	EIF2B3	8891	eukaryotic translation initiation factor 2B subunit gamma	0.54003
ENSG00000147155	77.6123	-1.00913	0.175929	-5.73603	9.69224e-09	1.23939e-07	EBP	10682	EBP cholestenol delta-isomerase	0.496844
ENSG00000053918	29.5776	2.02793	0.353898	5.73026	1.00275e-08	1.27817e-07	KCNQ1	3784	potassium voltage-gated channel subfamily Q member 1	4.07819
ENSG00000117632	57.5785	1.27738	0.222957	5.72929	1.00854e-08	1.28452e-07	STMN1	3925	stathmin 1	2.42399
ENSG00000047188	148.396	-0.801992	0.140021	-5.72764	1.01837e-08	1.29494e-07	YTHDC2	64848	YTH domain containing 2	0.573557
ENSG00000130775	150.737	-0.787215	0.137544	-5.72336	1.04439e-08	1.32594e-07	THEMIS2	9473	thymocyte selection associated family member 2	0.579462
ENSG00000168421	12.8272	2.74894	0.480654	5.71918	1.0704e-08	1.35681e-07	RHOH	399	ras homolog family member H	6.72225
ENSG00000186767	29.0341	1.76685	0.30908	5.71648	1.08751e-08	1.37631e-07	SPIN4	139886	spindlin family member 4	3.4031
ENSG00000172667	264.392	0.606794	0.106331	5.70667	1.15211e-08	1.45575e-07	ZMAT3	64393	zinc finger matrin-type 3	1.52287
ENSG00000135111	35.9394	1.64832	0.289282	5.69797	1.21243e-08	1.52833e-07	TBX3	6926	T-box transcription factor 3	3.13468
ENSG00000124357	97.697	-0.922278	0.161869	-5.69766	1.2146e-08	1.52986e-07	NAGK	55577	N-acetylglucosamine kinase	0.527675
ENSG00000163584	160.554	-1.03239	0.181373	-5.69209	1.25497e-08	1.57946e-07	RPL22L1	200916	ribosomal protein L22 like 1	0.488899
ENSG00000121879	376.956	0.590351	0.103742	5.69055	1.26629e-08	1.59244e-07	PIK3CA	5290	phosphatidylinositol-4,5-bisphosphate 3-kinase catalytic subunit alpha	1.50561
ENSG00000130270	40.504	1.73651	0.305283	5.68818	1.28399e-08	1.61344e-07	ATP8B3	148229	ATPase phospholipid transporting 8B3	3.33228
ENSG00000144369	68.3462	-1.09025	0.191746	-5.68594	1.30098e-08	1.6335e-07	FAM171B	165215	family with sequence similarity 171 member B	0.469679
ENSG00000160741	294.805	-0.754616	0.133051	-5.67165	1.41431e-08	1.76883e-07	CRTC2	200186	CREB regulated transcription coactivator 2	0.592704
ENSG00000147614	31.8962	-2.13012	0.376512	-5.65752	1.53575e-08	1.9162e-07	ATP6V0D2	245972	ATPase H+ transporting V0 subunit d2	0.228438
ENSG00000138646	247.668	-0.733996	0.129835	-5.65332	1.57375e-08	1.95901e-07	HERC5	51191	HECT and RLD domain containing E3 ubiquitin protein ligase 5	0.601236
ENSG00000196975	199.093	-0.692734	0.122617	-5.64955	1.60866e-08	1.99935e-07	ANXA4	307	annexin A4	0.61868
ENSG00000178567	203.392	-0.690317	0.122495	-5.63547	1.7458e-08	2.16138e-07	EPM2AIP1	9852	EPM2A interacting protein 1	0.619718
ENSG00000225492	12.5491	-2.86544	0.508536	-5.63468	1.7538e-08	2.1696e-07	GBP1P1	400759	guanylate binding protein 1 pseudogene 1	0.13722
ENSG00000100599	153.021	0.977268	0.173524	5.63188	1.78259e-08	2.20179e-07	RIN3	79890	Ras and Rab interactor 3	1.96873
ENSG00000136040	139.946	-0.76709	0.136306	-5.62771	1.82619e-08	2.2539e-07	PLXNC1	10154	plexin C1	0.587602
ENSG00000141905	511.609	-0.599196	0.106494	-5.62659	1.83807e-08	2.26681e-07	NFIC	4782	nuclear factor I C	0.660122
ENSG00000198060	193.352	-0.660111	0.117424	-5.62159	1.89213e-08	2.33168e-07	MARCHF5	54708	membrane associated ring-CH-type finger 5	0.63283
ENSG00000263528	189.022	-0.696392	0.124058	-5.61342	1.98362e-08	2.44065e-07	IKBKE	9641	inhibitor of nuclear factor kappa B kinase subunit epsilon	0.617113
ENSG00000282608	19.4274	3.64819	0.650305	5.60997	2.02361e-08	2.48602e-07	ADORA3	140	adenosine A3 receptor	12.5376
ENSG00000167315	82.1411	1.0316	0.18399	5.60679	2.06108e-08	2.53009e-07	ACAA2	10449	acetyl-CoA acyltransferase 2	2.04428
ENSG00000235750	26.5498	-1.99322	0.356155	-5.59649	2.1873e-08	2.6768e-07	KIAA0040	9674	KIAA0040	0.251178
ENSG00000122643	72.5462	-1.00728	0.180333	-5.58564	2.32838e-08	2.84073e-07	NT5C3A	51251	5'-nucleotidase, cytosolic IIIA	0.497484
ENSG00000012779	128.651	0.898348	0.161148	5.57466	2.48012e-08	3.01663e-07	ALOX5	240	arachidonate 5-lipoxygenase	1.86393
ENSG00000197713	252.16	-0.68063	0.122381	-5.56155	2.67382e-08	3.2448e-07	RPE	6120	ribulose-5-phosphate-3-epimerase	0.623893
ENSG00000231991	386.128	-0.593646	0.106858	-5.55547	2.76872e-08	3.35741e-07	NA	NA	NA	0.662666
ENSG00000119812	138.475	-0.769046	0.138505	-5.55247	2.81655e-08	3.41022e-07	FAM98A	25940	family with sequence similarity 98 member A	0.586806
ENSG00000126107	213.061	-0.719006	0.129864	-5.53661	3.08387e-08	3.71696e-07	HECTD3	79654	HECT domain E3 ubiquitin protein ligase 3	0.607516
ENSG00000177674	74.231	1.34083	0.242492	5.52936	3.21409e-08	3.86807e-07	AGTRAP	57085	angiotensin II receptor associated protein	2.53296
ENSG00000102271	18.5769	2.49363	0.451437	5.52377	3.31809e-08	3.98721e-07	KLHL4	56062	kelch like family member 4	5.63193
ENSG00000139428	40.127	-1.37878	0.249858	-5.51823	3.42423e-08	4.10856e-07	MMAB	326625	metabolism of cobalamin associated B	0.384545
ENSG00000143543	185.28	-0.732183	0.132775	-5.51447	3.49835e-08	4.19434e-07	JTB	10899	jumping translocation breakpoint	0.601992
ENSG00000205189	74.6348	-1.12176	0.203572	-5.51039	3.58034e-08	4.28619e-07	ZBTB10	65986	zinc finger and BTB domain containing 10	0.459533
ENSG00000152760	99.5057	0.88126	0.159975	5.50873	3.61431e-08	4.32361e-07	TCTEX1D1	200132	Tctex1 domain containing 1	1.84198
ENSG00000188636	157.07	0.757137	0.13749	5.50685	3.65304e-08	4.36014e-07	RTL6	84247	retrotransposon Gag like 6	1.69013
ENSG00000270021	19.3971	1.92134	0.349581	5.49613	3.88215e-08	4.62321e-07	NA	NA	NA	3.78775
ENSG00000106366	226.936	0.595353	0.108424	5.49098	3.997e-08	4.74934e-07	SERPINE1	5054	serpin family E member 1	1.51084
ENSG00000135723	185.958	-0.776414	0.141668	-5.48054	4.24036e-08	5.02354e-07	FHOD1	29109	formin homology 2 domain containing 1	0.583816
ENSG00000125827	252.648	0.648329	0.118387	5.47637	4.34141e-08	5.13943e-07	TMX4	56255	thioredoxin related transmembrane protein 4	1.56735
ENSG00000043355	294.2	0.586754	0.107169	5.47506	4.37359e-08	5.17368e-07	ZIC2	7546	Zic family member 2	1.50186
ENSG00000020181	43.06	1.51008	0.275901	5.47326	4.4182e-08	5.22258e-07	ADGRA2	25960	adhesion G protein-coupled receptor A2	2.84826
ENSG00000185338	19.1877	2.49333	0.456047	5.46727	4.5702e-08	5.39425e-07	SOCS1	8651	suppressor of cytokine signaling 1	5.63076
ENSG00000074657	239.888	-0.608716	0.111365	-5.46595	4.60422e-08	5.42638e-07	ZNF532	55205	zinc finger protein 532	0.65578
ENSG00000271605	185.16	-0.676189	0.123754	-5.46396	4.65635e-08	5.48377e-07	MILR1	284021	mast cell immunoglobulin like receptor 1	0.625816
ENSG00000163736	12.9785	4.97086	0.910265	5.4609	4.73738e-08	5.57097e-07	PPBP	5473	pro-platelet basic protein	31.3602
ENSG00000102445	86.8734	-1.00217	0.183595	-5.45858	4.79967e-08	5.6359e-07	RUBCNL	80183	rubicon like autophagy enhancer	0.499249
ENSG00000227191	11.3904	3.16258	0.579864	5.454	4.92487e-08	5.77441e-07	TRGC2	6967	T cell receptor gamma constant 2	8.95429
ENSG00000137842	86.3508	-0.861835	0.158124	-5.45038	5.02611e-08	5.88447e-07	TMEM62	80021	transmembrane protein 62	0.550252
ENSG00000143157	171.445	-0.668139	0.12266	-5.44709	5.12013e-08	5.98574e-07	POGK	57645	pogo transposable element derived with KRAB domain	0.629318
ENSG00000165233	214.711	-0.656103	0.120524	-5.44376	5.21689e-08	6.08993e-07	CARD19	84270	caspase recruitment domain family member 19	0.63459
ENSG00000163935	81.7667	-1.01578	0.186748	-5.43933	5.34803e-08	6.2339e-07	SFMBT1	51460	Scm like with four mbt domains 1	0.49456
ENSG00000183741	255.709	-0.631615	0.116285	-5.43159	5.58533e-08	6.50575e-07	CBX6	23466	chromobox 6	0.645453
ENSG00000187479	11.0719	-3.64487	0.671739	-5.42602	5.76252e-08	6.70724e-07	C11orf96	387763	chromosome 11 open reading frame 96	0.0799438
ENSG00000072310	316.671	-0.588911	0.108599	-5.42282	5.86652e-08	6.8233e-07	SREBF1	6720	sterol regulatory element binding transcription factor 1	0.664845
ENSG00000150471	207.466	0.637597	0.117581	5.42261	5.87337e-08	6.8263e-07	ADGRL3	23284	adhesion G protein-coupled receptor L3	1.55574
ENSG00000172932	215.809	0.689274	0.127217	5.41811	6.02324e-08	6.99538e-07	ANKRD13D	338692	ankyrin repeat domain 13D	1.61247
ENSG00000152784	38.1377	1.5221	0.281249	5.41193	6.23493e-08	7.2307e-07	PRDM8	56978	PR/SET domain 8	2.87209
ENSG00000251273	10.5186	4.43252	0.819651	5.40781	6.37989e-08	7.38807e-07	NA	NA	NA	21.5934
ENSG00000274618	51.8683	1.33319	0.246626	5.40573	6.45462e-08	7.46919e-07	H4C6	8361	H4 clustered histone 6	2.5196
ENSG00000110172	373.364	-0.599872	0.111072	-5.40075	6.63639e-08	7.6684e-07	CHORDC1	26973	cysteine and histidine rich domain containing 1	0.659813
ENSG00000137094	116.461	-0.940711	0.174249	-5.39867	6.71384e-08	7.75227e-07	DNAJB5	25822	DnaJ heat shock protein family (Hsp40) member B5	0.520976
ENSG00000108702	110.99	1.13611	0.210483	5.39763	6.75265e-08	7.79144e-07	CCL1	6346	C-C motif chemokine ligand 1	2.19787
ENSG00000106868	170.105	0.672716	0.124674	5.39578	6.82247e-08	7.85496e-07	SUSD1	64420	sushi domain containing 1	1.59407
ENSG00000287407	45.7964	1.45305	0.269352	5.39462	6.86676e-08	7.90024e-07	NA	NA	NA	2.73787
ENSG00000138172	73.7581	-1.1263	0.209705	-5.37088	7.83534e-08	8.97574e-07	CALHM2	51063	calcium homeostasis modulator family member 2	0.458089
ENSG00000162543	10.8847	2.80944	0.523233	5.36938	7.9006e-08	9.04401e-07	UBXN10	127733	UBX domain protein 10	7.01011
ENSG00000125148	88.8551	0.942923	0.175674	5.36746	7.98533e-08	9.13444e-07	MT2A	4502	metallothionein 2A	1.92242
ENSG00000266028	313.701	-0.585759	0.109165	-5.36582	8.05819e-08	9.20458e-07	SRGAP2	23380	SLIT-ROBO Rho GTPase activating protein 2	0.666299
ENSG00000187678	85.4633	0.905744	0.168795	5.36594	8.05281e-08	9.20458e-07	SPRY4	81848	sprouty RTK signaling antagonist 4	1.87351
ENSG00000082074	171.749	-0.612615	0.114209	-5.36397	8.14116e-08	9.29269e-07	FYB1	2533	FYN binding protein 1	0.65401
ENSG00000196092	13.2715	-2.56597	0.478468	-5.36289	8.18995e-08	9.3417e-07	PAX5	5079	paired box 5	0.168875
ENSG00000134242	20.0771	2.11087	0.394295	5.35354	8.62481e-08	9.80965e-07	PTPN22	26191	protein tyrosine phosphatase non-receptor type 22	4.31953
ENSG00000163666	30.2931	-1.56896	0.293263	-5.35001	8.79515e-08	9.99626e-07	HESX1	8820	HESX homeobox 1	0.337052
ENSG00000172965	76.413	-1.12666	0.211027	-5.33892	9.35025e-08	1.05894e-06	MIR4435-2HG	541471	MIR4435-2 host gene	0.457976
ENSG00000275379	40.2662	1.98492	0.372902	5.32289	1.02131e-07	1.15421e-06	H3C11	8354	H3 clustered histone 11	3.9584
ENSG00000116120	162.244	-0.675503	0.127002	-5.31882	1.04443e-07	1.17533e-06	FARSB	10056	phenylalanyl-tRNA synthetase subunit beta	0.626114
ENSG00000169925	146.398	0.809623	0.152246	5.31787	1.04992e-07	1.18068e-06	BRD3	8019	bromodomain containing 3	1.75275
ENSG00000111452	49.2181	1.6758	0.315178	5.31699	1.05499e-07	1.18555e-06	ADGRD1	283383	adhesion G protein-coupled receptor D1	3.19496
ENSG00000176102	231.763	-0.615179	0.115709	-5.31659	1.05728e-07	1.18645e-06	CSTF3	1479	cleavage stimulation factor subunit 3	0.652849
ENSG00000101096	112.77	1.01535	0.191	5.31595	1.06104e-07	1.18982e-06	NFATC2	4773	nuclear factor of activated T cells 2	2.02139
ENSG00000112759	50.2627	1.29442	0.2436	5.31369	1.07426e-07	1.20296e-06	SLC29A1	2030	solute carrier family 29 member 1 (Augustine blood group)	2.45278
ENSG00000164300	184.194	-0.719126	0.135438	-5.30965	1.09838e-07	1.22739e-06	SERINC5	256987	serine incorporator 5	0.607465
ENSG00000145391	383.635	-0.597147	0.112561	-5.30509	1.12618e-07	1.25669e-06	SETD7	80854	SET domain containing 7, histone lysine methyltransferase	0.66106
ENSG00000130592	28.3946	1.91711	0.361839	5.29826	1.16913e-07	1.3037e-06	LSP1	4046	lymphocyte specific protein 1	3.77667
ENSG00000145743	86.7741	0.987202	0.186373	5.29692	1.17771e-07	1.31236e-06	FBXL17	64839	F-box and leucine rich repeat protein 17	1.98234
ENSG00000167553	229.371	-0.598151	0.113297	-5.27952	1.29526e-07	1.43432e-06	TUBA1C	84790	tubulin alpha 1c	0.6606
ENSG00000136891	170.815	-0.687152	0.130232	-5.27638	1.31763e-07	1.45606e-06	TEX10	54881	testis expressed 10	0.621079
ENSG00000155893	53.5363	1.57811	0.299444	5.27012	1.36332e-07	1.50342e-06	PXYLP1	92370	2-phosphoxylose phosphatase 1	2.98578
ENSG00000132256	201.894	-0.623563	0.118447	-5.26447	1.40596e-07	1.5483e-06	TRIM5	85363	tripartite motif containing 5	0.649066
ENSG00000169093	160.44	0.689953	0.131322	5.25389	1.48919e-07	1.6377e-06	ASMTL	8623	acetylserotonin O-methyltransferase like	1.61323
ENSG00000277075	123.441	0.753804	0.14355	5.25115	1.5115e-07	1.66109e-06	H2AC8	3012	H2A clustered histone 8	1.68623
ENSG00000243477	23.3025	1.78345	0.339979	5.24578	1.55625e-07	1.70791e-06	NAA80	24142	N-alpha-acetyltransferase 80, NatH catalytic subunit	3.44249
ENSG00000100307	36.2123	1.5522	0.296099	5.24215	1.5872e-07	1.73829e-06	CBX7	23492	chromobox 7	2.93263
ENSG00000168159	201.829	0.807095	0.153967	5.24201	1.58833e-07	1.73834e-06	RNF187	149603	ring finger protein 187	1.74969
ENSG00000223482	72.0967	1.00156	0.191345	5.2343	1.65615e-07	1.80883e-06	NUTM2A-AS1	728190	NUTM2A antisense RNA 1	2.00216
ENSG00000179941	120.94	-0.788389	0.150675	-5.23238	1.67341e-07	1.82643e-06	BBS10	79738	Bardet-Biedl syndrome 10	0.57899
ENSG00000006652	141.653	-0.728482	0.13925	-5.23147	1.6817e-07	1.83423e-06	IFRD1	3475	interferon related developmental regulator 1	0.603539
ENSG00000170037	165.239	0.735778	0.140702	5.22933	1.70129e-07	1.85305e-06	CNTROB	116840	centrobin, centriole duplication and spindle assembly protein	1.6653
ENSG00000162722	63.7921	-1.14914	0.219797	-5.22818	1.71191e-07	1.86336e-06	TRIM58	25893	tripartite motif containing 58	0.450895
ENSG00000196422	43.7126	1.57242	0.300807	5.22736	1.71951e-07	1.87035e-06	PPP1R26	9858	protein phosphatase 1 regulatory subunit 26	2.97404
ENSG00000133055	85.7096	-1.24021	0.23757	-5.22038	1.78553e-07	1.94054e-06	MYBPH	4608	myosin binding protein H	0.423312
ENSG00000136052	82.1189	-1.05132	0.201396	-5.22016	1.78769e-07	1.94054e-06	SLC41A2	84102	solute carrier family 41 member 2	0.482526
ENSG00000000003	22.0493	1.86787	0.357818	5.22017	1.78759e-07	1.94054e-06	TSPAN6	7105	tetraspanin 6	3.64993
ENSG00000239305	145.179	0.871863	0.167098	5.21767	1.81186e-07	1.96543e-06	RNF103	7844	ring finger protein 103	1.83002
ENSG00000104998	62.624	1.03932	0.199198	5.21753	1.81327e-07	1.96563e-06	IL27RA	9466	interleukin 27 receptor subunit alpha	2.05526
ENSG00000239672	108.425	-0.895058	0.171593	-5.21617	1.82658e-07	1.97737e-06	NME1	4830	NME/NM23 nucleoside diphosphate kinase 1	0.537726
ENSG00000171631	54.2642	-1.18768	0.227809	-5.2135	1.8531e-07	2.00336e-06	P2RY6	5031	pyrimidinergic receptor P2Y6	0.439007
ENSG00000173530	81.0201	1.25769	0.241447	5.209	1.89865e-07	2.04896e-06	TNFRSF10D	8793	TNF receptor superfamily member 10d	2.39113
ENSG00000169248	11.9627	-2.43544	0.467857	-5.20552	1.93455e-07	2.08575e-06	CXCL11	6373	C-X-C motif chemokine ligand 11	0.184867
ENSG00000106628	163.026	-0.684958	0.131629	-5.20371	1.95353e-07	2.1048e-06	POLD2	5425	DNA polymerase delta 2, accessory subunit	0.622024
ENSG00000235863	37.1897	1.56753	0.301298	5.20259	1.96531e-07	2.11606e-06	B3GALT4	8705	beta-1,3-galactosyltransferase 4	2.96397
ENSG00000169567	197.904	-0.590283	0.113719	-5.19074	2.09464e-07	2.24924e-06	HINT1	3094	histidine triad nucleotide binding protein 1	0.664213
ENSG00000032444	242.339	0.594865	0.114666	5.18781	2.12779e-07	2.28329e-06	PNPLA6	10908	patatin like phospholipase domain containing 6	1.51033
ENSG00000166949	216.035	0.685055	0.132246	5.18015	2.21703e-07	2.37426e-06	SMAD3	4088	SMAD family member 3	1.60776
ENSG00000172380	140.447	-0.862456	0.166631	-5.17584	2.26889e-07	2.42491e-06	GNG12	55970	G protein subunit gamma 12	0.550015
ENSG00000104047	95.9241	0.974845	0.18859	5.16913	2.35184e-07	2.5102e-06	DTWD1	56986	DTW domain containing 1	1.96543
ENSG00000104154	47.0462	-1.3791	0.267004	-5.16508	2.4033e-07	2.5617e-06	SLC30A4	7782	solute carrier family 30 member 4	0.384459
ENSG00000105429	211.672	0.69658	0.13517	5.15337	2.55849e-07	2.72166e-06	MEGF8	1954	multiple EGF like domains 8	1.62066
ENSG00000178467	55.7756	1.25391	0.243602	5.14739	2.64139e-07	2.8061e-06	P4HTM	54681	prolyl 4-hydroxylase, transmembrane	2.38487
ENSG00000186716	198.876	0.666314	0.129586	5.14185	2.72046e-07	2.88051e-06	BCR	613	BCR activator of RhoGEF and GTPase	1.58701
ENSG00000128016	419.436	-0.68994	0.134201	-5.14111	2.73118e-07	2.88994e-06	ZFP36	7538	ZFP36 ring finger protein	0.61988
ENSG00000111266	111.358	0.858669	0.167638	5.12216	3.02059e-07	3.18561e-06	DUSP16	80824	dual specificity phosphatase 16	1.81336
ENSG00000011566	229.968	-0.617281	0.12064	-5.11673	3.10885e-07	3.27003e-06	MAP4K3	8491	mitogen-activated protein kinase kinase kinase kinase 3	0.651898
ENSG00000129422	44.6003	-1.40122	0.273894	-5.11591	3.12225e-07	3.28196e-06	MTUS1	57509	microtubule associated scaffold protein 1	0.37861
ENSG00000023892	118.993	0.888609	0.173769	5.11375	3.15834e-07	3.31553e-06	DEF6	50619	DEF6 guanine nucleotide exchange factor	1.85139
ENSG00000035664	51.7825	1.30347	0.255063	5.1104	3.21476e-07	3.37032e-06	DAPK2	23604	death associated protein kinase 2	2.46823
ENSG00000114251	36.1415	1.71704	0.336019	5.10996	3.22231e-07	3.37602e-06	WNT5A	7474	Wnt family member 5A	3.28762
ENSG00000166046	111.851	0.802333	0.157545	5.0927	3.52993e-07	3.69103e-06	TCP11L2	255394	t-complex 11 like 2	1.74392
ENSG00000169957	70.852	1.125	0.220984	5.09087	3.56429e-07	3.72452e-06	ZNF768	79724	zinc finger protein 768	2.18101
ENSG00000188177	161.19	0.697552	0.13723	5.0831	3.71328e-07	3.8726e-06	ZC3H6	376940	zinc finger CCCH-type containing 6	1.62175
ENSG00000166575	120.897	-0.761151	0.149819	-5.08047	3.76505e-07	3.92145e-06	TMEM135	65084	transmembrane protein 135	0.590025
ENSG00000050767	91.3677	1.06376	0.209584	5.07555	3.86374e-07	4.02162e-06	COL23A1	91522	collagen type XXIII alpha 1 chain	2.09037
ENSG00000103522	154.366	-0.728741	0.143787	-5.0682	4.016e-07	4.17465e-06	IL21R	50615	interleukin 21 receptor	0.60343
ENSG00000120318	110.683	0.862639	0.170251	5.06686	4.04433e-07	4.20136e-06	ARAP3	64411	ArfGAP with RhoGAP domain, ankyrin repeat and PH domain 3	1.81836
ENSG00000156234	59.114	-1.15105	0.227252	-5.06508	4.08224e-07	4.23522e-06	CXCL13	10563	C-X-C motif chemokine ligand 13	0.450298
ENSG00000163607	71.354	-0.901123	0.177987	-5.06285	4.13043e-07	4.28243e-06	GTPBP8	29083	GTP binding protein 8 (putative)	0.53547
ENSG00000143797	49.4501	1.41529	0.27973	5.05947	4.20415e-07	4.35321e-06	MBOAT2	129642	membrane bound O-acyltransferase domain containing 2	2.66713
ENSG00000119950	314.895	0.756208	0.149479	5.05895	4.21567e-07	4.36231e-06	MXI1	4601	MAX interactor 1, dimerization protein	1.68905
ENSG00000138413	224.896	-0.625229	0.123608	-5.05814	4.23364e-07	4.37806e-06	IDH1	3417	isocitrate dehydrogenase (NADP(+)) 1	0.648317
ENSG00000111145	252.407	0.603119	0.11935	5.05338	4.34067e-07	4.48582e-06	ELK3	2004	ETS transcription factor ELK3	1.519
ENSG00000086015	140.022	-0.736352	0.14573	-5.05284	4.35297e-07	4.49562e-06	MAST2	23139	microtubule associated serine/threonine kinase 2	0.600255
ENSG00000181649	62.01	-1.05272	0.20852	-5.04852	4.45244e-07	4.59241e-06	PHLDA2	7262	pleckstrin homology like domain family A member 2	0.482059
ENSG00000155760	164.428	0.734316	0.145489	5.04724	4.48249e-07	4.62042e-06	FZD7	8324	frizzled class receptor 7	1.66361
ENSG00000156026	208.156	-0.632857	0.125409	-5.04632	4.50389e-07	4.63947e-06	MCU	90550	mitochondrial calcium uniporter	0.644898
ENSG00000142700	38.8258	1.30778	0.2592	5.04546	4.52435e-07	4.65754e-06	DMRTA2	63950	DMRT like family A2	2.47561
ENSG00000163156	178.612	-0.675771	0.13394	-5.04532	4.52753e-07	4.65781e-06	SCNM1	79005	sodium channel modifier 1	0.625998
ENSG00000124596	91.8019	0.846807	0.167987	5.0409	4.63356e-07	4.75156e-06	OARD1	221443	O-acyl-ADP-ribose deacylase 1	1.79852
ENSG00000132394	85.5044	0.900582	0.178675	5.04034	4.64695e-07	4.76223e-06	EEFSEC	60678	eukaryotic elongation factor, selenocysteine-tRNA specific	1.86682
ENSG00000078018	14.3517	-2.37528	0.471773	-5.0348	4.78358e-07	4.89281e-06	MAP2	4133	microtubule associated protein 2	0.192739
ENSG00000168961	545.303	-0.953553	0.189621	-5.02874	4.93705e-07	5.04332e-06	LGALS9	3965	galectin 9	0.516359
ENSG00000182372	84.7003	-0.885291	0.176051	-5.02861	4.94059e-07	5.0437e-06	CLN8	2055	CLN8 transmembrane ER and ERGIC protein	0.541378
ENSG00000141076	155.345	-0.664342	0.132129	-5.028	4.95629e-07	5.05649e-06	UTP4	84916	UTP4 small subunit processome component	0.630976
ENSG00000162627	27.0875	-1.59327	0.317423	-5.01939	5.1835e-07	5.28491e-06	SNX7	51375	sorting nexin 7	0.331419
ENSG00000186431	210.893	0.605275	0.120707	5.01443	5.31907e-07	5.41621e-06	FCAR	2204	Fc fragment of IgA receptor	1.52127
ENSG00000226453	23.9427	-1.63135	0.325458	-5.01247	5.37357e-07	5.46822e-06	NA	NA	NA	0.322787
ENSG00000183242	29.3463	1.5759	0.314453	5.01156	5.39908e-07	5.49067e-06	WT1-AS	51352	WT1 antisense RNA	2.98122
ENSG00000155729	123.169	0.754149	0.15049	5.0113	5.4063e-07	5.49451e-06	KCTD18	130535	potassium channel tetramerization domain containing 18	1.68664
ENSG00000169783	21.5125	-1.85401	0.370261	-5.00731	5.51959e-07	5.59894e-06	LINGO1	84894	leucine rich repeat and Ig domain containing 1	0.276622
ENSG00000180884	40.1055	1.67902	0.336304	4.99257	5.95816e-07	6.02466e-06	ZNF792	126375	zinc finger protein 792	3.20211
ENSG00000237484	53.1538	-1.03203	0.207094	-4.98339	6.24786e-07	6.29762e-06	LINC01684	105372751	long intergenic non-protein coding RNA 1684	0.489021
ENSG00000087245	249.365	0.621258	0.124995	4.97027	6.68602e-07	6.72227e-06	MMP2	4313	matrix metallopeptidase 2	1.53822
ENSG00000168904	60.433	1.09127	0.219621	4.96889	6.73367e-07	6.76592e-06	LRRC28	123355	leucine rich repeat containing 28	2.13062
ENSG00000070731	22.4603	1.75001	0.35222	4.96851	6.74691e-07	6.77495e-06	ST6GALNAC2	10610	ST6 N-acetylgalactosaminide alpha-2,6-sialyltransferase 2	3.3636
ENSG00000139970	47.8672	-1.15305	0.232079	-4.96832	6.75349e-07	6.7773e-06	RTN1	6252	reticulon 1	0.449675
ENSG00000188677	76.4686	1.05715	0.212921	4.96499	6.87048e-07	6.89035e-06	PARVB	29780	parvin beta	2.08082
ENSG00000140545	121.989	0.933806	0.188101	4.96438	6.89224e-07	6.90784e-06	MFGE8	4240	milk fat globule EGF and factor V/VIII domain containing	1.91031
ENSG00000155324	55.9603	-1.07423	0.216498	-4.96186	6.98231e-07	6.99371e-06	GRAMD2B	65983	GRAM domain containing 2B	0.474923
ENSG00000181873	39.5523	1.17528	0.237681	4.94477	7.62354e-07	7.61685e-06	IBA57	200205	iron-sulfur cluster assembly factor IBA57	2.25837
ENSG00000029559	32.3558	1.37178	0.277498	4.94339	7.67749e-07	7.66595e-06	IBSP	3381	integrin binding sialoprotein	2.5879
ENSG00000069966	50.9215	1.27582	0.258338	4.93858	7.86935e-07	7.8477e-06	GNB5	10681	G protein subunit beta 5	2.42137
ENSG00000183023	110.758	-0.771734	0.156293	-4.93774	7.90313e-07	7.87646e-06	SLC8A1	6546	solute carrier family 8 member A1	0.585713
ENSG00000159618	11.083	3.76511	0.762565	4.93743	7.91597e-07	7.88432e-06	ADGRG5	221188	adhesion G protein-coupled receptor G5	13.596
ENSG00000105866	102.43	0.800246	0.162584	4.92203	8.565e-07	8.49363e-06	SP4	6671	Sp4 transcription factor	1.7414
ENSG00000204116	50.5488	-1.12642	0.228938	-4.92022	8.64481e-07	8.56744e-06	CHIC1	53344	cysteine rich hydrophobic domain 1	0.458049
ENSG00000105373	172.998	0.59081	0.12009	4.91971	8.6673e-07	8.58439e-06	NOP53	29997	NOP53 ribosome biogenesis factor	1.50609
ENSG00000255398	62.1033	-1.12827	0.229352	-4.91941	8.68071e-07	8.59234e-06	HCAR3	8843	hydroxycarboxylic acid receptor 3	0.457463
ENSG00000203710	6.02564	6.41495	1.30608	4.91159	9.03395e-07	8.93089e-06	CR1	1378	complement C3b/C4b receptor 1 (Knops blood group)	85.3284
ENSG00000163577	193.818	-0.661763	0.134805	-4.90903	9.15281e-07	9.0428e-06	EIF5A2	56648	eukaryotic translation initiation factor 5A2	0.632106
ENSG00000261236	105.93	-0.846506	0.172725	-4.90088	9.54069e-07	9.41434e-06	BOP1	23246	BOP1 ribosomal biogenesis factor	0.55613
ENSG00000111052	163.799	0.623503	0.127297	4.89802	9.68067e-07	9.54657e-06	LIN7A	8825	lin-7 homolog A, crumbs cell polarity complex component	1.54061
ENSG00000143772	187.779	-0.619717	0.126573	-4.89613	9.7741e-07	9.62679e-06	ITPKB	3707	inositol-trisphosphate 3-kinase B	0.650799
ENSG00000187231	154.651	0.768356	0.157029	4.89308	9.92706e-07	9.77141e-06	SESTD1	91404	SEC14 and spectrin domain containing 1	1.70333
ENSG00000096070	231.769	0.599875	0.122635	4.89153	1.00054e-06	9.8424e-06	BRPF3	27154	bromodomain and PHD finger containing 3	1.51559
ENSG00000173402	213.41	0.666759	0.136319	4.89116	1.00241e-06	9.85476e-06	DAG1	1605	dystroglycan 1	1.5875
ENSG00000123737	110.956	-0.733234	0.150083	-4.88552	1.03157e-06	1.01289e-05	EXOSC9	5393	exosome component 9	0.601554
ENSG00000176890	27.8398	1.53888	0.315031	4.88485	1.03509e-06	1.01572e-05	TYMS	7298	thymidylate synthetase	2.90568
ENSG00000198482	131.365	0.735665	0.150644	4.88348	1.04232e-06	1.02219e-05	ZNF808	388558	zinc finger protein 808	1.66516
ENSG00000178105	121.101	-0.704748	0.14445	-4.87883	1.06719e-06	1.04465e-05	DDX10	1662	DEAD-box helicase 10	0.61355
ENSG00000112782	10.289	-4.46346	0.916722	-4.86894	1.12198e-06	1.09694e-05	CLIC5	53405	chloride intracellular channel 5	0.0453277
ENSG00000235568	68.9409	0.944893	0.194535	4.85719	1.19065e-06	1.16265e-05	NFAM1	150372	NFAT activating protein with ITAM motif 1	1.92505
ENSG00000006756	158.198	0.608442	0.125377	4.85289	1.21672e-06	1.18666e-05	ARSD	414	arylsulfatase D	1.52461
ENSG00000137642	68.3415	0.893714	0.184166	4.85275	1.21761e-06	1.1868e-05	SORL1	6653	sortilin related receptor 1	1.85795
ENSG00000217555	57.7166	1.08079	0.223144	4.84349	1.27579e-06	1.24048e-05	CKLF	51192	chemokine like factor	2.1152
ENSG00000174173	258.229	-0.611835	0.12637	-4.8416	1.28795e-06	1.25001e-05	TRMT10C	54931	tRNA methyltransferase 10C, mitochondrial RNase P subunit	0.654364
ENSG00000163568	38.149	-1.26337	0.261483	-4.83154	1.35479e-06	1.31329e-05	AIM2	9447	absent in melanoma 2	0.41657
ENSG00000146094	14.3701	2.12537	0.439932	4.83113	1.35762e-06	1.31522e-05	DOK3	79930	docking protein 3	4.36314
ENSG00000155380	165.587	-0.593776	0.123013	-4.82695	1.38638e-06	1.34227e-05	SLC16A1	6566	solute carrier family 16 member 1	0.662606
ENSG00000162769	41.5724	-1.26205	0.261527	-4.82568	1.39526e-06	1.34923e-05	FLVCR1	28982	FLVCR heme transporter 1	0.416952
ENSG00000130821	562.398	0.603473	0.125123	4.82302	1.414e-06	1.3657e-05	SLC6A8	6535	solute carrier family 6 member 8	1.51937
ENSG00000170854	63.2876	-1.03118	0.213941	-4.81993	1.4361e-06	1.3862e-05	RIOX2	84864	ribosomal oxygenase 2	0.489309
ENSG00000134815	123.748	-0.676901	0.140603	-4.81425	1.47751e-06	1.42445e-05	DHX34	9704	DExH-box helicase 34	0.625508
ENSG00000237517	14.4328	3.01061	0.625656	4.81193	1.49481e-06	1.44026e-05	NA	NA	NA	8.05907
ENSG00000155093	53.3173	1.06034	0.220365	4.81174	1.49621e-06	1.44073e-05	PTPRN2	5799	protein tyrosine phosphatase receptor type N2	2.08542
ENSG00000140030	119.412	-0.76049	0.158056	-4.81152	1.4979e-06	1.44149e-05	GPR65	8477	G protein-coupled receptor 65	0.590296
ENSG00000175567	183.359	-0.62266	0.129759	-4.79857	1.59801e-06	1.53211e-05	UCP2	7351	uncoupling protein 2	0.649472
ENSG00000017483	28.1043	-1.4279	0.297625	-4.79763	1.60555e-06	1.53766e-05	SLC38A5	92745	solute carrier family 38 member 5	0.371672
ENSG00000168298	205.648	0.650326	0.135567	4.79709	1.60991e-06	1.54018e-05	H1-4	3008	H1.4 linker histone, cluster member	1.56952
ENSG00000168010	53.6426	1.24364	0.259319	4.79578	1.62041e-06	1.54817e-05	ATG16L2	89849	autophagy related 16 like 2	2.36794
ENSG00000183160	20.0571	-2.12723	0.443782	-4.79342	1.63963e-06	1.56466e-05	TMEM119	338773	transmembrane protein 119	0.228896
ENSG00000019144	255.305	-0.59924	0.125103	-4.78996	1.66814e-06	1.58997e-05	PHLDB1	23187	pleckstrin homology like domain family B member 1	0.660101
ENSG00000136444	59.0551	1.02967	0.215039	4.78829	1.68208e-06	1.6023e-05	RSAD1	55316	radical S-adenosyl methionine domain containing 1	2.04156
ENSG00000078098	27.1641	2.05122	0.428402	4.78807	1.68391e-06	1.60308e-05	FAP	2191	fibroblast activation protein alpha	4.14456
ENSG00000075239	97.7474	-0.763519	0.159528	-4.78612	1.70035e-06	1.6168e-05	ACAT1	38	acetyl-CoA acetyltransferase 1	0.589058
ENSG00000257093	39.8187	1.21998	0.255882	4.76776	1.86288e-06	1.7598e-05	DENND11	57189	DENN domain containing 11	2.32944
ENSG00000251141	12.9078	-2.43263	0.510564	-4.76459	1.8924e-06	1.78452e-05	NA	NA	NA	0.185228
ENSG00000186047	48.4351	1.04404	0.219131	4.76445	1.89368e-06	1.78467e-05	DLEU7	220107	deleted in lymphocytic leukemia 7	2.062
ENSG00000095383	75.8846	-1.00567	0.211101	-4.76391	1.89878e-06	1.78842e-05	TBC1D2	55357	TBC1 domain family member 2	0.49804
ENSG00000175832	31.4399	1.52239	0.319634	4.76292	1.90813e-06	1.79616e-05	ETV4	2118	ETS variant transcription factor 4	2.87267
ENSG00000049323	19.7489	4.31021	0.905034	4.76248	1.91225e-06	1.79898e-05	LTBP1	4052	latent transforming growth factor beta binding protein 1	19.8382
ENSG00000141441	33.9645	-1.35554	0.284938	-4.75734	1.96163e-06	1.84326e-05	GAREM1	64762	GRB2 associated regulator of MAPK1 subtype 1	0.390787
ENSG00000128918	34.168	1.63245	0.343251	4.75586	1.97606e-06	1.85354e-05	ALDH1A2	8854	aldehyde dehydrogenase 1 family member A2	3.1004
ENSG00000140525	47.4028	1.16905	0.246318	4.74611	2.07361e-06	1.94162e-05	FANCI	55215	FA complementation group I	2.24864
ENSG00000228956	20.6683	1.86482	0.393501	4.73906	2.1471e-06	2.00925e-05	NA	NA	NA	3.64224
ENSG00000020577	41.9811	-1.32028	0.278624	-4.73858	2.1522e-06	2.01285e-05	SAMD4A	23034	sterile alpha motif domain containing 4A	0.400456
ENSG00000178104	86.0554	-0.885523	0.187121	-4.73235	2.21939e-06	2.06961e-05	PDE4DIP	9659	phosphodiesterase 4D interacting protein	0.541291
ENSG00000185404	121.599	-0.673254	0.142615	-4.72078	2.34938e-06	2.18063e-05	SP140L	93349	SP140 nuclear body protein like	0.627091
ENSG00000120539	162.276	-0.634415	0.134744	-4.70832	2.49771e-06	2.31292e-05	MASTL	84930	microtubule associated serine/threonine kinase like	0.644202
ENSG00000137757	47.9399	-1.16037	0.246675	-4.70403	2.55074e-06	2.36066e-05	CASP5	838	caspase 5	0.447399
ENSG00000180921	167.232	0.640633	0.136324	4.69933	2.61011e-06	2.4128e-05	FAM83H	286077	family with sequence similarity 83 member H	1.55901
ENSG00000064687	28.7875	1.53663	0.327653	4.68981	2.73463e-06	2.52352e-05	ABCA7	10347	ATP binding cassette subfamily A member 7	2.90116
ENSG00000176124	45.9896	1.1083	0.236342	4.68941	2.73989e-06	2.52691e-05	DLEU1	10301	deleted in lymphocytic leukemia 1	2.15592
ENSG00000231971	7.67597	-3.07449	0.656133	-4.68577	2.78908e-06	2.56634e-05	CT69	101928231	cancer/testis associated transcript 69	0.11871
ENSG00000184232	107.427	0.806429	0.172137	4.68482	2.80213e-06	2.57686e-05	OAF	220323	out at first homolog	1.74888
ENSG00000172399	20.0479	1.75601	0.374848	4.68459	2.80525e-06	2.57824e-05	MYOZ2	51778	myozenin 2	3.37762
ENSG00000234176	118.659	-0.64556	0.137888	-4.68179	2.84387e-06	2.61073e-05	HSPA8P1	3314	heat shock protein family A (Hsp70) member 8 pseudogene 1	0.639244
ENSG00000180044	13.8602	2.15149	0.460129	4.67585	2.92743e-06	2.68589e-05	C3orf80	401097	chromosome 3 open reading frame 80	4.44287
ENSG00000123080	66.4318	0.88552	0.18945	4.67417	2.9514e-06	2.70477e-05	CDKN2C	1031	cyclin dependent kinase inhibitor 2C	1.84743
ENSG00000224914	20.0301	1.70887	0.366477	4.66296	3.11696e-06	2.85158e-05	LINC00863	439994	long intergenic non-protein coding RNA 863	3.26904
ENSG00000250771	63.5454	1.01358	0.217565	4.65875	3.18137e-06	2.9055e-05	LOC100419170	100419170	toll like receptor 2 pseudogene	2.01892
ENSG00000198715	219.587	-0.633359	0.136067	-4.65476	3.24361e-06	2.9522e-05	GLMP	112770	glycosylated lysosomal membrane protein	0.644674
ENSG00000105738	170.885	0.638744	0.137341	4.6508	3.30653e-06	3.00433e-05	SIPA1L3	23094	signal induced proliferation associated 1 like 3	1.55697
ENSG00000134061	48.2871	-1.09584	0.235656	-4.65016	3.31675e-06	3.0119e-05	CD180	4064	CD180 molecule	0.467865
ENSG00000198624	49.0715	1.13241	0.243607	4.64852	3.34318e-06	3.03416e-05	CCDC69	26112	coiled-coil domain containing 69	2.19225
ENSG00000125735	18.3164	2.56033	0.551205	4.64496	3.40146e-06	3.08355e-05	TNFSF14	8740	TNF superfamily member 14	5.89841
ENSG00000119711	79.6623	0.894187	0.192704	4.64021	3.48057e-06	3.15169e-05	ALDH6A1	4329	aldehyde dehydrogenase 6 family member A1	1.85856
ENSG00000103152	138.135	0.681993	0.147321	4.62929	3.66924e-06	3.315e-05	MPG	4350	N-methylpurine DNA glycosylase	1.60435
ENSG00000164749	41.4916	-1.25989	0.272508	-4.62333	3.77633e-06	3.40982e-05	HNF4G	3174	hepatocyte nuclear factor 4 gamma	0.417575
ENSG00000066056	14.3885	3.24276	0.702929	4.61322	3.96486e-06	3.57398e-05	TIE1	7075	tyrosine kinase with immunoglobulin like and EGF like domains 1	9.46606
ENSG00000154380	85.5169	-0.806414	0.174827	-4.61265	3.97576e-06	3.58178e-05	ENAH	55740	ENAH actin regulator	0.571802
ENSG00000169992	24.9748	1.64698	0.35726	4.61004	4.02595e-06	3.62136e-05	NLGN2	57555	neuroligin 2	3.13178
ENSG00000101935	92.2974	-0.763036	0.165517	-4.61001	4.02651e-06	3.62136e-05	AMMECR1	9949	AMMECR nuclear protein 1	0.589255
ENSG00000135476	71.3802	1.10554	0.24027	4.60125	4.19956e-06	3.76426e-05	ESPL1	9700	extra spindle pole bodies like 1, separase	2.1518
ENSG00000157985	165.035	0.629594	0.137002	4.59553	4.31657e-06	3.86263e-05	AGAP1	116987	ArfGAP with GTPase domain, ankyrin repeat and PH domain 1	1.54713
ENSG00000196220	16.1199	2.33461	0.508215	4.59374	4.35368e-06	3.89365e-05	SRGAP3	9901	SLIT-ROBO Rho GTPase activating protein 3	5.04415
ENSG00000179029	40.6256	1.28681	0.280133	4.59358	4.35713e-06	3.89455e-05	TMEM107	84314	transmembrane protein 107	2.43988
ENSG00000134330	75.9794	0.908289	0.197806	4.59182	4.39399e-06	3.9253e-05	IAH1	285148	isoamyl acetate hydrolyzing esterase 1 (putative)	1.87682
ENSG00000231131	23.7874	-1.56282	0.341048	-4.58241	4.59646e-06	4.10158e-05	LNCAROD	101928687	lncRNA activating regulator of DKK1	0.338489
ENSG00000123360	45.6814	-1.14087	0.249326	-4.57584	4.74311e-06	4.21484e-05	PDE1B	5153	phosphodiesterase 1B	0.453485
ENSG00000157693	61.4984	-0.994781	0.217588	-4.57185	4.83435e-06	4.28667e-05	TMEM268	203197	transmembrane protein 268	0.501812
ENSG00000087842	27.2995	-1.4948	0.32753	-4.56384	5.02252e-06	4.44199e-05	PIR	8544	pirin	0.354831
ENSG00000074964	41.2897	-1.18094	0.259061	-4.55855	5.15085e-06	4.55044e-05	ARHGEF10L	55160	Rho guanine nucleotide exchange factor 10 like	0.441064
ENSG00000136213	97.6484	0.760637	0.166894	4.5576	5.17408e-06	4.56843e-05	CHST12	55501	carbohydrate sulfotransferase 12	1.69424
ENSG00000179104	83.8946	0.811939	0.178207	4.55616	5.20968e-06	4.59393e-05	TMTC2	160335	transmembrane O-mannosyltransferase targeting cadherins 2	1.75557
ENSG00000136643	129.217	-0.606625	0.133254	-4.5524	5.30378e-06	4.67002e-05	RPS6KC1	26750	ribosomal protein S6 kinase C1	0.656731
ENSG00000125629	167.151	0.781619	0.171793	4.54977	5.37049e-06	4.72094e-05	INSIG2	51141	insulin induced gene 2	1.71906
ENSG00000224152	40.1192	1.10127	0.242086	4.5491	5.38762e-06	4.73339e-05	NA	NA	NA	2.14544
ENSG00000196405	152.303	-0.633872	0.139394	-4.54735	5.43266e-06	4.77033e-05	EVL	51466	Enah/Vasp-like	0.644444
ENSG00000076554	92.0834	0.762488	0.167938	4.54029	5.61781e-06	4.92477e-05	TPD52	7163	tumor protein D52	1.69641
ENSG00000124191	28.9643	1.67433	0.368821	4.53967	5.63422e-06	4.93644e-05	TOX2	84969	TOX high mobility group box family member 2	3.1917
ENSG00000169047	26.1473	1.40273	0.309218	4.53639	5.72257e-06	5.0056e-05	IRS1	3667	insulin receptor substrate 1	2.64402
ENSG00000163249	123.289	-0.615527	0.135814	-4.53214	5.83903e-06	5.09629e-05	CCNYL1	151195	cyclin Y like 1	0.652691
ENSG00000189339	122.93	0.663508	0.146624	4.52523	6.03305e-06	5.25412e-05	SLC35E2B	728661	solute carrier family 35 member E2B	1.58393
ENSG00000269378	143.174	0.695889	0.153804	4.52453	6.05301e-06	5.26863e-05	NA	NA	NA	1.61988
ENSG00000138796	91.6391	0.773313	0.17145	4.51042	6.46993e-06	5.61009e-05	HADH	3033	hydroxyacyl-CoA dehydrogenase	1.70919
ENSG00000155846	55.7291	-1.0501	0.23295	-4.50783	6.54951e-06	5.676e-05	PPARGC1B	133522	PPARG coactivator 1 beta	0.482935
ENSG00000129968	87.294	-0.82001	0.182089	-4.50334	6.68941e-06	5.7941e-05	ABHD17A	81926	abhydrolase domain containing 17A, depalmitoylase	0.566438
ENSG00000034053	175.18	0.610929	0.135771	4.4997	6.80505e-06	5.88467e-05	APBA2	321	amyloid beta precursor protein binding family A member 2	1.52724
ENSG00000166341	22.1953	1.66401	0.370379	4.49274	7.03138e-06	6.06394e-05	DCHS1	8642	dachsous cadherin-related 1	3.16897
ENSG00000100106	82.6616	0.877995	0.195422	4.49281	7.02899e-06	6.06394e-05	TRIOBP	11078	TRIO and F-actin binding protein	1.83782
ENSG00000163697	73.5967	-0.861032	0.191802	-4.48917	7.15028e-06	6.1565e-05	APBB2	323	amyloid beta precursor protein binding family B member 2	0.550559
ENSG00000138395	7.31284	2.92675	0.652259	4.4871	7.21976e-06	6.21297e-05	CDK15	65061	cyclin dependent kinase 15	7.60397
ENSG00000116191	27.2239	1.73622	0.387039	4.48592	7.26004e-06	6.24426e-05	RALGPS2	55103	Ral GEF with PH domain and SH3 binding motif 2	3.33162
ENSG00000198774	61.8315	-0.996978	0.222539	-4.48002	7.46375e-06	6.4091e-05	RASSF9	9182	Ras association domain family member 9	0.501048
ENSG00000071051	178.999	0.678028	0.151531	4.47451	7.65883e-06	6.56601e-05	NCK2	8440	NCK adaptor protein 2	1.59995
ENSG00000152465	69.2812	-0.834676	0.186811	-4.46802	7.89483e-06	6.75743e-05	NMT2	9397	N-myristoyltransferase 2	0.560709
ENSG00000164938	125.468	0.602112	0.135111	4.45644	8.33317e-06	7.10973e-05	TP53INP1	94241	tumor protein p53 inducible nuclear protein 1	1.51794
ENSG00000119681	30.3808	1.19007	0.267057	4.45624	8.34103e-06	7.11262e-05	LTBP2	4053	latent transforming growth factor beta binding protein 2	2.28164
ENSG00000176533	27.1295	1.43754	0.323094	4.44928	8.61599e-06	7.31969e-05	GNG7	2788	G protein subunit gamma 7	2.70858
ENSG00000196358	12.5122	2.47035	0.555345	4.44832	8.6545e-06	7.34849e-05	NTNG2	84628	netrin G2	5.54178
ENSG00000261888	46.4322	1.11714	0.251162	4.4479	8.67122e-06	7.35877e-05	NA	NA	NA	2.16917
ENSG00000200783	85.5433	0.92014	0.206963	4.44591	8.75215e-06	7.41955e-05	NA	NA	NA	1.8923
ENSG00000119772	105.386	0.707911	0.159265	4.44486	8.79508e-06	7.45198e-05	DNMT3A	1788	DNA methyltransferase 3 alpha	1.63344
ENSG00000122376	145.945	-0.590011	0.132914	-4.43904	9.03615e-06	7.64001e-05	SHLD2	54537	shieldin complex subunit 2	0.664338
ENSG00000123552	125.244	-0.690861	0.155724	-4.43645	9.14532e-06	7.7282e-05	USP45	85015	ubiquitin specific peptidase 45	0.619484
ENSG00000115008	176.071	0.647098	0.146137	4.42803	9.50991e-06	8.00238e-05	IL1A	3552	interleukin 1 alpha	1.56602
ENSG00000146776	85.2107	-0.843212	0.190417	-4.42823	9.50074e-06	8.00238e-05	ATXN7L1	222255	ataxin 7 like 1	0.557401
ENSG00000140443	49.3694	1.12807	0.25534	4.41791	9.96609e-06	8.36857e-05	IGF1R	3480	insulin like growth factor 1 receptor	2.18566
ENSG00000150630	93.7924	-0.742092	0.168081	-4.41509	1.00966e-05	8.47368e-05	VEGFC	7424	vascular endothelial growth factor C	0.597872
ENSG00000122547	60.2708	-0.930057	0.210695	-4.41423	1.01371e-05	8.49877e-05	EEPD1	80820	endonuclease/exonuclease/phosphatase family domain containing 1	0.524838
ENSG00000205683	44.1283	-0.993163	0.225079	-4.41252	1.02176e-05	8.56172e-05	DPF3	8110	double PHD fingers 3	0.502375
ENSG00000143842	17.9011	1.85234	0.419944	4.41092	1.02933e-05	8.62065e-05	SOX13	9580	SRY-box transcription factor 13	3.61085
ENSG00000129538	3.38315	6.08865	1.3806	4.41016	1.03296e-05	8.64648e-05	RNASE1	6035	ribonuclease A family member 1, pancreatic	68.0558
ENSG00000175489	112.333	-0.752163	0.170744	-4.4052	1.05689e-05	8.83749e-05	LRRC25	126364	leucine rich repeat containing 25	0.593713
ENSG00000176658	9.41109	2.9197	0.663626	4.39962	1.08441e-05	9.05816e-05	MYO1D	4642	myosin ID	7.56688
ENSG00000206190	148.561	-0.586892	0.13359	-4.39322	1.11684e-05	9.3193e-05	ATP10A	57194	ATPase phospholipid transporting 10A (putative)	0.665775
ENSG00000086189	98.2216	-0.742227	0.168982	-4.39235	1.12134e-05	9.34706e-05	DIMT1	27292	DIMT1 rRNA methyltransferase and ribosome maturation factor	0.597816
ENSG00000120526	218.375	-0.600173	0.136639	-4.39241	1.121e-05	9.34706e-05	NUDCD1	84955	NudC domain containing 1	0.659675
ENSG00000215790	27.9171	1.46004	0.332677	4.38877	1.13992e-05	9.49697e-05	SLC35E2A	9906	solute carrier family 35 member E2A	2.75116
ENSG00000152944	159.952	-0.622784	0.142157	-4.38097	1.18154e-05	9.82831e-05	MED21	9412	mediator complex subunit 21	0.649416
ENSG00000171517	12.6874	-2.07559	0.47387	-4.38008	1.18637e-05	9.85819e-05	LPAR3	23566	lysophosphatidic acid receptor 3	0.237239
ENSG00000100347	106.823	0.673879	0.153875	4.37938	1.19015e-05	9.88448e-05	SAMM50	25813	SAMM50 sorting and assembly machinery component	1.59536
ENSG00000115194	11.8688	2.53539	0.579423	4.37571	1.21039e-05	0.000100264	SLC30A3	7781	solute carrier family 30 member 3	5.79732
ENSG00000263426	14.1892	-2.82574	0.646704	-4.36945	1.24562e-05	0.000103022	RN7SL471P	106481051	RNA, 7SL, cytoplasmic 471, pseudogene	0.141048
ENSG00000107669	146.582	-0.594795	0.136313	-4.36345	1.28027e-05	0.000105778	ATE1	11101	arginyltransferase 1	0.662139
ENSG00000253474	36.769	-1.50535	0.345152	-4.36141	1.29225e-05	0.000106658	NA	NA	NA	0.352245
ENSG00000016864	139.98	0.618235	0.141932	4.35587	1.3254e-05	0.000109167	GLT8D1	55830	glycosyltransferase 8 domain containing 1	1.535
ENSG00000125089	56.354	-0.968714	0.22246	-4.35456	1.33336e-05	0.000109735	SH3TC1	54436	SH3 domain and tetratricopeptide repeats 1	0.510961
ENSG00000049130	127.453	-0.603286	0.138543	-4.35451	1.33367e-05	0.000109735	KITLG	4254	KIT ligand	0.658253
ENSG00000170677	128.413	0.708505	0.16279	4.35226	1.34739e-05	0.00011075	SOCS6	9306	suppressor of cytokine signaling 6	1.63411
ENSG00000167851	296.21	0.63694	0.146371	4.35156	1.35175e-05	0.000111051	CD300A	11314	CD300a molecule	1.55503
ENSG00000073737	12.3915	-1.99385	0.459025	-4.34368	1.40118e-05	0.000114934	DHRS9	10170	dehydrogenase/reductase 9	0.251067
ENSG00000095917	7.62509	3.82919	0.881919	4.34188	1.41269e-05	0.000115759	TPSD1	23430	tryptase delta 1	14.2135
ENSG00000081665	137.153	0.641203	0.148203	4.32652	1.51487e-05	0.000123434	ZNF506	440515	zinc finger protein 506	1.55963
ENSG00000180011	117.308	0.617882	0.142931	4.32294	1.53965e-05	0.000125325	ZADH2	284273	zinc binding alcohol dehydrogenase domain containing 2	1.53462
ENSG00000140548	94.7192	-0.84393	0.195263	-4.32202	1.54605e-05	0.000125782	ZNF710	374655	zinc finger protein 710	0.557124
ENSG00000151304	152.668	-0.599054	0.138728	-4.3182	1.57306e-05	0.000127784	SRFBP1	153443	serum response factor binding protein 1	0.660187
ENSG00000080493	26.1385	-1.53124	0.35461	-4.31808	1.57391e-05	0.000127788	SLC4A4	8671	solute carrier family 4 member 4	0.345981
ENSG00000233225	56.2423	1.02893	0.238342	4.31705	1.58131e-05	0.000128324	NA	NA	NA	2.04052
ENSG00000111674	91.8398	1.13717	0.263487	4.31586	1.58979e-05	0.000128946	ENO2	2026	enolase 2	2.1995
ENSG00000167508	56.9458	-0.908496	0.210878	-4.30816	1.6462e-05	0.000133183	MVD	4597	mevalonate diphosphate decarboxylase	0.53274
ENSG00000198406	164.378	0.611188	0.141982	4.30469	1.67216e-05	0.000135067	NA	NA	NA	1.52752
ENSG00000157064	24.0012	1.381	0.320975	4.30253	1.6886e-05	0.000136199	NMNAT2	23057	nicotinamide nucleotide adenylyltransferase 2	2.6045
ENSG00000154188	6.48381	3.80461	0.885288	4.2976	1.72661e-05	0.000139123	ANGPT1	284	angiopoietin 1	13.9734
ENSG00000171763	128.866	-0.633767	0.14752	-4.29614	1.73798e-05	0.000139969	SPATA5L1	79029	spermatogenesis associated 5 like 1	0.644491
ENSG00000173890	204.425	-0.603113	0.140567	-4.29058	1.78206e-05	0.000143446	GPR160	26996	G protein-coupled receptor 160	0.658332
ENSG00000134030	74.1528	0.935724	0.218113	4.29009	1.78601e-05	0.000143692	CTIF	9811	cap binding complex dependent translation initiation factor	1.91285
ENSG00000117318	84.9769	-0.734086	0.17134	-4.28437	1.83258e-05	0.000147142	ID3	3399	inhibitor of DNA binding 3, HLH protein	0.601199
ENSG00000214706	87.1594	-0.756237	0.176593	-4.28237	1.84915e-05	0.000148248	IFRD2	7866	interferon related developmental regulator 2	0.592038
ENSG00000215246	33.4433	1.63185	0.381215	4.28066	1.86343e-05	0.000149318	LOC100506688	100506688	uncharacterized LOC100506688	3.0991
ENSG00000135446	148.954	-0.594751	0.138983	-4.27932	1.87469e-05	0.000149994	CDK4	1019	cyclin dependent kinase 4	0.662159
ENSG00000145911	33.3804	1.78091	0.416577	4.2751	1.91053e-05	0.000152479	N4BP3	23138	NEDD4 binding protein 3	3.43642
ENSG00000151117	41.4384	-1.06504	0.249297	-4.27219	1.93565e-05	0.000154266	TMEM86A	144110	transmembrane protein 86A	0.477958
ENSG00000127074	91.6313	-0.682388	0.159777	-4.27086	1.94719e-05	0.000155094	RGS13	6003	regulator of G protein signaling 13	0.623133
ENSG00000117479	30.6237	-1.32916	0.311393	-4.26843	1.9685e-05	0.000156557	SLC19A2	10560	solute carrier family 19 member 2	0.398
ENSG00000287080	17.224	1.77763	0.416573	4.26727	1.97878e-05	0.000157296	H3C3	8352	H3 clustered histone 3	3.42863
ENSG00000168071	22.2639	1.50068	0.351808	4.26561	1.99353e-05	0.000158311	CCDC88B	283234	coiled-coil domain containing 88B	2.82976
ENSG00000268858	67.2305	-0.841528	0.197363	-4.26387	2.00917e-05	0.000159473	LOC112268269	112268269	uncharacterized LOC112268269	0.558052
ENSG00000157978	58.5202	0.97647	0.229058	4.26299	2.01712e-05	0.000160025	LDLRAP1	26119	low density lipoprotein receptor adaptor protein 1	1.96765
ENSG00000119471	157.074	0.594756	0.139801	4.25432	2.09689e-05	0.00016594	HSDL2	84263	hydroxysteroid dehydrogenase like 2	1.51022
ENSG00000197183	107.238	0.711716	0.167308	4.25392	2.10062e-05	0.000166153	NOL4L	140688	nucleolar protein 4 like	1.63775
ENSG00000153879	146.4	-0.594145	0.139842	-4.24867	2.15041e-05	0.000169754	CEBPG	1054	CCAAT enhancer binding protein gamma	0.662437
ENSG00000106049	70.26	0.800984	0.189043	4.23704	2.26483e-05	0.000177819	HIBADH	11112	3-hydroxyisobutyrate dehydrogenase	1.74229
ENSG00000152377	20.0758	1.95937	0.46259	4.23566	2.27882e-05	0.000178829	SPOCK1	6695	SPARC (osteonectin), cwcv and kazal like domains proteoglycan 1	3.88893
ENSG00000154358	36.1966	1.61502	0.381748	4.2306	2.33068e-05	0.00018245	OBSCN	84033	obscurin, cytoskeletal calmodulin and titin-interacting RhoGEF	3.06317
ENSG00000006327	125.94	0.589308	0.139303	4.23041	2.33263e-05	0.000182513	TNFRSF12A	51330	TNF receptor superfamily member 12A	1.50452
ENSG00000135454	49.4239	-0.946099	0.223754	-4.22829	2.3547e-05	0.000183879	B4GALNT1	2583	beta-1,4-N-acetyl-galactosaminyltransferase 1	0.519034
ENSG00000067113	25.5204	1.37339	0.325376	4.22093	2.43292e-05	0.000189523	PLPP1	8611	phospholipid phosphatase 1	2.59078
ENSG00000126351	79.9334	0.870772	0.206337	4.22015	2.44139e-05	0.000189997	THRA	7067	thyroid hormone receptor alpha	1.82864
ENSG00000150337	37.6424	-1.13359	0.268638	-4.21978	2.44536e-05	0.000190213	FCGR1A	2209	Fc fragment of IgG receptor Ia	0.455779
ENSG00000183963	102.774	0.719371	0.170585	4.21709	2.47475e-05	0.000192405	SMTN	6525	smoothelin	1.64646
ENSG00000153391	32.9645	-1.15805	0.274858	-4.21328	2.51693e-05	0.000195304	INO80C	125476	INO80 complex subunit C	0.448117
ENSG00000154639	30.1115	-1.39521	0.332132	-4.20076	2.66023e-05	0.000205723	CXADR	1525	CXADR Ig-like cell adhesion molecule	0.38019
ENSG00000108405	164.162	0.729327	0.173777	4.19691	2.70578e-05	0.000208941	P2RX1	5023	purinergic receptor P2X 1	1.65787
ENSG00000166025	101.262	0.751236	0.179072	4.19515	2.72686e-05	0.000210467	AMOTL1	154810	angiomotin like 1	1.68323
ENSG00000166106	14.2689	1.94718	0.464592	4.19117	2.77523e-05	0.000213993	ADAMTS15	170689	ADAM metallopeptidase with thrombospondin type 1 motif 15	3.8562
ENSG00000113108	82.4677	0.803197	0.192104	4.18106	2.90151e-05	0.000222869	APBB3	10307	amyloid beta precursor protein binding family B member 3	1.74496
ENSG00000133246	14.449	2.61877	0.627561	4.17294	3.00699e-05	0.000230526	PRAM1	84106	PML-RARA regulated adaptor molecule 1	6.14227
ENSG00000151150	12.0535	-1.90349	0.456556	-4.16925	3.0561e-05	0.000233953	ANK3	288	ankyrin 3	0.267295
ENSG00000125630	93.909	-0.690612	0.165711	-4.16758	3.07854e-05	0.000235559	POLR1B	84172	RNA polymerase I subunit B	0.619591
ENSG00000050820	103.71	-0.672968	0.161513	-4.16664	3.09126e-05	0.000236418	BCAR1	9564	BCAR1 scaffold protein, Cas family member	0.627215
ENSG00000011201	92.1565	-0.676799	0.162448	-4.16625	3.09653e-05	0.000236708	ANOS1	3730	anosmin 1	0.625552
ENSG00000203880	119.812	0.644125	0.154644	4.16522	3.11058e-05	0.000237668	PCMTD2	55251	protein-L-isoaspartate (D-aspartate) O-methyltransferase domain containing 2	1.56279
ENSG00000136688	21.057	1.68444	0.404622	4.163	3.14096e-05	0.00023976	IL36G	56300	interleukin 36 gamma	3.21416
ENSG00000198846	8.05137	2.32785	0.55982	4.15822	3.20741e-05	0.000244364	TOX	9760	thymocyte selection associated high mobility group box	5.02058
ENSG00000198223	66.0921	-0.862813	0.207512	-4.1579	3.21187e-05	0.000244504	CSF2RA	1438	colony stimulating factor 2 receptor subunit alpha	0.549879
ENSG00000118596	94.7628	0.802326	0.19328	4.1511	3.30875e-05	0.000251244	SLC16A7	9194	solute carrier family 16 member 7	1.74391
ENSG00000144959	123.5	0.70067	0.169055	4.14463	3.40359e-05	0.000257832	NCEH1	57552	neutral cholesterol ester hydrolase 1	1.62526
ENSG00000114013	49.4381	1.07466	0.259481	4.14159	3.44903e-05	0.000260902	CD86	942	CD86 molecule	2.10623
ENSG00000277258	70.4914	0.97653	0.235783	4.14165	3.44824e-05	0.000260902	PCGF2	7703	polycomb group ring finger 2	1.96773
ENSG00000160190	28.3708	1.25477	0.303203	4.13839	3.49745e-05	0.000264314	SLC37A1	54020	solute carrier family 37 member 1	2.3863
ENSG00000100523	164.965	-0.58952	0.142713	-4.1308	3.61501e-05	0.000272295	DDHD1	80821	DDHD domain containing 1	0.664564
ENSG00000184730	69.8217	1.00461	0.243209	4.13066	3.61719e-05	0.000272331	APOBR	55911	apolipoprotein B receptor	2.00641
ENSG00000104823	105.311	0.701346	0.170108	4.12294	3.74064e-05	0.000280698	ECH1	1891	enoyl-CoA hydratase 1	1.62602
ENSG00000023608	54.9331	1.03457	0.250954	4.12253	3.74734e-05	0.000281068	SNAPC1	6617	small nuclear RNA activating complex polypeptide 1	2.0485
ENSG00000175548	44.607	0.942089	0.228552	4.122	3.75603e-05	0.000281587	ALG10B	144245	ALG10 alpha-1,2-glucosyltransferase B	1.92131
ENSG00000255587	34.5419	1.3361	0.324179	4.12149	3.76437e-05	0.00028208	RAB44	401258	RAB44, member RAS oncogene family	2.52468
ENSG00000142945	18.7079	1.46766	0.356588	4.11585	3.85757e-05	0.000288928	KIF2C	11004	kinesin family member 2C	2.76573
ENSG00000180257	88.5522	0.780742	0.189787	4.11379	3.89217e-05	0.000291246	ZNF816	125893	zinc finger protein 816	1.71801
ENSG00000157870	27.3536	-1.39034	0.33829	-4.1099	3.95823e-05	0.000295911	PRXL2B	127281	peroxiredoxin like 2B	0.381475
ENSG00000167107	69.1649	0.872297	0.212405	4.10676	4.01242e-05	0.000299542	ACSF2	80221	acyl-CoA synthetase family member 2	1.83058
ENSG00000104936	37.5931	1.12813	0.274816	4.10503	4.04261e-05	0.000301513	DMPK	1760	DM1 protein kinase	2.18575
ENSG00000071564	152.504	0.616866	0.150479	4.09936	4.14296e-05	0.00030842	TCF3	6929	transcription factor 3	1.53354
ENSG00000119547	20.8365	-1.54834	0.377829	-4.09799	4.16756e-05	0.000309962	ONECUT2	9480	one cut homeobox 2	0.341903
ENSG00000149968	9.54545	2.68498	0.655872	4.09376	4.24428e-05	0.000315081	MMP3	4314	matrix metallopeptidase 3	6.43073
ENSG00000172115	295.194	-0.607579	0.148475	-4.09214	4.27408e-05	0.000316998	CYCS	54205	cytochrome c, somatic	0.656297
ENSG00000107551	39.672	1.18598	0.28987	4.09141	4.28751e-05	0.000317846	RASSF4	83937	Ras association domain family member 4	2.27518
ENSG00000161905	10.3502	2.09126	0.511735	4.08661	4.37715e-05	0.00032434	ALOX15	246	arachidonate 15-lipoxygenase	4.26121
ENSG00000111653	30.2939	1.29073	0.316451	4.07878	4.52733e-05	0.000334846	ING4	51147	inhibitor of growth family member 4	2.44652
ENSG00000101057	22.1674	1.36487	0.33469	4.07801	4.54232e-05	0.000335643	MYBL2	4605	MYB proto-oncogene like 2	2.57553
ENSG00000225138	77.4877	1.00373	0.246537	4.0713	4.67518e-05	0.000344662	NA	NA	NA	2.00517
ENSG00000166974	104.869	-0.610258	0.149988	-4.06873	4.72705e-05	0.000347843	MAPRE2	10982	microtubule associated protein RP/EB family member 2	0.655079
ENSG00000099999	23.2102	1.45648	0.358158	4.06658	4.77084e-05	0.000350741	RNF215	200312	ring finger protein 215	2.74437
ENSG00000273802	115.248	0.699425	0.172023	4.06587	4.7853e-05	0.000351642	H2BC8	8339	H2B clustered histone 8	1.62386
ENSG00000184178	62.5226	-0.891939	0.219696	-4.05987	4.91002e-05	0.000359978	SCFD2	152579	sec1 family domain containing 2	0.538889
ENSG00000168283	82.6349	0.779278	0.19198	4.05916	4.92492e-05	0.000360905	BMI1	648	BMI1 proto-oncogene, polycomb ring finger	1.71627
ENSG00000122223	35.5935	1.22566	0.301979	4.05875	4.93353e-05	0.000361203	CD244	51744	CD244 molecule	2.33862
ENSG00000042286	77.5563	-0.761444	0.18773	-4.05605	4.99085e-05	0.000365232	AIFM2	84883	apoptosis inducing factor mitochondria associated 2	0.589906
ENSG00000167034	27.9905	1.11782	0.275643	4.05533	5.00642e-05	0.000366204	NKX3-1	4824	NK3 homeobox 1	2.17019
ENSG00000167740	40.9779	0.980544	0.241989	4.05202	5.0777e-05	0.000370907	CYB5D2	124936	cytochrome b5 domain containing 2	1.97321
ENSG00000187049	29.9345	1.11554	0.275367	4.0511	5.09774e-05	0.000372201	TMEM216	51259	transmembrane protein 216	2.16676
ENSG00000166508	100.793	0.608826	0.150374	4.04873	5.14958e-05	0.000375298	MCM7	4176	minichromosome maintenance complex component 7	1.52502
ENSG00000086289	53.2983	0.835673	0.206495	4.04694	5.18909e-05	0.00037766	EPDR1	54749	ependymin related 1	1.78469
ENSG00000144455	132.093	0.607842	0.150296	4.0443	5.24802e-05	0.000381426	SUMF1	285362	sulfatase modifying factor 1	1.52398
ENSG00000160326	121.266	-0.658507	0.162848	-4.04369	5.26173e-05	0.000382248	SLC2A6	11182	solute carrier family 2 member 6	0.633534
ENSG00000160999	55.3596	-0.914441	0.226267	-4.04143	5.3126e-05	0.000385768	SH2B2	10603	SH2B adaptor protein 2	0.530549
ENSG00000174130	96.4785	-0.693349	0.171588	-4.04076	5.32772e-05	0.00038669	TLR6	10333	toll like receptor 6	0.618417
ENSG00000197530	80.0753	0.912051	0.225974	4.03609	5.43494e-05	0.000393934	MIB2	142678	mindbomb E3 ubiquitin protein ligase 2	1.88172
ENSG00000172830	63.7699	0.815611	0.202121	4.03526	5.45427e-05	0.000395156	SSH3	54961	slingshot protein phosphatase 3	1.76004
ENSG00000145362	11.5862	-1.90721	0.473371	-4.02901	5.60128e-05	0.000405254	ANK2	287	ankyrin 2	0.266607
ENSG00000056558	183.958	-0.599715	0.149075	-4.02291	5.74835e-05	0.000414203	TRAF1	7185	TNF receptor associated factor 1	0.659884
ENSG00000219607	41.8422	1.36141	0.338433	4.02269	5.75369e-05	0.000414256	PPP1R3G	648791	protein phosphatase 1 regulatory subunit 3G	2.56937
ENSG00000093072	65.4792	-0.772703	0.192087	-4.02267	5.75428e-05	0.000414256	ADA2	51816	adenosine deaminase 2	0.58532
ENSG00000203814	101.532	0.685071	0.170403	4.02029	5.8126e-05	0.000417701	H2BC18	440689	H2B clustered histone 18	1.60778
ENSG00000236453	46.5137	0.880523	0.219352	4.0142	5.96489e-05	0.000428258	NA	NA	NA	1.84104
ENSG00000072657	31.5671	1.28664	0.32082	4.01047	6.05984e-05	0.000433513	TRHDE	29953	thyrotropin releasing hormone degrading enzyme	2.43959
ENSG00000135931	86.8284	-0.814407	0.203136	-4.00916	6.09347e-05	0.000435529	ARMC9	80210	armadillo repeat containing 9	0.568642
ENSG00000115946	95.4426	-0.645619	0.161173	-4.00575	6.18221e-05	0.000441081	PNO1	56902	partner of NOB1 homolog	0.639219
ENSG00000205927	150.767	-0.600903	0.150216	-4.00027	6.32712e-05	0.000450412	OLIG2	10215	oligodendrocyte transcription factor 2	0.659341
ENSG00000128253	18.3003	-1.80045	0.450776	-3.99412	6.49359e-05	0.000461233	RFPL2	10739	ret finger protein like 2	0.287084
ENSG00000163491	27.5523	-1.19729	0.299809	-3.99352	6.51007e-05	0.000462197	NEK10	152110	NIMA related kinase 10	0.436093
ENSG00000196155	13.3554	2.14234	0.536523	3.99301	6.52407e-05	0.000462986	PLEKHG4	25894	pleckstrin homology and RhoGEF domain containing G4	4.41478
ENSG00000068028	37.0917	1.08659	0.272299	3.99044	6.59502e-05	0.000467396	RASSF1	11186	Ras association domain family member 1	2.12372
ENSG00000010292	95.6363	0.647151	0.162314	3.98704	6.69032e-05	0.000472471	NCAPD2	9918	non-SMC condensin I complex subunit D2	1.56607
ENSG00000171703	22.9816	1.49623	0.375453	3.98513	6.74439e-05	0.000475446	TCEA2	6919	transcription elongation factor A2	2.82105
ENSG00000112578	68.2628	-0.760738	0.190923	-3.98453	6.7613e-05	0.000475734	BYSL	705	bystin like	0.590194
ENSG00000133935	66.6836	-0.787581	0.197668	-3.98435	6.76637e-05	0.000475734	ERG28	11161	ergosterol biosynthesis 28 homolog	0.579315
ENSG00000184708	95.5641	-0.677348	0.17003	-3.98369	6.78535e-05	0.000476858	EIF4ENIF1	56478	eukaryotic translation initiation factor 4E nuclear import factor 1	0.625314
ENSG00000173848	70.8213	0.755767	0.189996	3.97781	6.95539e-05	0.000488163	NET1	10276	neuroepithelial cell transforming 1	1.68853
ENSG00000003137	40.8101	1.18674	0.298554	3.97495	7.03941e-05	0.000493843	CYP26B1	56603	cytochrome P450 family 26 subfamily B member 1	2.27637
ENSG00000168685	98.4474	0.702323	0.176753	3.97348	7.08304e-05	0.000496467	IL7R	3575	interleukin 7 receptor	1.62712
ENSG00000071967	63.8603	0.822949	0.207464	3.96671	7.2873e-05	0.000509887	CYBRD1	79901	cytochrome b reductase 1	1.76902
ENSG00000132613	46.9931	0.9809	0.247486	3.96346	7.38706e-05	0.000515962	MTSS2	92154	MTSS I-BAR domain containing 2	1.9737
ENSG00000249937	9.65044	2.09143	0.528154	3.95989	7.49852e-05	0.000523265	NA	NA	NA	4.2617
ENSG00000107537	32.658	1.14594	0.289395	3.95979	7.50146e-05	0.000523265	PHYH	5264	phytanoyl-CoA 2-hydroxylase	2.21291
ENSG00000100422	131.031	0.611281	0.15443	3.95831	7.54818e-05	0.000526293	CERK	64781	ceramide kinase	1.52762
ENSG00000073111	108.93	0.639824	0.161791	3.95462	7.66551e-05	0.000533308	MCM2	4171	minichromosome maintenance complex component 2	1.55814
ENSG00000257335	17.758	1.57747	0.399289	3.95069	7.79246e-05	0.00054049	MGAM	8972	maltase-glucoamylase	2.98446
ENSG00000133424	9.25116	2.54335	0.643723	3.951	7.78243e-05	0.00054049	LARGE1	9215	LARGE xylosyl- and glucuronyltransferase 1	5.82941
ENSG00000165617	154.899	0.63936	0.162119	3.94377	8.02101e-05	0.000554894	DACT1	51339	dishevelled binding antagonist of beta catenin 1	1.55764
ENSG00000134755	78.2845	0.727952	0.184606	3.94328	8.03758e-05	0.000555558	DSC2	1824	desmocollin 2	1.65629
ENSG00000164929	12.7007	-1.80703	0.458457	-3.94154	8.09588e-05	0.000559345	BAALC	79870	BAALC binder of MAP3K1 and KLF4	0.285779
ENSG00000184445	98.9752	0.654982	0.166219	3.94047	8.13218e-05	0.00056161	KNTC1	9735	kinetochore associated 1	1.5746
ENSG00000135763	69.0564	-0.753533	0.191299	-3.93904	8.18088e-05	0.000564485	URB2	9816	URB2 ribosome biogenesis homolog	0.593149
ENSG00000115461	5.91772	4.05583	1.0311	3.93351	8.37161e-05	0.000576646	IGFBP5	3488	insulin like growth factor binding protein 5	16.6313
ENSG00000118292	114.638	-0.68439	0.174204	-3.92866	8.54213e-05	0.000587377	C1orf54	79630	chromosome 1 open reading frame 54	0.622269
ENSG00000162946	92.17	-0.648295	0.165129	-3.92599	8.63753e-05	0.000593426	DISC1	27185	DISC1 scaffold protein	0.638034
ENSG00000135324	21.7067	-1.26702	0.323091	-3.92155	8.79822e-05	0.000603945	MRAP2	112609	melanocortin 2 receptor accessory protein 2	0.415519
ENSG00000197061	48.7977	0.940104	0.240207	3.91372	9.08843e-05	0.000622526	H4C3	8364	H4 clustered histone 3	1.91867
ENSG00000225873	13.4736	4.31932	1.10487	3.90936	9.25409e-05	0.000633329	C3orf86	102724231	chromosome 3 putative open reading frame 86	19.9639
ENSG00000132329	25.3917	1.30349	0.333637	3.9069	9.34892e-05	0.00063927	RAMP1	10267	receptor activity modifying protein 1	2.46825
ENSG00000150756	90.7877	0.715134	0.183351	3.90035	9.60519e-05	0.000655389	ATPSCKMT	134145	ATP synthase c subunit lysine N-methyltransferase	1.64164
ENSG00000164342	24.3921	-1.18541	0.304061	-3.89858	9.67575e-05	0.000659921	TLR3	7098	toll like receptor 3	0.439701
ENSG00000251002	10.4163	2.34475	0.601984	3.89503	9.81868e-05	0.000668526	LOC105370401	105370401	uncharacterized LOC105370401	5.07971
ENSG00000164930	90.1781	-0.604891	0.155323	-3.89442	9.84348e-05	0.000669928	FZD6	8323	frizzled class receptor 6	0.657521
ENSG00000103150	41.4181	1.04062	0.267334	3.89258	9.91852e-05	0.00067446	MLYCD	23417	malonyl-CoA decarboxylase	2.05711
ENSG00000248187	8.46708	-2.3298	0.598709	-3.89137	9.9679e-05	0.000677528	NA	NA	NA	0.198912
ENSG00000188211	23.2113	-1.24003	0.318927	-3.88813	0.000101018	0.000686335	NCR3LG1	374383	natural killer cell cytotoxicity receptor 3 ligand 1	0.423363
ENSG00000152932	3.83253	5.40541	1.3922	3.88264	0.000103328	0.000700839	RAB3C	115827	RAB3C, member RAS oncogene family	42.383
ENSG00000197070	47.2345	0.952536	0.245644	3.8777	0.000105447	0.000714904	ARRDC1	92714	arrestin domain containing 1	1.93527
ENSG00000170412	100.824	0.689902	0.17797	3.87651	0.000105965	0.000718114	GPRC5C	55890	G protein-coupled receptor class C group 5 member C	1.61317
ENSG00000131016	11.7331	2.51079	0.64848	3.87181	0.000108031	0.000731182	AKAP12	9590	A-kinase anchoring protein 12	5.69932
ENSG00000181982	24.4502	-1.22414	0.316593	-3.8666	0.000110362	0.00074664	CCDC149	91050	coiled-coil domain containing 149	0.428053
ENSG00000115318	32.3549	1.10937	0.286963	3.8659	0.000110679	0.00074847	LOXL3	84695	lysyl oxidase like 3	2.15752
ENSG00000165023	2.72099	5.43701	1.40729	3.86347	0.000111789	0.000755012	DIRAS2	54769	DIRAS family GTPase 2	43.3215
ENSG00000178623	34.3556	-1.10633	0.286441	-3.86234	0.000112305	0.000758177	GPR35	2859	G protein-coupled receptor 35	0.464473
ENSG00000145439	89.0533	0.707099	0.183117	3.86147	0.000112708	0.000760575	CBR4	84869	carbonyl reductase 4	1.63252
ENSG00000130304	104.846	0.726768	0.18855	3.85451	0.000115962	0.000780224	SLC27A1	376497	solute carrier family 27 member 1	1.65493
ENSG00000092621	19.6827	-1.78911	0.464389	-3.85261	0.000116866	0.000785313	PHGDH	26227	phosphoglycerate dehydrogenase	0.289351
ENSG00000135686	144.101	0.600301	0.155813	3.8527	0.000116822	0.000785313	KLHL36	79786	kelch like family member 36	1.51603
ENSG00000122965	93.6698	-0.646191	0.168336	-3.8387	0.000123687	0.000829402	RBM19	9904	RNA binding motif protein 19	0.638965
ENSG00000108688	5.36687	2.66182	0.693458	3.83847	0.000123801	0.000829817	CCL7	6354	C-C motif chemokine ligand 7	6.32831
ENSG00000166145	48.7944	0.958846	0.250127	3.83344	0.000126366	0.000845228	SPINT1	6692	serine peptidase inhibitor, Kunitz type 1	1.94375
ENSG00000116668	49.6801	-0.942686	0.246125	-3.83011	0.000128088	0.000855674	SWT1	54823	SWT1 RNA endoribonuclease homolog	0.520263
ENSG00000165702	15.0799	1.80692	0.471897	3.82907	0.000128629	0.00085893	GFI1B	8328	growth factor independent 1B transcriptional repressor	3.49896
ENSG00000164970	70.0211	-0.788331	0.205993	-3.82698	0.000129725	0.000865882	FAM219A	203259	family with sequence similarity 219 member A	0.579013
ENSG00000150556	2.3195	5.63437	1.47275	3.82575	0.000130372	0.000869477	LYPD6B	130576	LY6/PLAUR domain containing 6B	49.6722
ENSG00000138100	7.09972	4.4057	1.1526	3.8224	0.000132158	0.00088028	TRIM54	57159	tripartite motif containing 54	21.1957
ENSG00000162849	14.779	1.75789	0.460004	3.82146	0.000132667	0.000883299	KIF26B	55083	kinesin family member 26B	3.38202
ENSG00000277157	39.6409	1.14033	0.2985	3.8202	0.000133344	0.000887068	H4C4	8360	H4 clustered histone 4	2.20431
ENSG00000154589	14.2341	-1.67086	0.437563	-3.81857	0.000134229	0.000892116	LY96	23643	lymphocyte antigen 96	0.314065
ENSG00000109099	58.477	0.844028	0.221037	3.81849	0.000134271	0.000892116	PMP22	5376	peripheral myelin protein 22	1.79505
ENSG00000119326	107.975	-0.62723	0.164563	-3.81149	0.000138129	0.000916608	CTNNAL1	8727	catenin alpha like 1	0.647418
ENSG00000074966	15.5329	1.54299	0.405283	3.80719	0.000140556	0.000930774	TXK	7294	TXK tyrosine kinase	2.91397
ENSG00000128309	26.713	1.24552	0.327193	3.80668	0.000140847	0.000931929	MPST	4357	mercaptopyruvate sulfurtransferase	2.37104
ENSG00000136160	5.42635	-3.39166	0.891289	-3.80534	0.00014161	0.000935852	EDNRB	1910	endothelin receptor type B	0.0952818
ENSG00000012983	85.2824	0.667024	0.175292	3.80523	0.000141675	0.000935852	MAP4K5	11183	mitogen-activated protein kinase kinase kinase kinase 5	1.58779
ENSG00000107957	68.2287	0.853055	0.22445	3.80065	0.000144317	0.000952119	SH3PXD2A	9644	SH3 and PX domains 2A	1.80632
ENSG00000141447	78.4174	-0.702287	0.184849	-3.79925	0.000145134	0.000957116	OSBPL1A	114876	oxysterol binding protein like 1A	0.614597
ENSG00000253123	15.9496	-1.76588	0.464902	-3.7984	0.000145635	0.000960025	LOC100507403	100507403	uncharacterized LOC100507403	0.294047
ENSG00000165795	49.5432	0.842801	0.221943	3.79738	0.000146234	0.000963576	NDRG2	57447	NDRG family member 2	1.79353
ENSG00000069482	60.4856	0.772198	0.203362	3.79716	0.000146366	0.000964043	GAL	51083	galanin and GMAP prepropeptide	1.70787
ENSG00000177873	53.1055	0.842731	0.22197	3.7966	0.000146696	0.000965818	ZNF619	285267	zinc finger protein 619	1.79344
ENSG00000112137	69.5188	0.858009	0.226047	3.79571	0.000147223	0.000968489	PHACTR1	221692	phosphatase and actin regulator 1	1.81254
ENSG00000138449	18.3151	1.3634	0.359321	3.79437	0.000148017	0.000973308	SLC40A1	30061	solute carrier family 40 member 1	2.57291
ENSG00000177738	15.559	-1.56912	0.413948	-3.79062	0.00015027	0.000985284	LOC648987	648987	uncharacterized LOC648987	0.337014
ENSG00000276180	23.3929	1.55377	0.409958	3.79008	0.000150601	0.000987047	H4C9	8294	H4 clustered histone 9	2.93583
ENSG00000265148	25.0614	1.1532	0.304612	3.7858	0.000153216	0.00100253	TSPOAP1-AS1	100506779	TSPOAP1, SUPT4H1 and RNF43 antisense RNA 1	2.22407
ENSG00000182885	4.74149	5.13802	1.36	3.77796	0.000158117	0.00103291	ADGRG3	222487	adhesion G protein-coupled receptor G3	35.2125
ENSG00000260139	38.0093	-1.05528	0.279335	-3.77782	0.00015821	0.0010331	CSPG4P13	100302666	chondroitin sulfate proteoglycan 4 pseudogene 13	0.481205
ENSG00000259590	12.4525	1.85748	0.492177	3.77401	0.000160642	0.00104747	NA	NA	NA	3.62375
ENSG00000231811	5.94546	3.24625	0.860824	3.7711	0.000162532	0.00105871	LOC101927888	101927888	uncharacterized LOC101927888	9.48897
ENSG00000101190	49.7134	0.86685	0.229878	3.77091	0.000162653	0.00105907	TCFL5	10732	transcription factor like 5	1.82368
ENSG00000177374	16.1264	-1.6196	0.429936	-3.76707	0.000165174	0.00107417	HIC1	3090	HIC ZBTB transcriptional repressor 1	0.325426
ENSG00000167562	88.1	0.620265	0.164737	3.76517	0.000166433	0.00108103	ZNF701	55762	zinc finger protein 701	1.53716
ENSG00000198848	118.529	-0.623014	0.165515	-3.76409	0.000167157	0.0010853	CES1	1066	carboxylesterase 1	0.649313
ENSG00000061918	16.9224	-1.52096	0.404541	-3.75972	0.0001701	0.00110351	GUCY1B1	2983	guanylate cyclase 1 soluble subunit beta 1	0.348454
ENSG00000196376	12.7636	1.549	0.412071	3.75905	0.000170557	0.00110512	SLC35F1	222553	solute carrier family 35 member F1	2.92614
ENSG00000107140	100.129	-0.700369	0.186679	-3.75174	0.000175613	0.0011365	TESK1	7016	testis associated actin remodelling kinase 1	0.615415
ENSG00000233695	4.48973	5.1749	1.38018	3.74945	0.000177222	0.00114598	NA	NA	NA	36.1243
ENSG00000103647	8.92734	2.09307	0.558289	3.74908	0.000177484	0.0011472	CORO2B	10391	coronin 2B	4.26656
ENSG00000164330	79.4019	-0.723858	0.193234	-3.74602	0.000179665	0.00115989	EBF1	1879	EBF transcription factor 1	0.605476
ENSG00000171291	32.9383	1.23204	0.329167	3.74289	0.000181916	0.00117348	ZNF439	90594	zinc finger protein 439	2.34898
ENSG00000079739	96.0166	0.653194	0.174611	3.74086	0.000183394	0.00118253	PGM1	5236	phosphoglucomutase 1	1.57265
ENSG00000167632	101.302	0.64958	0.173653	3.74069	0.000183517	0.00118285	TRAPPC9	83696	trafficking protein particle complex 9	1.56871
ENSG00000108813	19.4291	1.57604	0.421585	3.73837	0.000185219	0.00119333	DLX4	1748	distal-less homeobox 4	2.9815
ENSG00000070366	107.999	0.636822	0.170445	3.73622	0.000186805	0.00120161	SMG6	23293	SMG6 nonsense mediated mRNA decay factor	1.5549
ENSG00000242242	14.0757	-2.12048	0.567864	-3.73414	0.000188357	0.00121111	NA	NA	NA	0.22997
ENSG00000110921	17.3701	-1.48396	0.397905	-3.72943	0.000191912	0.00123247	MVK	4598	mevalonate kinase	0.357506
ENSG00000141858	61.3932	0.8699	0.233361	3.72771	0.000193229	0.00123947	SAMD1	90378	sterile alpha motif domain containing 1	1.82754
ENSG00000204117	15.5136	3.50423	0.940076	3.7276	0.000193313	0.00123947	LOC100287792	100287792	uncharacterized LOC100287792	11.3469
ENSG00000170379	50.0798	0.961964	0.258206	3.72557	0.000194877	0.0012475	TCAF2	285966	TRPM8 channel associated factor 2	1.94796
ENSG00000163251	22.9281	-1.26054	0.338604	-3.72276	0.000197057	0.00125993	FZD5	7855	frizzled class receptor 5	0.417387
ENSG00000186810	14.5101	1.83912	0.494245	3.72107	0.000198382	0.0012679	CXCR3	2833	C-X-C motif chemokine receptor 3	3.57792
ENSG00000164877	52.2655	0.803141	0.21592	3.71961	0.000199527	0.00127368	MICALL2	79778	MICAL like 2	1.7449
ENSG00000010310	11.0253	2.0971	0.563936	3.71868	0.000200264	0.00127788	GIPR	2696	gastric inhibitory polypeptide receptor	4.27848
ENSG00000165272	43.7205	1.02586	0.275883	3.71847	0.000200435	0.00127846	AQP3	360	aquaporin 3 (Gill blood group)	2.03618
ENSG00000171723	63.3786	-0.752302	0.20238	-3.71727	0.00020139	0.00128352	GPHN	10243	gephyrin	0.593656
ENSG00000176225	33.1828	1.08895	0.293113	3.71511	0.000203117	0.00129246	RTTN	25914	rotatin	2.12718
ENSG00000115107	48.2856	0.818716	0.22043	3.71418	0.000203862	0.00129657	STEAP3	55240	STEAP3 metalloreductase	1.76384
ENSG00000103415	82.467	-0.671744	0.180903	-3.71327	0.000204598	0.00130033	HMOX2	3163	heme oxygenase 2	0.627748
ENSG00000133794	147.201	-0.613288	0.165181	-3.71283	0.000204957	0.00130209	ARNTL	406	aryl hydrocarbon receptor nuclear translocator like	0.653705
ENSG00000160683	29.019	1.16353	0.313536	3.71099	0.00020645	0.00131105	CXCR5	643	C-X-C motif chemokine receptor 5	2.24005
ENSG00000174749	40.5462	-0.938678	0.253298	-3.70583	0.0002107	0.00133591	FAM241A	132720	family with sequence similarity 241 member A	0.521711
ENSG00000171848	40.5544	0.94327	0.25466	3.70404	0.00021219	0.00134449	RRM2	6241	ribonucleotide reductase regulatory subunit M2	1.92288
ENSG00000175556	101.799	-0.618465	0.167414	-3.69422	0.00022056	0.00139289	LONRF3	79836	LON peptidase N-terminal domain and ring finger 3	0.651364
ENSG00000163563	70.1693	-0.671998	0.182221	-3.68782	0.000226186	0.00142616	MNDA	4332	myeloid cell nuclear differentiation antigen	0.627637
ENSG00000162512	83.9444	0.676265	0.183831	3.67874	0.000234389	0.00147614	SDC3	9672	syndecan 3	1.598
ENSG00000163623	15.7991	-1.79936	0.489637	-3.67489	0.00023795	0.0014962	NKX6-1	4825	NK6 homeobox 1	0.287302
ENSG00000099998	2.15159	5.44555	1.48216	3.67405	0.000238732	0.00149993	GGT5	2687	gamma-glutamyltransferase 5	43.5786
ENSG00000180730	5.20473	2.67978	0.729937	3.67125	0.000241368	0.0015147	SHISA2	387914	shisa family member 2	6.40759
ENSG00000167925	40.0857	0.928206	0.252887	3.67045	0.000242128	0.00151887	GHDC	84514	GH3 domain containing	1.90291
ENSG00000116157	47.5892	0.837316	0.228393	3.66612	0.000246261	0.00154237	GPX7	2882	glutathione peroxidase 7	1.78672
ENSG00000164070	45.6133	-0.947123	0.258492	-3.66403	0.000248273	0.00155314	HSPA4L	22824	heat shock protein family A (Hsp70) member 4 like	0.518666
ENSG00000186918	210.848	0.632286	0.172668	3.66187	0.000250385	0.00156407	ZNF395	55893	zinc finger protein 395	1.55002
ENSG00000154721	38.0874	0.993202	0.271229	3.66186	0.000250388	0.00156407	JAM2	58494	junctional adhesion molecule 2	1.9906
ENSG00000156966	13.5438	2.01355	0.550768	3.65589	0.000256287	0.00159763	B3GNT7	93010	UDP-GlcNAc:betaGal beta-1,3-N-acetylglucosaminyltransferase 7	4.03775
ENSG00000156990	107.725	-0.61131	0.16744	-3.65092	0.000261304	0.00162446	RPUSD3	285367	RNA pseudouridine synthase D3	0.654602
ENSG00000150637	32.6783	1.0734	0.294069	3.65015	0.000262085	0.00162805	CD226	10666	CD226 molecule	2.10438
ENSG00000196787	48.9011	0.854333	0.234094	3.64954	0.000262714	0.00163132	H2AC11	8969	H2A clustered histone 11	1.80792
ENSG00000081052	9.90714	2.19502	0.601977	3.64634	0.000265998	0.00165043	COL4A4	1286	collagen type IV alpha 4 chain	4.57894
ENSG00000138639	25.488	1.26978	0.348495	3.64361	0.000268842	0.00166743	ARHGAP24	83478	Rho GTPase activating protein 24	2.41125
ENSG00000172819	89.7171	0.706835	0.194031	3.6429	0.000269584	0.00167073	RARG	5916	retinoic acid receptor gamma	1.63222
ENSG00000166068	83.9595	-0.635215	0.174414	-3.642	0.000270527	0.00167592	SPRED1	161742	sprouty related EVH1 domain containing 1	0.643845
ENSG00000157445	29.3173	1.27095	0.349106	3.64058	0.00027202	0.00168452	CACNA2D3	55799	calcium voltage-gated channel auxiliary subunit alpha2delta 3	2.41321
ENSG00000165195	87.2768	-0.642807	0.17679	-3.636	0.000276906	0.00171079	PIGA	5277	phosphatidylinositol glycan anchor biosynthesis class A	0.640466
ENSG00000103042	67.8748	-0.825538	0.227195	-3.63362	0.000279475	0.00172466	SLC38A7	55238	solute carrier family 38 member 7	0.564272
ENSG00000229132	71.2093	-0.65981	0.181801	-3.6293	0.000284196	0.0017504	EIF4A1P10	100421533	eukaryotic translation initiation factor 4A1 pseudogene 10	0.632962
ENSG00000145414	87.5233	-0.63977	0.176333	-3.6282	0.000285407	0.00175515	NAF1	92345	nuclear assembly factor 1 ribonucleoprotein	0.641815
ENSG00000100865	97.8544	-0.603181	0.166488	-3.62297	0.000291236	0.00178893	CINP	51550	cyclin dependent kinase 2 interacting protein	0.658301
ENSG00000138380	41.7674	0.962987	0.265842	3.6224	0.000291879	0.00179219	CARF	79800	calcium responsive transcription factor	1.94934
ENSG00000139174	64.398	0.778984	0.215105	3.62142	0.000292991	0.00179763	PRICKLE1	144165	prickle planar cell polarity protein 1	1.71592
ENSG00000149635	70.8491	0.666113	0.184292	3.61444	0.000301001	0.00184322	OCSTAMP	128506	osteoclast stimulatory transmembrane protein	1.58679
ENSG00000205930	5.42185	4.71541	1.3047	3.61418	0.000301302	0.00184436	NA	NA	NA	26.2711
ENSG00000011021	104.143	-0.677941	0.187707	-3.61169	0.000304204	0.00185927	CLCN6	1185	chloride voltage-gated channel 6	0.625057
ENSG00000232859	17.3226	1.35001	0.373784	3.61176	0.000304131	0.00185927	LYRM9	201229	LYR motif containing 9	2.54915
ENSG00000163214	108.706	-0.591954	0.16417	-3.60573	0.000311274	0.00189885	DHX57	90957	DExH-box helicase 57	0.663444
ENSG00000102103	88.9558	-0.636444	0.176505	-3.60581	0.000311185	0.00189885	PQBP1	10084	polyglutamine binding protein 1	0.643297
ENSG00000121297	41.8711	1.03439	0.287003	3.60412	0.000313212	0.00190993	TSHZ3	57616	teashirt zinc finger homeobox 3	2.04825
ENSG00000087494	3.88283	3.55599	0.987002	3.60282	0.000314785	0.00191879	PTHLH	5744	parathyroid hormone like hormone	11.7614
ENSG00000169715	57.5451	0.829357	0.230348	3.60045	0.00031767	0.00193416	MT1E	4493	metallothionein 1E	1.77689
ENSG00000141622	20.4419	2.01086	0.559904	3.59144	0.000328858	0.00199391	RNF165	494470	ring finger protein 165	4.03022
ENSG00000173085	58.8532	0.743723	0.207245	3.58861	0.000332447	0.00201261	COQ2	27235	coenzyme Q2, polyprenyltransferase	1.67449
ENSG00000181804	161.227	-0.585585	0.163207	-3.58799	0.000333243	0.00201666	SLC9A9	285195	solute carrier family 9 member A9	0.666379
ENSG00000174808	4.15279	-3.11682	0.868802	-3.58749	0.000333877	0.00201896	BTC	685	betacellulin	0.115277
ENSG00000273015	44.5407	0.909292	0.253831	3.58228	0.000340609	0.0020532	NA	NA	NA	1.87812
ENSG00000114487	4.72904	-3.02579	0.846392	-3.57492	0.000350329	0.00210647	MORC1	27136	MORC family CW-type zinc finger 1	0.122786
ENSG00000135912	82.853	-0.697071	0.195458	-3.56635	0.000361991	0.00217249	TTLL4	9654	tubulin tyrosine ligase like 4	0.616823
ENSG00000096654	41.5584	0.89955	0.252366	3.56447	0.000364595	0.00218647	ZNF184	7738	zinc finger protein 184	1.86548
ENSG00000138835	73.2766	-0.660839	0.185489	-3.56269	0.000367077	0.00220053	RGS3	5998	regulator of G protein signaling 3	0.632511
ENSG00000197249	44.0065	0.828939	0.232679	3.56258	0.000367221	0.00220057	SERPINA1	5265	serpin family A member 1	1.77638
ENSG00000120049	5.53643	-2.76593	0.776876	-3.56032	0.000370401	0.00221796	KCNIP2	30819	potassium voltage-gated channel interacting protein 2	0.147019
ENSG00000183386	34.1171	1.10047	0.309394	3.55687	0.000375294	0.00224557	FHL3	2275	four and a half LIM domains 3	2.14425
ENSG00000095380	64.3176	-0.680045	0.191213	-3.55648	0.000375852	0.00224758	NANS	54187	N-acetylneuraminate synthase	0.624146
ENSG00000160392	68.9494	-0.772299	0.217161	-3.55634	0.000376053	0.00224758	C19orf47	126526	chromosome 19 open reading frame 47	0.585484
ENSG00000182463	9.28969	2.65492	0.746524	3.55638	0.000376004	0.00224758	TSHZ2	128553	teashirt zinc finger homeobox 2	6.29812
ENSG00000225107	1.83546	5.65152	1.59142	3.55124	0.000383423	0.00228991	NA	NA	NA	50.2664
ENSG00000286522	12.9435	1.50074	0.422954	3.54824	0.000387817	0.00231269	H3C2	8358	H3 clustered histone 2	2.82988
ENSG00000148773	59.616	0.863248	0.243654	3.54292	0.000395718	0.00235804	MKI67	4288	marker of proliferation Ki-67	1.81913
ENSG00000062282	36.4602	0.986187	0.278817	3.53704	0.000404645	0.00240584	DGAT2	84649	diacylglycerol O-acyltransferase 2	1.98094
ENSG00000179604	99.1629	0.596887	0.168798	3.5361	0.000406074	0.00241254	CDC42EP4	23580	CDC42 effector protein 4	1.51245
ENSG00000256771	71.6679	0.677338	0.191608	3.53502	0.000407743	0.00242065	ZNF253	56242	zinc finger protein 253	1.59919
ENSG00000000971	7.09209	-2.5052	0.708923	-3.53381	0.000409617	0.00243087	CFH	3075	complement factor H	0.176141
ENSG00000132646	70.686	0.673333	0.190574	3.53319	0.000410577	0.00243476	PCNA	5111	proliferating cell nuclear antigen	1.59475
ENSG00000138316	17.4051	-1.7501	0.495471	-3.53219	0.00041213	0.00244306	ADAMTS14	140766	ADAM metallopeptidase with thrombospondin type 1 motif 14	0.297282
ENSG00000178917	31.2548	1.27061	0.359941	3.53005	0.000415487	0.0024593	ZNF852	285346	zinc finger protein 852	2.41263
ENSG00000188486	61.5124	0.721794	0.204897	3.52271	0.000427155	0.00252368	H2AX	3014	H2A.X variant histone	1.64923
ENSG00000205726	103.767	-0.616579	0.175128	-3.52072	0.000430371	0.00253928	ITSN1	6453	intersectin 1	0.652216
ENSG00000215414	69.7668	-0.671256	0.190697	-3.52002	0.000431522	0.00254476	NA	NA	NA	0.62796
ENSG00000197208	28.3269	1.12854	0.320858	3.51724	0.000436055	0.00256865	SLC22A4	6583	solute carrier family 22 member 4	2.18637
ENSG00000070759	36.0793	-0.994169	0.282716	-3.51649	0.000437298	0.00257502	TESK2	10420	testis associated actin remodelling kinase 2	0.502025
ENSG00000076662	39.2051	0.936125	0.266264	3.51577	0.000438474	0.00258099	ICAM3	3385	intercellular adhesion molecule 3	1.91338
ENSG00000109943	9.54897	-1.7902	0.509266	-3.51525	0.000439339	0.00258513	CRTAM	56253	cytotoxic and regulatory T cell molecule	0.289133
ENSG00000151233	99.6081	0.597595	0.170279	3.50951	0.000448938	0.00263481	GXYLT1	283464	glucoside xylosyltransferase 1	1.51319
ENSG00000285976	74.6589	-0.73206	0.208869	-3.50488	0.000456815	0.00267906	PTP4A1	7803	protein tyrosine phosphatase 4A1	0.602044
ENSG00000102683	6.42733	-2.80158	0.799964	-3.50214	0.000461543	0.00270381	SGCG	6445	sarcoglycan gamma	0.14343
ENSG00000120262	14.3768	-1.39957	0.399913	-3.49969	0.000465807	0.00272478	CCDC170	80129	coiled-coil domain containing 170	0.379042
ENSG00000275385	11.0949	-2.2071	0.630965	-3.49797	0.000468807	0.00274132	CCL18	6362	C-C motif chemokine ligand 18	0.216569
ENSG00000169914	28.1921	1.07928	0.30857	3.49768	0.000469317	0.0027423	OTUD3	23252	OTU deubiquitinase 3	2.11298
ENSG00000233822	21.7766	1.22471	0.35066	3.49259	0.000478368	0.00279212	H2BC15	8341	H2B clustered histone 15	2.33708
ENSG00000168758	125.451	0.704129	0.201885	3.48778	0.000487055	0.00284178	SEMA4C	54910	semaphorin 4C	1.62916
ENSG00000213859	45.859	1.03293	0.296249	3.48668	0.00048906	0.00285243	KCTD11	147040	potassium channel tetramerization domain containing 11	2.04617
ENSG00000171943	97.8403	-0.621013	0.178211	-3.48471	0.000492674	0.00287036	SRGAP2C	653464	SLIT-ROBO Rho GTPase activating protein 2C	0.650214
ENSG00000179981	50.0242	0.776599	0.223011	3.48234	0.000497045	0.00289371	TSHZ1	10194	teashirt zinc finger homeobox 1	1.71309
ENSG00000143061	23.3118	1.3988	0.401714	3.48209	0.000497526	0.00289545	IGSF3	3321	immunoglobulin superfamily member 3	2.63682
ENSG00000158258	62.9475	-0.765806	0.220038	-3.48034	0.000500779	0.00291321	CLSTN2	64084	calsyntenin 2	0.588125
ENSG00000173480	41.1228	0.854761	0.24565	3.47959	0.000502178	0.00291933	ZNF417	147687	zinc finger protein 417	1.80846
ENSG00000185010	74.1413	0.653414	0.188073	3.47426	0.000512263	0.00297363	F8	2157	coagulation factor VIII	1.57289
ENSG00000129810	14.2741	1.44351	0.415697	3.47251	0.000515619	0.00298984	SGO1	151648	shugoshin 1	2.71982
ENSG00000106479	23.4707	1.28129	0.36897	3.4726	0.000515435	0.00298984	ZNF862	643641	zinc finger protein 862	2.43056
ENSG00000109906	6.05189	3.49266	1.00617	3.47123	0.000518074	0.00300298	ZBTB16	7704	zinc finger and BTB domain containing 16	11.2563
ENSG00000107562	10.8042	2.53856	0.731345	3.47108	0.00051837	0.00300361	CXCL12	6387	C-X-C motif chemokine ligand 12	5.81008
ENSG00000257167	10.2022	1.76583	0.508771	3.47079	0.000518937	0.0030058	TMPO-AS1	100128191	TMPO antisense RNA 1	3.4007
ENSG00000276116	24.9433	1.05623	0.30452	3.46852	0.000523343	0.00303022	NA	NA	NA	2.07949
ENSG00000171612	66.2854	-0.781149	0.225363	-3.46619	0.000527898	0.00305327	SLC25A33	84275	solute carrier family 25 member 33	0.581903
ENSG00000138621	32.0353	0.945232	0.272739	3.4657	0.000528855	0.00305659	PPCDC	60490	phosphopantothenoylcysteine decarboxylase	1.9255
ENSG00000133739	36.4931	0.902833	0.26113	3.4574	0.000545405	0.00314426	LRRCC1	85444	leucine rich repeat and coiled-coil centrosomal protein 1	1.86973
ENSG00000106178	5.60819	4.04538	1.17252	3.45016	0.00056025	0.00322285	CCL24	6369	C-C motif chemokine ligand 24	16.5113
ENSG00000213015	37.4046	1.00416	0.291458	3.4453	0.000570418	0.00327318	ZNF580	51157	zinc finger protein 580	2.00578
ENSG00000079616	41.182	0.841869	0.244713	3.44023	0.000581226	0.0033327	KIF22	3835	kinesin family member 22	1.79237
ENSG00000252010	102.339	0.830145	0.241392	3.43899	0.000583892	0.00334318	SCARNA5	677775	small Cajal body-specific RNA 5	1.77786
ENSG00000156469	88.61	-0.586271	0.17054	-3.43772	0.00058663	0.00335764	MTERF3	51001	mitochondrial transcription termination factor 3	0.666062
ENSG00000127080	78.5631	-0.621915	0.181032	-3.43539	0.000591699	0.00338423	IPPK	64768	inositol-pentakisphosphate 2-kinase	0.649808
ENSG00000279118	6.73789	-2.1873	0.637166	-3.43286	0.000597257	0.00341213	NA	NA	NA	0.219562
ENSG00000163453	89.7107	0.601898	0.175344	3.43268	0.000597649	0.00341214	IGFBP7	3490	insulin like growth factor binding protein 7	1.51771
ENSG00000177830	76.1315	0.639682	0.186484	3.43023	0.000603063	0.00343824	CHID1	66005	chitinase domain containing 1	1.55799
ENSG00000092853	19.0796	1.28507	0.374803	3.42864	0.000606607	0.00345339	CLSPN	63967	claspin	2.43693
ENSG00000241095	17.7014	-1.33299	0.388805	-3.42842	0.000607104	0.00345499	NA	NA	NA	0.396945
ENSG00000085840	30.1642	1.03377	0.301795	3.42541	0.000613871	0.00348976	ORC1	4998	origin recognition complex subunit 1	2.04737
ENSG00000044446	29.1303	1.0166	0.297628	3.41567	0.000636244	0.00361052	PHKA2	5256	phosphorylase kinase regulatory subunit alpha 2	2.02315
ENSG00000165895	31.3108	-0.993413	0.291344	-3.40976	0.000650208	0.00368059	ARHGAP42	143872	Rho GTPase activating protein 42	0.502288
ENSG00000151014	52.5379	-0.713106	0.209708	-3.40048	0.000672678	0.00379969	NOCT	25819	nocturnin	0.610005
ENSG00000091656	1.95608	-4.98226	1.4653	-3.40016	0.000673458	0.0038014	ZFHX4	79776	zinc finger homeobox 4	0.0316366
ENSG00000198246	29.0569	1.03815	0.305319	3.40021	0.00067333	0.0038014	SLC29A3	55315	solute carrier family 29 member 3	2.05359
ENSG00000249639	8.32998	3.90217	1.15032	3.39226	0.000693187	0.00390861	NA	NA	NA	14.951
ENSG00000240344	79.2493	0.646877	0.190715	3.39185	0.000694229	0.0039108	PPIL3	53938	peptidylprolyl isomerase like 3	1.56578
ENSG00000259953	24.138	1.09258	0.322348	3.38945	0.000700336	0.00394057	NA	NA	NA	2.13255
ENSG00000226549	12.1088	-1.57552	0.464829	-3.38946	0.000700299	0.00394057	NA	NA	NA	0.335522
ENSG00000153574	67.0912	0.610551	0.180195	3.38827	0.000703339	0.00395606	RPIA	22934	ribose 5-phosphate isomerase A	1.52684
ENSG00000185561	19.4765	1.61491	0.476737	3.38743	0.000705517	0.00396692	TLCD2	727910	TLC domain containing 2	3.06293
ENSG00000232956	61.3102	-0.697724	0.206052	-3.38614	0.00070882	0.00398268	SNHG15	285958	small nucleolar RNA host gene 15	0.616544
ENSG00000173227	20.4617	1.58118	0.467261	3.38392	0.000714579	0.00401221	SYT12	91683	synaptotagmin 12	2.99214
ENSG00000235859	40.0203	-0.877885	0.259494	-3.38307	0.000716802	0.00402328	NA	NA	NA	0.544165
ENSG00000087586	86.528	0.626188	0.185177	3.38156	0.000720748	0.00404258	AURKA	6790	aurora kinase A	1.54348
ENSG00000276136	6.29625	2.0902	0.619277	3.37523	0.000737537	0.00413238	NA	NA	NA	4.25808
ENSG00000258738	31.0168	0.957858	0.283973	3.37305	0.000743395	0.00416374	LOC112268124	112268124	uncharacterized LOC112268124	1.94242
ENSG00000138111	59.1101	-0.797637	0.236548	-3.37199	0.000746284	0.00417699	MFSD13A	79847	major facilitator superfamily domain containing 13A	0.575291
ENSG00000145919	45.0235	-0.824158	0.244593	-3.36952	0.000753003	0.00421016	BOD1	91272	biorientation of chromosomes in cell division 1	0.564812
ENSG00000247626	24.4006	-1.05023	0.312032	-3.36579	0.000763248	0.00425998	MARS2	92935	methionyl-tRNA synthetase 2, mitochondrial	0.48289
ENSG00000100234	39.864	-0.924447	0.274841	-3.36357	0.000769411	0.00428837	TIMP3	7078	TIMP metallopeptidase inhibitor 3	0.526882
ENSG00000233369	60.4579	0.825926	0.245566	3.36336	0.000770001	0.00428866	GTF2IP4	100093631	general transcription factor IIi pseudogene 4	1.77267
ENSG00000187699	1.83962	-5.10521	1.51907	-3.36074	0.000777347	0.00432504	C2orf88	84281	chromosome 2 open reading frame 88	0.0290522
ENSG00000168995	8.49635	2.0534	0.611077	3.36029	0.000778606	0.00433054	SIGLEC7	27036	sialic acid binding Ig like lectin 7	4.15082
ENSG00000253141	10.474	-1.68938	0.502764	-3.36017	0.000778933	0.00433085	NA	NA	NA	0.310061
ENSG00000004777	5.58345	2.86525	0.852804	3.3598	0.00077998	0.00433365	ARHGAP33	115703	Rho GTPase activating protein 33	7.28664
ENSG00000274641	20.2766	1.2413	0.369578	3.3587	0.000783099	0.00434946	H2BC17	8348	H2B clustered histone 17	2.36412
ENSG00000269374	28.1544	-1.08306	0.322672	-3.35652	0.000789294	0.00438082	LOC732229	732229	AN1-type zinc finger protein 5 pseudogene	0.472028
ENSG00000166073	58.6572	0.942875	0.281008	3.35533	0.000792692	0.00439788	GPR176	11245	G protein-coupled receptor 176	1.92236
ENSG00000154133	7.49444	2.39058	0.713042	3.35265	0.000800422	0.00443486	ROBO4	54538	roundabout guidance receptor 4	5.24368
ENSG00000140287	4.18884	4.59407	1.37051	3.35208	0.000802068	0.0044409	HDC	3067	histidine decarboxylase	24.1521
ENSG00000144115	15.3162	1.50732	0.450019	3.34945	0.000809735	0.00447936	THNSL2	55258	threonine synthase like 2	2.84281
ENSG00000111275	23.8255	1.08213	0.323239	3.34775	0.000814694	0.00450298	ALDH2	217	aldehyde dehydrogenase 2 family member	2.11715
ENSG00000119927	47.1167	0.772103	0.23064	3.34765	0.000815002	0.00450312	GPAM	57678	glycerol-3-phosphate acyltransferase, mitochondrial	1.70776
ENSG00000089685	18.1308	1.24264	0.371268	3.34701	0.000816891	0.004512	BIRC5	332	baculoviral IAP repeat containing 5	2.36631
ENSG00000151062	61.2312	0.675424	0.201948	3.34455	0.000824163	0.00454902	CACNA2D4	93589	calcium voltage-gated channel auxiliary subunit alpha2delta 4	1.59707
ENSG00000277161	73.5559	-0.614724	0.183885	-3.34298	0.000828853	0.00457332	PIGW	284098	phosphatidylinositol glycan anchor biosynthesis class W	0.653055
ENSG00000287557	6.99521	-3.75289	1.12282	-3.34237	0.000830669	0.00458175	NA	NA	NA	0.0741767
ENSG00000211450	44.105	0.843796	0.252594	3.34053	0.0008362	0.00460907	SELENOH	280636	selenoprotein H	1.79477
ENSG00000091262	41.4386	-1.08062	0.323523	-3.34015	0.000837333	0.00461372	ABCC6	368	ATP binding cassette subfamily C member 6	0.472827
ENSG00000203446	9.08958	-1.85359	0.555055	-3.33947	0.000839398	0.00462351	NA	NA	NA	0.276703
ENSG00000108622	23.3302	-1.06451	0.318828	-3.33883	0.000841333	0.00463256	ICAM2	3384	intercellular adhesion molecule 2	0.478135
ENSG00000132688	64.5501	-0.681171	0.204041	-3.3384	0.000842624	0.00463807	NES	10763	nestin	0.623659
ENSG00000197629	4.91976	-3.12075	0.934896	-3.33808	0.000843608	0.00464028	MPEG1	219972	macrophage expressed 1	0.114963
ENSG00000101846	32.8935	-0.89851	0.269253	-3.33705	0.000846722	0.0046558	STS	412	steroid sulfatase	0.53644
ENSG00000111206	6.40085	2.13508	0.639859	3.33679	0.000847515	0.00465856	FOXM1	2305	forkhead box M1	4.3926
ENSG00000174032	59.1324	-0.802187	0.240527	-3.33512	0.000852627	0.00468504	SLC25A30	253512	solute carrier family 25 member 30	0.573479
ENSG00000231346	10.3186	2.25607	0.677227	3.33134	0.000864286	0.00474747	NA	NA	NA	4.7769
ENSG00000104903	46.3337	0.845415	0.253861	3.33022	0.000867759	0.00476163	LYL1	4066	LYL1 basic helix-loop-helix family member	1.79678
ENSG00000254827	7.3376	-2.01576	0.605885	-3.32697	0.000877964	0.00481266	SLC22A18AS	5003	solute carrier family 22 member 18 antisense	0.247284
ENSG00000138346	24.7241	1.05146	0.316252	3.32477	0.000884917	0.00484744	DNA2	1763	DNA replication helicase/nuclease 2	2.07263
ENSG00000162616	101.743	-0.61088	0.184264	-3.31525	0.000915612	0.00500012	DNAJB4	11080	DnaJ heat shock protein family (Hsp40) member B4	0.654797
ENSG00000120337	3.22952	-4.10491	1.23844	-3.31459	0.000917769	0.00501018	TNFSF18	8995	TNF superfamily member 18	0.0581164
ENSG00000110436	7.61426	3.87879	1.17043	3.31398	0.000919779	0.00501944	SLC1A2	6506	solute carrier family 1 member 2	14.7107
ENSG00000180316	8.01	2.18602	0.659669	3.31382	0.00092031	0.00502062	PNPLA1	285848	patatin like phospholipase domain containing 1	4.5505
ENSG00000137460	9.92628	-1.81563	0.548625	-3.30942	0.000934899	0.00509497	FHDC1	85462	FH2 domain containing 1	0.28408
ENSG00000025434	32.6797	-0.915964	0.276905	-3.30786	0.000940122	0.00512169	NR1H3	10062	nuclear receptor subfamily 1 group H member 3	0.52999
ENSG00000100302	31.1245	1.28453	0.38855	3.30594	0.000946572	0.00515507	RASD2	23551	RASD family member 2	2.43602
ENSG00000232653	10.172	1.72802	0.523165	3.30301	0.000956525	0.00520749	GOLGA8N	643699	golgin A8 family member N	3.31273
ENSG00000185033	42.2718	0.976999	0.295878	3.30204	0.000959845	0.00522379	SEMA4B	10509	semaphorin 4B	1.96837
ENSG00000105072	15.7915	-1.75457	0.531516	-3.30108	0.000963141	0.00523993	C19orf44	84167	chromosome 19 open reading frame 44	0.296361
ENSG00000234155	2.32145	4.78035	1.44895	3.29918	0.000969688	0.00527375	LINC02535	101928820	long intergenic non-protein coding RNA 2535	27.4808
ENSG00000019169	27.5186	-0.939995	0.284987	-3.29837	0.000972462	0.00528524	MARCO	8685	macrophage receptor with collagenous structure	0.521235
ENSG00000101000	77.8338	-0.620865	0.188283	-3.29752	0.000975443	0.00529963	PROCR	10544	protein C receptor	0.650281
ENSG00000162739	5.87328	2.65806	0.806277	3.29671	0.000978255	0.0053131	SLAMF6	114836	SLAM family member 6	6.31183
ENSG00000153048	62.7698	0.714551	0.21707	3.2918	0.000995499	0.00540123	CARHSP1	23589	calcium regulated heat stable protein 1	1.64097
ENSG00000213722	62.8227	0.783786	0.238115	3.29162	0.000996109	0.00540271	DDAH2	23564	dimethylarginine dimethylaminohydrolase 2	1.72164
ENSG00000007171	5.03402	2.48556	0.755202	3.29126	0.000997408	0.00540608	NOS2	4843	nitric oxide synthase 2	5.60053
ENSG00000280202	11.3329	1.63632	0.497412	3.28966	0.00100307	0.0054349	NA	NA	NA	3.10872
ENSG00000182253	14.3647	1.32591	0.403612	3.28511	0.00101943	0.00551794	SYNM	23336	synemin	2.50691
ENSG00000104689	64.3784	-0.70624	0.215208	-3.28167	0.00103196	0.00557817	TNFRSF10A	8797	TNF receptor superfamily member 10a	0.612915
ENSG00000001630	15.8069	-1.36862	0.417181	-3.28064	0.00103572	0.00559662	CYP51A1	1595	cytochrome P450 family 51 subfamily A member 1	0.387262
ENSG00000005961	3.57924	3.60059	1.09866	3.27725	0.00104823	0.00564513	ITGA2B	3674	integrin subunit alpha 2b	12.1307
ENSG00000116032	17.0689	1.38424	0.422325	3.27766	0.00104673	0.00564513	GRIN3B	116444	glutamate ionotropic receptor NMDA type subunit 3B	2.61034
ENSG00000100246	20.9892	1.14861	0.350556	3.27654	0.00105088	0.00565743	DNAL4	10126	dynein axonemal light chain 4	2.217
ENSG00000047579	44.5835	-0.756385	0.23092	-3.27553	0.00105462	0.00567375	DTNBP1	84062	dystrobrevin binding protein 1	0.591978
ENSG00000151470	62.0755	-0.657846	0.200888	-3.27469	0.00105777	0.00568768	C4orf33	132321	chromosome 4 open reading frame 33	0.633824
ENSG00000164687	37.9622	-0.925803	0.282718	-3.27465	0.00105792	0.00568768	FABP5	2171	fatty acid binding protein 5	0.526388
ENSG00000010327	9.29159	-1.78179	0.544298	-3.27355	0.00106206	0.00570416	STAB1	23166	stabilin 1	0.290823
ENSG00000237036	9.33943	1.9109	0.583731	3.27359	0.00106189	0.00570416	ZEB1-AS1	220930	ZEB1 antisense RNA 1	3.76043
ENSG00000073605	17.9371	2.2146	0.67663	3.27298	0.00106418	0.00571363	GSDMB	55876	gasdermin B	4.64152
ENSG00000237440	36.0736	0.956485	0.292316	3.27209	0.00106754	0.00572974	ZNF737	100129842	zinc finger protein 737	1.94058
ENSG00000089335	52.2482	0.760502	0.23271	3.26802	0.00108303	0.00580502	ZNF302	55900	zinc finger protein 302	1.69408
ENSG00000181260	16.8704	-1.35593	0.415254	-3.2653	0.00109347	0.00585903	MTHFD2P7	442098	methylenetetrahydrofolate dehydrogenase (NADP+ dependent) 2, methenyltetrahydrofolate cyclohydrolase pseudogene 7	0.390683
ENSG00000275713	32.4819	0.955848	0.29274	3.26518	0.00109394	0.00585959	H2BC9	8345	H2B clustered histone 9	1.93972
ENSG00000019991	3.64611	3.7103	1.13648	3.26474	0.00109563	0.00586669	HGF	3082	hepatocyte growth factor	13.0892
ENSG00000249464	6.67624	2.70086	0.827443	3.26411	0.00109809	0.00587732	LINC01091	285419	long intergenic non-protein coding RNA 1091	6.50191
ENSG00000107672	44.0693	-0.745038	0.228256	-3.26404	0.00109836	0.00587732	NSMCE4A	54780	NSE4 homolog A, SMC5-SMC6 complex component	0.596652
ENSG00000278463	10.1109	1.92037	0.588898	3.26096	0.00111035	0.00593748	H2AC4	8335	H2A clustered histone 4	3.78521
ENSG00000116649	91.456	-0.585642	0.179714	-3.25875	0.00111903	0.00597789	SRM	6723	spermidine synthase	0.666353
ENSG00000188064	8.58581	1.92698	0.591454	3.25805	0.00112182	0.0059908	WNT7B	7477	Wnt family member 7B	3.80259
ENSG00000129116	30.3658	1.0239	0.314511	3.25552	0.00113185	0.0060383	PALLD	23022	palladin, cytoskeletal associated protein	2.0334
ENSG00000197558	1.9677	4.85753	1.49227	3.25512	0.00113346	0.00604488	SSPOP	23145	SCO-spondin, pseudogene	28.9909
ENSG00000167555	45.6709	0.785016	0.241561	3.24976	0.00115501	0.00615154	ZNF528	84436	zinc finger protein 528	1.72311
ENSG00000103942	18.1428	1.21905	0.375392	3.24741	0.00116462	0.00620066	HOMER2	9455	homer scaffold protein 2	2.32794
ENSG00000184719	12.1021	-1.50018	0.46201	-3.24708	0.00116597	0.00620577	RNLS	55328	renalase, FAD dependent amine oxidase	0.353509
ENSG00000147535	74.342	0.58772	0.181008	3.24693	0.00116658	0.00620695	PLPP5	84513	phospholipid phosphatase 5	1.50287
ENSG00000228716	38.4254	0.78632	0.242183	3.2468	0.0011671	0.00620767	DHFR	1719	dihydrofolate reductase	1.72467
ENSG00000119986	15.0466	-1.58061	0.48714	-3.24467	0.00117585	0.00625211	AVPI1	60370	arginine vasopressin induced 1	0.33434
ENSG00000123989	52.6683	0.75829	0.233755	3.24395	0.00117885	0.00626392	CHPF	79586	chondroitin polymerizing factor	1.69148
ENSG00000164611	25.341	1.0126	0.312584	3.23945	0.00119762	0.00636151	PTTG1	9232	PTTG1 regulator of sister chromatid separation, securin	2.01754
ENSG00000142178	18.7738	-1.316	0.406333	-3.23874	0.00120061	0.00637525	SIK1	150094	salt inducible kinase 1	0.401646
ENSG00000153487	60.0612	-0.761197	0.235091	-3.23789	0.00120419	0.00639214	ING1	3621	inhibitor of growth family member 1	0.590007
ENSG00000135525	45.6936	-0.733997	0.226845	-3.23568	0.00121353	0.00643528	MAP7	9053	microtubule associated protein 7	0.601236
ENSG00000082175	12.2321	-1.47458	0.455924	-3.23427	0.00121955	0.00646295	PGR	5241	progesterone receptor	0.359838
ENSG00000143919	17.8104	-1.19562	0.369707	-3.23396	0.00122085	0.00646465	CAMKMT	79823	calmodulin-lysine N-methyltransferase	0.436599
ENSG00000213853	42.5229	1.11072	0.343847	3.23028	0.00123669	0.00653424	EMP2	2013	epithelial membrane protein 2	2.15953
ENSG00000102032	35.624	-0.845152	0.261793	-3.22833	0.00124516	0.00657443	RENBP	5973	renin binding protein	0.556652
ENSG00000198753	16.3162	1.47438	0.456838	3.22736	0.00124936	0.00659244	PLXNB3	5365	plexin B3	2.77865
ENSG00000139974	23.7421	-1.06992	0.33203	-3.22236	0.00127139	0.00669757	SLC38A6	145389	solute carrier family 38 member 6	0.476345
ENSG00000204397	48.6701	-0.704286	0.218614	-3.22159	0.00127481	0.00671339	CARD16	114769	caspase recruitment domain family member 16	0.613746
ENSG00000185112	56.0419	0.702434	0.218354	3.21695	0.00129562	0.00680948	FAM43A	131583	family with sequence similarity 43 member A	1.62725
ENSG00000177432	28.9194	-0.944193	0.293689	-3.21495	0.00130468	0.00685486	NAP1L5	266812	nucleosome assembly protein 1 like 5	0.51972
ENSG00000111801	66.8129	-0.694737	0.216131	-3.21443	0.00130703	0.00686494	BTN3A3	10384	butyrophilin subfamily 3 member A3	0.617822
ENSG00000118965	60.2339	0.635697	0.19802	3.21026	0.00132616	0.00695392	WDR35	57539	WD repeat domain 35	1.55369
ENSG00000127152	15.2034	1.31713	0.410328	3.20994	0.00132761	0.00695924	BCL11B	64919	BAF chromatin remodeling complex subunit BCL11B	2.4917
ENSG00000075213	53.4361	-0.747437	0.233034	-3.20742	0.0013393	0.00701826	SEMA3A	10371	semaphorin 3A	0.595661
ENSG00000255197	43.4469	-0.783478	0.244302	-3.20701	0.00134123	0.00702604	NA	NA	NA	0.580965
ENSG00000130312	62.3609	-0.654224	0.204018	-3.20669	0.0013427	0.00703141	MRPL34	64981	mitochondrial ribosomal protein L34	0.635417
ENSG00000164619	9.84012	1.58279	0.493992	3.20409	0.00135492	0.00708845	BMPER	168667	BMP binding endothelial regulator	2.99549
ENSG00000133138	89.9409	-0.610282	0.190713	-3.20001	0.00137424	0.00718245	TBC1D8B	54885	TBC1 domain family member 8B	0.655069
ENSG00000166436	35.3056	0.969409	0.302951	3.19988	0.00137484	0.00718324	TRIM66	9866	tripartite motif containing 66	1.95804
ENSG00000100473	24.1914	0.988218	0.309227	3.19577	0.00139459	0.00727687	COCH	1690	cochlin	1.98373
ENSG00000197044	54.7725	0.732736	0.229385	3.19436	0.00140143	0.00731015	ZNF441	126068	zinc finger protein 441	1.66179
ENSG00000005448	34.0297	0.975781	0.30551	3.19395	0.00140343	0.0073182	WDR54	84058	WD repeat domain 54	1.96671
ENSG00000145476	52.1192	0.701998	0.220238	3.18745	0.00143532	0.00746984	CYP4V2	285440	cytochrome P450 family 4 subfamily V member 2	1.62676
ENSG00000253557	3.99397	-3.3225	1.04246	-3.18716	0.00143675	0.00747484	NA	NA	NA	0.0999602
ENSG00000222041	61.4585	-0.686125	0.215517	-3.18362	0.00145448	0.00756463	CYTOR	112597	cytoskeleton regulator RNA	0.621521
ENSG00000103707	61.9872	-0.640312	0.201203	-3.18242	0.00146049	0.00758599	MTFMT	123263	mitochondrial methionyl-tRNA formyltransferase	0.641574
ENSG00000288156	15.7246	1.29539	0.407076	3.18219	0.00146166	0.00758829	NA	NA	NA	2.45444
ENSG00000139132	58.4435	-0.837285	0.263502	-3.17753	0.00148536	0.00769764	FGD4	121512	FYVE, RhoGEF and PH domain containing 4	0.559696
ENSG00000137727	8.377	-1.97525	0.622327	-3.17398	0.00150366	0.00778856	ARHGAP20	57569	Rho GTPase activating protein 20	0.254326
ENSG00000160588	26.19	0.969371	0.305572	3.17231	0.00151231	0.00782251	MPZL3	196264	myelin protein zero like 3	1.95799
ENSG00000133101	32.4251	0.903425	0.284871	3.17134	0.00151737	0.00784054	CCNA1	8900	cyclin A1	1.8705
ENSG00000178789	23.6217	2.02628	0.638925	3.1714	0.00151708	0.00784054	CD300LB	124599	CD300 molecule like family member b	4.07355
ENSG00000166387	12.3705	1.57762	0.498164	3.16686	0.00154093	0.00795713	PPFIBP2	8495	PPFIA binding protein 2	2.98476
ENSG00000130299	37.0844	-0.884608	0.279386	-3.16625	0.00154417	0.00797128	GTPBP3	84705	GTP binding protein 3, mitochondrial	0.541635
ENSG00000112294	34.1938	0.850089	0.26852	3.16584	0.00154637	0.00798009	ALDH5A1	7915	aldehyde dehydrogenase 5 family member A1	1.80261
ENSG00000134594	14.8057	1.62774	0.514594	3.16315	0.0015607	0.0080488	RAB33A	9363	RAB33A, member RAS oncogene family	3.09029
ENSG00000100600	82.2043	-0.598784	0.189425	-3.16106	0.00157195	0.00809633	LGMN	5641	legumain	0.66031
ENSG00000172508	7.61937	3.6739	1.16253	3.16028	0.0015762	0.00811301	CARNS1	57571	carnosine synthase 1	12.7631
ENSG00000213918	43.538	0.882228	0.279428	3.15726	0.00159257	0.00818931	DNASE1	1773	deoxyribonuclease 1	1.84322
ENSG00000128228	44.2637	-0.763649	0.241936	-3.15641	0.00159724	0.00821069	SDF2L1	23753	stromal cell derived factor 2 like 1	0.589005
ENSG00000196683	81.6146	0.593797	0.188256	3.1542	0.0016094	0.00826789	TOMM7	54543	translocase of outer mitochondrial membrane 7	1.50921
ENSG00000125266	11.6525	1.28236	0.406678	3.15327	0.00161453	0.00829158	EFNB2	1948	ephrin B2	2.43237
ENSG00000284194	29.7488	-0.868252	0.275447	-3.15215	0.00162071	0.00831796	SCO2	9997	synthesis of cytochrome C oxidase 2	0.54781
ENSG00000168994	58.3832	-0.685637	0.217667	-3.14993	0.0016331	0.00837073	PXDC1	221749	PX domain containing 1	0.621731
ENSG00000147509	26.8517	-0.960126	0.304905	-3.14893	0.00163869	0.00839403	RGS20	8601	regulator of G protein signaling 20	0.514012
ENSG00000106034	25.8968	-1.27595	0.405368	-3.14763	0.00164603	0.00842617	CPED1	79974	cadherin like and PC-esterase domain containing 1	0.412954
ENSG00000109062	21.5086	1.03233	0.328017	3.14719	0.00164849	0.00843606	SLC9A3R1	9368	SLC9A3 regulator 1	2.04533
ENSG00000143434	9.45366	1.75601	0.55835	3.145	0.00166089	0.00849136	SEMA6C	10500	semaphorin 6C	3.37762
ENSG00000123500	13.2126	2.49204	0.793486	3.14062	0.0016859	0.00861094	COL10A1	1300	collagen type X alpha 1 chain	5.62573
ENSG00000197857	30.0684	1.01623	0.323788	3.13856	0.00169779	0.00866336	ZNF44	51710	zinc finger protein 44	2.02263
ENSG00000257727	58.958	0.667485	0.212958	3.13435	0.00172236	0.00877466	CNPY2	10330	canopy FGF signaling regulator 2	1.5883
ENSG00000119514	15.7249	1.46167	0.466673	3.1321	0.00173559	0.00883359	GALNT12	79695	polypeptide N-acetylgalactosaminyltransferase 12	2.75427
ENSG00000137877	13.0473	-1.35766	0.434019	-3.12812	0.00175931	0.00894005	SPTBN5	51332	spectrin beta, non-erythrocytic 5	0.390214
ENSG00000176055	26.7027	0.95741	0.306541	3.12326	0.00178858	0.00907724	MBLAC2	153364	metallo-beta-lactamase domain containing 2	1.94182
ENSG00000196689	12.4618	1.89215	0.606027	3.12223	0.00179488	0.00910632	TRPV1	7442	transient receptor potential cation channel subfamily V member 1	3.71189
ENSG00000055732	4.71795	-2.95449	0.946506	-3.12147	0.0017995	0.00912104	MCOLN3	55283	mucolipin 3	0.129006
ENSG00000136514	37.21	-0.749694	0.240334	-3.11938	0.00181233	0.00918159	RTP4	64108	receptor transporter protein 4	0.59473
ENSG00000146070	8.46491	-2.6634	0.853836	-3.11934	0.0018126	0.00918159	PLA2G7	7941	phospholipase A2 group VII	0.157847
ENSG00000235205	1.74729	-4.81846	1.54491	-3.11894	0.00181505	0.00919109	NA	NA	NA	0.0354404
ENSG00000118432	73.3591	0.649988	0.20877	3.11342	0.00184933	0.00935579	CNR1	1268	cannabinoid receptor 1	1.56916
ENSG00000183513	44.8496	0.781677	0.2511	3.11301	0.00185191	0.00936584	COA5	493753	cytochrome c oxidase assembly factor 5	1.71913
ENSG00000166228	71.2441	-0.617587	0.198582	-3.10999	0.00187096	0.00945322	PCBD1	5092	pterin-4 alpha-carbinolamine dehydratase 1	0.65176
ENSG00000108852	6.71223	2.79622	0.899481	3.1087	0.00187911	0.00948836	MPP2	4355	membrane palmitoylated protein 2	6.94618
ENSG00000179058	2.32556	4.59985	1.48081	3.1063	0.00189442	0.00955659	C9orf50	375759	chromosome 9 open reading frame 50	24.249
ENSG00000137806	56.2129	-0.678692	0.2185	-3.10614	0.00189549	0.00955895	NDUFAF1	51103	NADH:ubiquinone oxidoreductase complex assembly factor 1	0.624731
ENSG00000108469	43.8518	0.783496	0.252255	3.10597	0.00189659	0.00956149	RECQL5	9400	RecQ like helicase 5	1.7213
ENSG00000216490	20.7791	-1.05514	0.339803	-3.10514	0.00190186	0.00958202	IFI30	10437	IFI30 lysosomal thiol reductase	0.481251
ENSG00000172167	26.4622	0.986837	0.318273	3.1006	0.00193128	0.00971487	MTBP	27085	MDM2 binding protein	1.98183
ENSG00000128973	40.6241	-0.800347	0.258509	-3.09602	0.00196138	0.00986298	CLN6	54982	CLN6 transmembrane ER protein	0.574211
ENSG00000095739	19.629	1.20327	0.38872	3.09546	0.00196506	0.00987548	BAMBI	25805	BMP and activin membrane bound inhibitor	2.3026
ENSG00000187193	29.446	0.860139	0.277998	3.09405	0.00197447	0.00991651	MT1X	4501	metallothionein 1X	1.81521
ENSG00000167711	6.85506	2.05338	0.66412	3.09188	0.00198892	0.00998592	SERPINF2	5345	serpin family F member 2	4.15077
ENSG00000148660	51.4123	0.762967	0.246821	3.09117	0.0019937	0.0100068	CAMK2G	818	calcium/calmodulin dependent protein kinase II gamma	1.69698
ENSG00000143110	14.3722	1.26605	0.409607	3.09089	0.00199559	0.01001	C1orf162	128346	chromosome 1 open reading frame 162	2.40502
ENSG00000104112	10.4794	-1.62881	0.527075	-3.09028	0.00199968	0.0100273	SCG3	29106	secretogranin III	0.323355
ENSG00000164099	46.3212	0.719567	0.233184	3.08584	0.00202981	0.0101688	PRSS12	8492	serine protease 12	1.64669
ENSG00000103852	78.1281	-0.603459	0.195646	-3.08444	0.00203933	0.0102069	TTC23	64927	tetratricopeptide repeat domain 23	0.658174
ENSG00000178585	17.5938	1.28651	0.417199	3.08369	0.00204451	0.0102232	CTNNBIP1	56998	catenin beta interacting protein 1	2.43938
ENSG00000090097	84.3138	0.628214	0.203763	3.08306	0.00204881	0.0102351	PCBP4	57060	poly(rC) binding protein 4	1.54565
ENSG00000125816	6.4646	1.85171	0.601014	3.08098	0.00206323	0.0103006	NKX2-4	644524	NK2 homeobox 4	3.60928
ENSG00000070444	104.556	-0.61458	0.199511	-3.08044	0.00206698	0.0103161	MNT	4335	MAX network transcriptional repressor	0.65312
ENSG00000126264	65.689	0.629099	0.204638	3.0742	0.00211067	0.0105144	HCST	10870	hematopoietic cell signal transducer	1.5466
ENSG00000225953	27.5635	0.9224	0.300085	3.0738	0.00211354	0.0105255	SATB2-AS1	150538	SATB2 antisense RNA 1	1.89527
ENSG00000182487	462.191	-0.616844	0.201274	-3.0647	0.00217889	0.0108104	NCF1B	654816	neutrophil cytosolic factor 1B pseudogene	0.652096
ENSG00000165410	54.6476	-0.705488	0.230312	-3.06318	0.00218995	0.0108585	CFL2	1073	cofilin 2	0.613235
ENSG00000180263	32.0089	-0.888721	0.290688	-3.0573	0.00223341	0.0110671	FGD6	55785	FYVE, RhoGEF and PH domain containing 6	0.540093
ENSG00000008441	49.1809	0.754103	0.246863	3.05474	0.00225252	0.0111514	NFIX	4784	nuclear factor I X	1.68658
ENSG00000102996	11.6043	1.50115	0.491727	3.05282	0.00226702	0.0112197	MMP15	4324	matrix metallopeptidase 15	2.83069
ENSG00000136371	17.114	1.26897	0.4158	3.05189	0.00227405	0.0112475	MTHFS	10588	methenyltetrahydrofolate synthetase	2.4099
ENSG00000277224	44.8283	0.682213	0.223584	3.05126	0.0022788	0.0112675	H2BC7	8343	H2B clustered histone 7	1.6046
ENSG00000243742	29.1827	-0.884192	0.289829	-3.05074	0.00228278	0.0112837	RPLP0P2	113157	ribosomal protein lateral stalk subunit P0 pseudogene 2	0.541791
ENSG00000163535	49.9211	0.701604	0.230127	3.04877	0.00229779	0.0113544	SGO2	151246	shugoshin 2	1.62631
ENSG00000007516	2.77128	4.30416	1.41301	3.04608	0.00231845	0.0114423	BAIAP3	8938	BAI1 associated protein 3	19.7552
ENSG00000182986	70.3736	0.603881	0.198278	3.04564	0.00232188	0.0114486	ZNF320	162967	zinc finger protein 320	1.5198
ENSG00000141582	81.2994	-0.63438	0.208392	-3.04416	0.00233329	0.0114977	CBX4	8535	chromobox 4	0.644218
ENSG00000055813	4.03412	-3.18774	1.04752	-3.04313	0.00234132	0.0115302	CCDC85A	114800	coiled-coil domain containing 85A	0.109748
ENSG00000151498	66.4747	0.588791	0.193519	3.04255	0.00234584	0.0115449	ACAD8	27034	acyl-CoA dehydrogenase family member 8	1.50399
ENSG00000185187	21.2782	1.18324	0.389137	3.04068	0.00236047	0.0116066	SIGIRR	59307	single Ig and TIR domain containing	2.27086
ENSG00000183098	1.83557	-4.62527	1.52274	-3.03746	0.00238579	0.011713	GPC6	10082	glypican 6	0.0405186
ENSG00000124635	55.5628	0.615254	0.202634	3.03628	0.00239519	0.0117519	H2BC11	8970	H2B clustered histone 11	1.53183
ENSG00000198554	36.911	0.842673	0.277554	3.03607	0.0023968	0.0117562	WDHD1	11169	WD repeat and HMG-box DNA binding protein 1	1.79337
ENSG00000260997	12.0363	1.74074	0.57376	3.03391	0.00241406	0.0118336	NA	NA	NA	3.34206
ENSG00000267272	26.4354	0.912297	0.300865	3.03224	0.00242745	0.0118919	LINC01140	339524	long intergenic non-protein coding RNA 1140	1.88204
ENSG00000136048	39.1576	-0.752795	0.248378	-3.03084	0.00243873	0.0119398	DRAM1	55332	DNA damage regulated autophagy modulator 1	0.593453
ENSG00000178149	48.859	0.736597	0.243548	3.02445	0.00249086	0.0121503	DALRD3	55152	DALR anticodon binding domain containing 3	1.66624
ENSG00000143153	25.5316	0.915926	0.302899	3.02386	0.0024957	0.012159	ATP1B1	481	ATPase Na+/K+ transporting subunit beta 1	1.88678
ENSG00000169609	29.0136	0.917723	0.303493	3.02387	0.00249567	0.012159	C15orf40	123207	chromosome 15 open reading frame 40	1.88913
ENSG00000148655	11.8904	1.50264	0.497129	3.02263	0.00250591	0.012205	LRMDA	83938	leucine rich melanocyte differentiation associated	2.8336
ENSG00000253187	10.2176	1.54278	0.510474	3.02226	0.00250897	0.0122162	HOXA10-AS	100874323	HOXA10 antisense RNA	2.91356
ENSG00000121310	52.9123	0.644744	0.213526	3.01952	0.00253178	0.0123122	ECHDC2	55268	enoyl-CoA hydratase domain containing 2	1.56346
ENSG00000260912	11.6745	1.70123	0.56372	3.01786	0.00254566	0.012376	NA	NA	NA	3.25177
ENSG00000164087	29.5135	0.935821	0.310137	3.01744	0.00254917	0.0123869	POC1A	25886	POC1 centriolar protein A	1.91298
ENSG00000033050	57.1767	-0.632394	0.209784	-3.0145	0.002574	0.0124947	ABCF2	10061	ATP binding cassette subfamily F member 2	0.645105
ENSG00000114107	43.2767	0.712252	0.236448	3.01229	0.00259281	0.0125783	CEP70	80321	centrosomal protein 70	1.63836
ENSG00000155287	45.8531	-0.717678	0.238271	-3.01202	0.00259516	0.0125859	SLC25A28	81894	solute carrier family 25 member 28	0.608075
ENSG00000066279	19.7214	1.05221	0.349437	3.01114	0.00260267	0.0126146	ASPM	259266	assembly factor for spindle microtubules	2.0737
ENSG00000242948	5.29972	2.35096	0.782046	3.00617	0.00264562	0.0128034	NA	NA	NA	5.10165
ENSG00000280832	22.2364	1.32887	0.442402	3.00376	0.00266663	0.0128894	NA	NA	NA	2.51206
ENSG00000165757	25.3131	1.00934	0.336199	3.00222	0.00268019	0.012951	JCAD	57608	junctional cadherin 5 associated	2.01299
ENSG00000088305	17.9247	1.18673	0.395616	2.99969	0.00270254	0.0130471	DNMT3B	1789	DNA methyltransferase 3 beta	2.27636
ENSG00000127415	31.7947	0.971895	0.324204	2.99779	0.00271946	0.0131209	IDUA	3425	alpha-L-iduronidase	1.96141
ENSG00000161714	37.5426	0.84516	0.282112	2.99583	0.00273701	0.0131936	PLCD3	113026	phospholipase C delta 3	1.79646
ENSG00000132185	4.9831	2.83143	0.945419	2.9949	0.00274539	0.013226	FCRLA	84824	Fc receptor like A	7.1178
ENSG00000182782	42.3821	-0.873416	0.291878	-2.9924	0.00276791	0.0133264	HCAR2	338442	hydroxycarboxylic acid receptor 2	0.545853
ENSG00000149571	2.30216	3.966	1.32567	2.99169	0.00277434	0.0133493	KIRREL3	84623	kirre like nephrin family adhesion molecule 3	15.6273
ENSG00000115457	26.8952	1.1401	0.381187	2.99093	0.00278127	0.0133786	IGFBP2	3485	insulin like growth factor binding protein 2	2.20397
ENSG00000145428	26.6397	0.904123	0.302375	2.99007	0.00278911	0.0134123	RNF175	285533	ring finger protein 175	1.87141
ENSG00000120051	13.1717	1.37763	0.460951	2.98867	0.0028019	0.0134657	CFAP58	159686	cilia and flagella associated protein 58	2.59842
ENSG00000218418	15.7724	-1.25213	0.419114	-2.98758	0.002812	0.013502	NA	NA	NA	0.419827
ENSG00000182950	18.389	-1.25488	0.42019	-2.98647	0.0028222	0.0135347	ODF3L1	161753	outer dense fiber of sperm tails 3 like 1	0.419027
ENSG00000115350	39.4067	-0.765981	0.2565	-2.98628	0.00282396	0.013539	POLE4	56655	DNA polymerase epsilon 4, accessory subunit	0.588053
ENSG00000198556	30.8448	-0.865609	0.290129	-2.98354	0.00284939	0.0136446	ZNF789	285989	zinc finger protein 789	0.548815
ENSG00000204681	6.8068	2.56595	0.860169	2.98307	0.0028537	0.013657	GABBR1	2550	gamma-aminobutyric acid type B receptor subunit 1	5.92143
ENSG00000177469	15.5595	1.52913	0.51259	2.98314	0.00285309	0.013657	CAVIN1	284119	caveolae associated protein 1	2.88611
ENSG00000161912	8.07188	2.027	0.679708	2.98216	0.00286218	0.0136894	ADCY10P1	221442	ADCY10 pseudogene 1	4.07557
ENSG00000100068	8.86742	1.82182	0.610934	2.98202	0.00286353	0.0136917	LRP5L	91355	LDL receptor related protein 5 like	3.53526
ENSG00000250959	19.3353	-1.0512	0.352599	-2.98129	0.00287036	0.0137162	GLUD1P3	2749	glutamate dehydrogenase 1 pseudogene 3	0.482567
ENSG00000137124	54.5069	-0.640605	0.214931	-2.98052	0.0028776	0.0137343	ALDH1B1	219	aldehyde dehydrogenase 1 family member B1	0.641444
ENSG00000172322	6.39356	1.76332	0.591758	2.9798	0.00288432	0.0137622	CLEC12A	160364	C-type lectin domain family 12 member A	3.39479
ENSG00000082146	64.1922	0.596648	0.200507	2.97569	0.00292326	0.0139272	STRADB	55437	STE20 related adaptor beta	1.5122
ENSG00000112667	60.7307	-0.635845	0.213904	-2.97258	0.00295312	0.0140527	DNPH1	10591	2'-deoxynucleoside 5'-phosphate N-hydrolase 1	0.643564
ENSG00000081985	34.6883	0.77297	0.260186	2.97084	0.00296987	0.0141197	IL12RB2	3595	interleukin 12 receptor subunit beta 2	1.70878
ENSG00000140326	23.0354	0.971897	0.327202	2.97033	0.00297479	0.0141389	CDAN1	146059	codanin 1	1.96142
ENSG00000231389	2.48565	-4.25748	1.43389	-2.96917	0.00298603	0.0141796	HLA-DPA1	3113	major histocompatibility complex, class II, DP alpha 1	0.0522842
ENSG00000163347	13.644	-1.14401	0.385343	-2.9688	0.00298965	0.0141884	CLDN1	9076	claudin 1	0.452501
ENSG00000205212	20.5967	1.11192	0.374804	2.96666	0.00301054	0.014279	CCDC144NL	339184	CCDC144A N-terminal pseudogene	2.16133
ENSG00000185482	44.2515	-0.779705	0.263171	-2.96272	0.00304929	0.0144413	STAC3	246329	SH3 and cysteine rich domain 3	0.582486
ENSG00000159674	5.83589	-2.06609	0.698704	-2.95703	0.00310615	0.0146932	SPON2	10417	spondin 2	0.238806
ENSG00000284976	17.7712	1.08976	0.369013	2.95318	0.00314516	0.0148425	NA	NA	NA	2.12839
ENSG00000136044	50.7287	0.649517	0.220251	2.94899	0.00318813	0.015005	APPL2	55198	adaptor protein, phosphotyrosine interacting with PH domain and leucine zipper 2	1.56864
ENSG00000123689	57.1679	0.700889	0.237718	2.9484	0.00319419	0.0150249	G0S2	50486	G0/G1 switch 2	1.62551
ENSG00000233994	26.4631	-0.957498	0.324971	-2.94641	0.00321482	0.015113	GDI2P2	100420259	GDP dissociation inhibitor 2 pseudogene 2	0.514949
ENSG00000152315	11.5278	-1.44217	0.490106	-2.94257	0.00325502	0.0152661	KCNK13	56659	potassium two pore domain channel subfamily K member 13	0.368014
ENSG00000177542	39.4515	-0.804377	0.273641	-2.93954	0.003287	0.0153889	SLC25A22	79751	solute carrier family 25 member 22	0.572609
ENSG00000144554	75.6242	0.595245	0.202594	2.93812	0.00330211	0.0154506	FANCD2	2177	FA complementation group D2	1.51073
ENSG00000149476	38.4417	0.774978	0.264121	2.93417	0.00334439	0.0156255	TKFC	26007	triokinase and FMN cyclase	1.71116
ENSG00000182871	8.32811	1.76608	0.602258	2.93243	0.00336318	0.0156994	COL18A1	80781	collagen type XVIII alpha 1 chain	3.40129
ENSG00000286179	29.2104	-0.882895	0.301115	-2.93209	0.0033669	0.0157095	NA	NA	NA	0.542278
ENSG00000223749	55.5442	0.678138	0.231284	2.93205	0.0033673	0.0157095	NA	NA	NA	1.60007
ENSG00000125457	40.3392	0.70145	0.239316	2.93106	0.00337809	0.0157506	MIF4GD	57409	MIF4G domain containing	1.62614
ENSG00000162174	6.7571	2.11365	0.721164	2.93089	0.00337994	0.0157546	ASRGL1	80150	asparaginase and isoaspartyl peptidase 1	4.32785
ENSG00000133131	17.9264	-1.14257	0.390504	-2.92589	0.0034347	0.0159772	MORC4	79710	MORC family CW-type zinc finger 4	0.452951
ENSG00000181544	9.0396	1.52573	0.521888	2.92348	0.00346139	0.0160779	FANCB	2187	FA complementation group B	2.87932
ENSG00000157873	65.467	-0.634552	0.217149	-2.9222	0.00347569	0.0161115	TNFRSF14	8764	TNF receptor superfamily member 14	0.644141
ENSG00000196782	44.1445	0.759968	0.260064	2.92223	0.00347536	0.0161115	MAML3	55534	mastermind like transcriptional coactivator 3	1.69345
ENSG00000236345	13.8176	-1.25131	0.429109	-2.91608	0.00354463	0.0164024	SCAT8	112935969	S-phase cancer associated transcript 8	0.420065
ENSG00000154328	28.6184	0.941378	0.322971	2.91474	0.00355982	0.0164631	NEIL2	252969	nei like DNA glycosylase 2	1.92036
ENSG00000150907	48.0308	0.741315	0.254426	2.91368	0.00357198	0.0165098	FOXO1	2308	forkhead box O1	1.6717
ENSG00000280106	9.65602	1.99894	0.687077	2.90934	0.0036219	0.0167211	NA	NA	NA	3.99707
ENSG00000115325	70.7822	0.624321	0.214857	2.90576	0.00366366	0.0168944	DOK1	1796	docking protein 1	1.54149
ENSG00000272661	2.04762	4.43447	1.52991	2.89851	0.00374938	0.0172597	NA	NA	NA	21.6226
ENSG00000097096	6.20278	-1.81688	0.626963	-2.8979	0.0037567	0.0172834	SYDE2	84144	synapse defective Rho GTPase homolog 2	0.283835
ENSG00000150510	37.6921	0.950715	0.328177	2.89696	0.00376797	0.0173303	FAM124A	220108	family with sequence similarity 124 member A	1.93283
ENSG00000120896	66.876	-0.594034	0.205097	-2.89635	0.00377527	0.0173588	SORBS3	10174	sorbin and SH3 domain containing 3	0.662488
ENSG00000108384	56.2293	-0.651993	0.22515	-2.89582	0.00378171	0.0173834	RAD51C	5889	RAD51 paralog C	0.636401
ENSG00000256817	26.5657	0.861974	0.297698	2.89547	0.00378597	0.017398	NA	NA	NA	1.81752
ENSG00000179406	26.7423	0.941008	0.325163	2.89396	0.00380421	0.0174567	LINC00174	285908	long intergenic non-protein coding RNA 174	1.91987
ENSG00000053371	71.7662	0.598488	0.206948	2.89197	0.0038283	0.017547	AKR7A2	8574	aldo-keto reductase family 7 member A2	1.51413
ENSG00000158488	5.92136	-2.02925	0.702557	-2.88837	0.00387238	0.0177083	CD1E	913	CD1e molecule	0.244983
ENSG00000235001	9.87189	-1.67815	0.581108	-2.88785	0.00387885	0.0177278	EIF4A1P2	359792	eukaryotic translation initiation factor 4A1 pseudogene 2	0.312482
ENSG00000205336	8.50307	1.80163	0.624198	2.88631	0.00389787	0.0178045	ADGRG1	9289	adhesion G protein-coupled receptor G1	3.48613
ENSG00000285517	18.5235	1.02887	0.356972	2.88223	0.00394875	0.0180059	NA	NA	NA	2.04043
ENSG00000162337	18.6953	1.03731	0.360439	2.87792	0.00400305	0.0182327	LRP5	4041	LDL receptor related protein 5	2.0524
ENSG00000175643	8.57317	1.86048	0.64762	2.8728	0.00406853	0.0184887	RMI2	116028	RecQ mediated genome instability 2	3.63129
ENSG00000186854	2.2211	-4.1319	1.43854	-2.87229	0.00407513	0.0185134	TRABD2A	129293	TraB domain containing 2A	0.0570394
ENSG00000231752	35.6666	0.796857	0.277807	2.86838	0.00412575	0.0187252	EMBP1	647121	embigin pseudogene 1	1.73731
ENSG00000058085	14.7621	1.13945	0.397251	2.86833	0.00412644	0.0187252	LAMC2	3918	laminin subunit gamma 2	2.20297
ENSG00000105011	11.4542	1.31868	0.4603	2.86482	0.00417247	0.0189179	ASF1B	55723	anti-silencing function 1B histone chaperone	2.49437
ENSG00000010318	19.0883	1.1484	0.401129	2.86291	0.00419767	0.0190105	PHF7	51533	PHD finger protein 7	2.21667
ENSG00000050426	52.4993	0.647366	0.226215	2.86173	0.00421333	0.0190652	LETMD1	25875	LETM1 domain containing 1	1.56631
ENSG00000183779	75.3423	-0.627049	0.219244	-2.86005	0.00423569	0.0191501	ZNF703	80139	zinc finger protein 703	0.647499
ENSG00000168062	19.6596	-0.952089	0.333045	-2.85874	0.00425325	0.0192077	BATF2	116071	basic leucine zipper ATF-like transcription factor 2	0.516883
ENSG00000188153	31.1385	0.849199	0.297049	2.85879	0.00425266	0.0192077	COL4A5	1287	collagen type IV alpha 5 chain	1.8015
ENSG00000124523	39.1708	0.783568	0.274601	2.85348	0.00432435	0.0195012	SIRT5	23408	sirtuin 5	1.72138
ENSG00000233968	2.10657	4.23166	1.4834	2.85266	0.00433544	0.0195417	LOC101928834	101928834	uncharacterized LOC101928834	18.7869
ENSG00000176595	49.3399	-0.665944	0.233518	-2.85179	0.00434741	0.019583	KBTBD11	9920	kelch repeat and BTB domain containing 11	0.630276
ENSG00000171159	41.238	0.727076	0.255165	2.84943	0.00437975	0.0196898	C9orf16	79095	chromosome 9 open reading frame 16	1.65528
ENSG00000249096	5.78303	-2.09331	0.735694	-2.84536	0.0044361	0.0199206	NA	NA	NA	0.234342
ENSG00000278677	10.5407	1.53475	0.539606	2.8442	0.00445233	0.019971	H2AC17	8336	H2A clustered histone 17	2.89738
ENSG00000125510	4.45015	2.5838	0.908621	2.84365	0.00446005	0.02	OPRL1	4987	opioid related nociceptin receptor 1	5.99516
ENSG00000158457	15.5631	-1.1584	0.407915	-2.83979	0.00451426	0.020226	TSPAN33	340348	tetraspanin 33	0.44801
ENSG00000239998	19.7464	1.04714	0.368899	2.83856	0.00453175	0.020293	LILRA2	11027	leukocyte immunoglobulin like receptor A2	2.06643
ENSG00000269446	6.26657	-1.89671	0.668624	-2.83674	0.00455767	0.0203919	NA	NA	NA	0.268555
ENSG00000197050	25.9636	0.88561	0.312464	2.83428	0.00459291	0.020538	ZNF420	147923	zinc finger protein 420	1.84755
ENSG00000197013	58.8292	0.634174	0.223951	2.83176	0.00462927	0.0206716	ZNF429	353088	zinc finger protein 429	1.55205
ENSG00000237686	5.10969	2.47912	0.876349	2.82892	0.00467054	0.0208326	LOC101929705	101929705	uncharacterized LOC101929705	5.57558
ENSG00000100918	16.4636	1.06419	0.376242	2.82847	0.00467705	0.0208558	REC8	9985	REC8 meiotic recombination protein	2.091
ENSG00000181656	3.72896	2.30587	0.815444	2.82775	0.0046876	0.0208933	GPR88	54112	G protein-coupled receptor 88	4.94467
ENSG00000261824	54.0717	-0.617742	0.218511	-2.82705	0.00469783	0.0209309	LINC00662	148189	long intergenic non-protein coding RNA 662	0.65169
ENSG00000253846	53.6333	-0.595156	0.210556	-2.82659	0.00470461	0.0209552	PCDHGA10	56106	protocadherin gamma subfamily A, 10	0.661973
ENSG00000095203	4.34688	3.43413	1.21723	2.82126	0.00478355	0.0212712	EPB41L4B	54566	erythrocyte membrane protein band 4.1 like 4B	10.8087
ENSG00000224505	8.05676	1.72665	0.613577	2.81408	0.00489174	0.0216978	NA	NA	NA	3.30959
ENSG00000071575	38.6054	-0.789492	0.280634	-2.81324	0.00490448	0.0217483	TRIB2	28951	tribbles pseudokinase 2	0.578548
ENSG00000164308	27.4933	-0.919267	0.326777	-2.81313	0.00490616	0.0217497	ERAP2	64167	endoplasmic reticulum aminopeptidase 2	0.528778
ENSG00000147536	24.3744	0.879723	0.313023	2.81041	0.0049478	0.0219221	GINS4	84296	GINS complex subunit 4	1.84002
ENSG00000198081	49.9535	0.67447	0.240049	2.80972	0.00495844	0.0219632	ZBTB14	7541	zinc finger and BTB domain containing 14	1.59601
ENSG00000105649	21.6119	-1.22117	0.435066	-2.80686	0.00500266	0.0221344	RAB3A	5864	RAB3A, member RAS oncogene family	0.428935
ENSG00000065609	3.75555	-3.38693	1.20729	-2.8054	0.00502548	0.0222169	SNAP91	9892	synaptosome associated protein 91	0.0955942
ENSG00000164509	2.47295	-3.94733	1.40739	-2.80472	0.00503602	0.0222573	IL31RA	133396	interleukin 31 receptor A	0.0648238
ENSG00000065675	11.9115	1.23987	0.443003	2.79877	0.0051297	0.0226149	PRKCQ	5588	protein kinase C theta	2.36176
ENSG00000153898	34.8602	-0.781814	0.279352	-2.79867	0.00513129	0.0226157	MCOLN2	255231	mucolipin 2	0.581635
ENSG00000158373	64.8747	0.634232	0.226798	2.79646	0.00516663	0.0227463	H2BC5	3017	H2B clustered histone 5	1.55211
ENSG00000121933	5.19878	2.70016	0.965663	2.79617	0.00517123	0.0227603	TMIGD3	57413	transmembrane and immunoglobulin domain containing 3	6.49873
ENSG00000252835	37.5829	0.721112	0.257924	2.79583	0.00517671	0.0227781	SCARNA21	677763	small Cajal body-specific RNA 21	1.64845
ENSG00000135298	10.4412	2.00161	0.71614	2.79499	0.00519006	0.0228305	ADGRB3	577	adhesion G protein-coupled receptor B3	4.00446
ENSG00000172992	38.2219	0.756594	0.270732	2.79462	0.005196	0.0228441	DCAKD	79877	dephospho-CoA kinase domain containing	1.6895
ENSG00000280789	20.0869	1.03595	0.370734	2.79431	0.00520109	0.0228601	PAGR1	79447	PAXIP1 associated glutamate rich protein 1	2.05046
ENSG00000204379	6.59802	2.0604	0.737547	2.79358	0.0052128	0.0229053	XAGE1A	653220	X antigen family member 1A	4.17101
ENSG00000075340	16.2092	-1.18112	0.423014	-2.79215	0.00523596	0.0230007	ADD2	119	adducin 2	0.44101
ENSG00000275993	30.0916	-0.742476	0.26614	-2.78979	0.00527419	0.0231623	SIK1B	102724428	salt inducible kinase 1B (putative)	0.597713
ENSG00000243970	18.1753	-1.12058	0.401735	-2.78935	0.00528132	0.0231872	PPIEL	728448	peptidylprolyl isomerase E like pseudogene	0.459909
ENSG00000169908	4.62508	2.69986	0.968527	2.78759	0.00531009	0.0232879	TM4SF1	4071	transmembrane 4 L six family member 1	6.49739
ENSG00000186998	4.49956	3.3389	1.19817	2.78666	0.00532544	0.0233295	EMID1	129080	EMI domain containing 1	10.1184
ENSG00000249042	10.5643	1.48002	0.531306	2.78562	0.00534251	0.0233979	NA	NA	NA	2.78952
ENSG00000175482	29.5097	0.96264	0.345631	2.78517	0.00534998	0.0234177	POLD4	57804	DNA polymerase delta 4, accessory subunit	1.94887
ENSG00000176208	51.8608	0.695034	0.249885	2.78141	0.00541227	0.0236579	ATAD5	79915	ATPase family AAA domain containing 5	1.61892
ENSG00000137868	2.71682	4.12066	1.48181	2.78083	0.00542206	0.0236794	STRA6	64220	signaling receptor and transporter of retinol STRA6	17.3957
ENSG00000101868	44.6504	0.62748	0.225666	2.78057	0.00542638	0.0236807	POLA1	5422	DNA polymerase alpha 1, catalytic subunit	1.54486
ENSG00000250571	12.3905	1.39287	0.501018	2.78009	0.00543438	0.023709	GLI4	2738	GLI family zinc finger 4	2.62601
ENSG00000197162	31.5856	0.839127	0.302159	2.7771	0.00548462	0.0239021	ZNF785	146540	zinc finger protein 785	1.78897
ENSG00000141696	2.59001	3.19189	1.14961	2.77651	0.00549456	0.0239389	P3H4	10609	prolyl 3-hydroxylase family member 4 (inactive)	9.1381
ENSG00000159788	27.7592	0.873347	0.314755	2.77469	0.0055254	0.0240601	RGS12	6002	regulator of G protein signaling 12	1.83191
ENSG00000169231	33.009	0.828724	0.29874	2.77407	0.00553604	0.0240867	THBS3	7059	thrombospondin 3	1.77611
ENSG00000118523	23.6754	-1.09341	0.394247	-2.7734	0.00554738	0.0241294	CCN2	1490	cellular communication network factor 2	0.468654
ENSG00000105613	2.7792	3.94247	1.42181	2.77285	0.00555683	0.024164	MAST1	22983	microtubule associated serine/threonine kinase 1	15.3745
ENSG00000132763	41.2462	-0.801998	0.289274	-2.77245	0.00556356	0.02418	MMACHC	25974	metabolism of cobalamin associated C	0.573554
ENSG00000240445	46.2517	-0.708875	0.255702	-2.77227	0.00556666	0.0241869	FOXO3B	2310	forkhead box O3B	0.611797
ENSG00000213066	52.6581	0.640054	0.230994	2.77087	0.00559066	0.0242846	CEP43	11116	centrosomal protein 43	1.55839
ENSG00000246705	13.1333	1.17754	0.425125	2.76988	0.00560776	0.0243522	H2AJ	55766	H2A.J histone	2.26191
ENSG00000163032	8.87815	1.41744	0.512369	2.76644	0.00566716	0.0245834	VSNL1	7447	visinin like 1	2.67111
ENSG00000215417	26.9551	0.845316	0.305602	2.76607	0.00567363	0.0246047	MIR17HG	407975	miR-17-92a-1 cluster host gene	1.79666
ENSG00000267858	6.37305	1.814	0.656374	2.76367	0.00571546	0.0247592	MZF1-AS1	100131691	MZF1 antisense RNA 1	3.51617
ENSG00000179796	24.2428	-0.829427	0.300156	-2.76332	0.00572163	0.0247792	LRRC3B	116135	leucine rich repeat containing 3B	0.562753
ENSG00000105379	44.1244	0.824263	0.29845	2.76181	0.00574821	0.0248538	ETFB	2109	electron transfer flavoprotein subunit beta	1.77063
ENSG00000160570	98.3394	-0.600541	0.217551	-2.76047	0.0057719	0.0249292	DEDD2	162989	death effector domain containing 2	0.659506
ENSG00000254615	44.5771	-0.64011	0.231917	-2.76008	0.00577866	0.0249517	NA	NA	NA	0.641664
ENSG00000175305	23.404	0.943948	0.342224	2.75828	0.00581068	0.0250764	CCNE2	9134	cyclin E2	1.92379
ENSG00000227066	5.78783	2.36142	0.856569	2.75683	0.00583642	0.0251602	LOC117779438	117779438	uncharacterized LOC117779438	5.13875
ENSG00000213380	54.6382	0.626022	0.227382	2.75317	0.0059022	0.0254163	COG8	84342	component of oligomeric golgi complex 8	1.5433
ENSG00000141384	38.4998	-0.712013	0.258674	-2.75255	0.00591327	0.0254502	TAF4B	6875	TATA-box binding protein associated factor 4b	0.610468
ENSG00000101460	45.0286	0.675996	0.245747	2.75078	0.00594531	0.0255743	MAP1LC3A	84557	microtubule associated protein 1 light chain 3 alpha	1.5977
ENSG00000279392	35.0503	-0.741901	0.269807	-2.74975	0.0059641	0.0256482	NA	NA	NA	0.597951
ENSG00000024422	57.2477	-0.648243	0.235777	-2.74939	0.00597057	0.0256622	EHD2	30846	EH domain containing 2	0.638057
ENSG00000169371	57.6976	-0.634957	0.231315	-2.74499	0.00605126	0.0259679	SNUPN	10073	snurportin 1	0.64396
ENSG00000259642	43.1229	0.701323	0.255493	2.74498	0.00605148	0.0259679	NA	NA	NA	1.626
ENSG00000111341	2.36715	4.21537	1.53602	2.74435	0.00606302	0.0260035	MGP	4256	matrix Gla protein	18.5761
ENSG00000130717	48.4454	0.622783	0.227089	2.74247	0.00609793	0.0261328	UCK1	83549	uridine-cytidine kinase 1	1.53984
[truncated: 217 more rows]

## Sheet: 24hr_mtb_ctrl_vs_NCOR1_KD_fc1.5
Gene	baseMean	log2FoldChange	lfcSE	stat	pvalue	padj	symbol	entrez	name	foldchange
ENSG00000179348	953.621	3.76231	0.0959227	39.2223	0	0	GATA2	2624	GATA binding protein 2	13.5696
ENSG00000147872	1330.34	2.88039	0.0585288	49.2132	0	0	PLIN2	123	perilipin 2	7.36348
ENSG00000059804	428.345	5.36482	0.135598	39.564	0	0	SLC2A3	6515	solute carrier family 2 member 3	41.2072
ENSG00000137801	1159.23	-4.03653	0.0981824	-41.1126	0	0	THBS1	7057	thrombospondin 1	0.0609373
ENSG00000271503	3378.25	3.80496	0.0817052	46.5694	0	0	CCL5	6352	C-C motif chemokine ligand 5	13.9768
ENSG00000130821	562.398	3.83473	0.104166	36.8134	1.12534e-296	3.20008e-293	SLC6A8	6535	solute carrier family 6 member 8	14.2682
ENSG00000099194	3351.87	1.91527	0.0528586	36.2339	1.77997e-287	4.33854e-284	SCD	6319	stearoyl-CoA desaturase	3.77185
ENSG00000187764	577.458	3.41009	0.0966285	35.2907	8.15397e-273	1.73904e-269	SEMA4D	10507	semaphorin 4D	10.6301
ENSG00000120708	1283.79	-2.51116	0.0734825	-34.1736	5.96141e-256	1.13015e-252	TGFBI	7045	transforming growth factor beta induced	0.175414
ENSG00000102755	563.989	3.25911	0.0954855	34.1319	2.47843e-255	4.22869e-252	FLT1	2321	fms related receptor tyrosine kinase 1	9.57389
ENSG00000026297	845.607	2.40743	0.0708214	33.993	2.83156e-253	4.39201e-250	RNASET2	8635	ribonuclease T2	5.30528
ENSG00000115414	5840.25	1.64126	0.0497833	32.9681	2.32807e-238	3.31012e-235	FN1	2335	fibronectin 1	3.11938
ENSG00000136068	655.435	2.83219	0.0859951	32.9344	7.08714e-238	9.3016e-235	FLNB	2317	filamin B	7.12155
ENSG00000104419	4703.23	1.96385	0.0602918	32.5725	1.00603e-232	1.22606e-229	NDRG1	10397	N-myc downstream regulated 1	3.90103
ENSG00000135245	281.437	4.66268	0.145399	32.0683	1.2219e-225	1.38987e-222	HILPDA	29923	hypoxia inducible lipid droplet associated	25.3284
ENSG00000151790	6039.96	-2.46151	0.0773248	-31.8334	2.23464e-222	2.38297e-219	TDO2	6999	tryptophan 2,3-dioxygenase	0.181556
ENSG00000167851	296.21	5.42868	0.173597	31.2718	1.12973e-214	1.13385e-211	CD300A	11314	CD300a molecule	43.072
ENSG00000159167	2790.56	2.53018	0.0817785	30.9394	3.52499e-210	3.3413e-207	STC1	6781	stanniocalcin 1	5.77644
ENSG00000122884	1740.76	1.76222	0.0570432	30.8928	1.49203e-209	1.33985e-206	P4HA1	5033	prolyl 4-hydroxylase subunit alpha 1	3.39221
ENSG00000159399	1704.63	1.84265	0.0600044	30.7086	4.37519e-207	3.73248e-204	HK2	3099	hexokinase 2	3.58668
ENSG00000121966	351.116	3.59456	0.117784	30.5181	1.49704e-204	1.21631e-201	CXCR4	7852	C-X-C motif chemokine receptor 4	12.0801
ENSG00000265972	2529.21	1.43651	0.0474229	30.2915	1.48484e-201	1.15156e-198	TXNIP	10628	thioredoxin interacting protein	2.70665
ENSG00000197930	1902.8	2.12945	0.0711537	29.9274	8.65607e-197	6.4213e-194	ERO1A	30001	endoplasmic reticulum oxidoreductase 1 alpha	4.3755
ENSG00000112773	1443.86	1.62174	0.0553036	29.3243	5.08626e-189	3.6159e-186	TENT5A	55603	terminal nucleotidyltransferase 5A	3.07746
ENSG00000109107	705.482	2.21258	0.0764235	28.9515	2.68572e-184	1.83295e-181	ALDOC	230	aldolase, fructose-bisphosphate C	4.63503
ENSG00000005844	1927.42	1.82499	0.0637156	28.6427	1.97371e-180	1.29521e-177	ITGAL	3683	integrin subunit alpha L	3.54304
ENSG00000109971	9381.61	-1.61209	0.0571485	-28.2088	4.56066e-175	2.882e-172	HSPA8	3312	heat shock protein family A (Hsp70) member 8	0.327124
ENSG00000148344	378.529	3.02757	0.107493	28.1654	1.55157e-174	9.45458e-172	PTGES	9536	prostaglandin E synthase	8.15436
ENSG00000186918	210.848	4.3058	0.15387	27.9833	2.59318e-172	1.52568e-169	ZNF395	55893	zinc finger protein 395	19.7777
ENSG00000171951	887.089	1.89409	0.0680805	27.8214	2.39212e-170	1.36048e-167	SCG2	7857	secretogranin II	3.71688
ENSG00000139626	848.775	2.29803	0.0830626	27.6663	1.77787e-168	9.78519e-166	ITGB7	3695	integrin subunit beta 7	4.91786
ENSG00000134333	5883.87	1.05878	0.038523	27.4844	2.69993e-166	1.43957e-163	LDHA	3939	lactate dehydrogenase A	2.08317
ENSG00000117394	1303.98	2.06881	0.0753157	27.4685	4.18275e-166	2.16261e-163	SLC2A1	6513	solute carrier family 2 member 1	4.1954
ENSG00000065923	320.898	3.26114	0.118839	27.4417	8.72413e-166	4.37797e-163	SLC9A7	84679	solute carrier family 9 member A7	9.58741
ENSG00000146674	3102.34	-1.44717	0.0528722	-27.3711	6.05077e-165	2.94966e-162	IGFBP3	3486	insulin like growth factor binding protein 3	0.36674
ENSG00000135821	2394.85	1.30352	0.0479967	27.1585	2.00719e-162	9.51298e-160	GLUL	2752	glutamate-ammonia ligase	2.46831
ENSG00000122877	684.606	2.24886	0.0836667	26.8788	3.88788e-159	1.79284e-156	EGR2	1959	early growth response 2	4.75307
ENSG00000148926	339.329	2.66723	0.101293	26.3319	8.26657e-153	3.71169e-150	ADM	133	adrenomedullin	6.35209
ENSG00000116741	2722.53	1.68458	0.0641634	26.2545	6.35129e-152	2.77861e-149	RGS2	5997	regulator of G protein signaling 2	3.21446
ENSG00000070214	1321.54	2.15017	0.0822816	26.1318	1.58666e-150	6.76788e-148	SLC44A1	23446	solute carrier family 44 member 1	4.4388
ENSG00000179630	1002.41	-2.6688	0.102279	-26.0932	4.35404e-150	1.81192e-147	LACC1	144811	laccase domain containing 1	0.157258
ENSG00000152952	1223.9	2.77204	0.106263	26.0867	5.16673e-150	2.09892e-147	PLOD2	5352	procollagen-lysine,2-oxoglutarate 5-dioxygenase 2	6.83074
ENSG00000179833	431.727	2.25675	0.0889023	25.3846	3.73209e-142	1.48086e-139	SERTAD2	9792	SERTA domain containing 2	4.77913
ENSG00000142583	227.832	3.65104	0.145239	25.1382	1.90177e-139	7.37453e-137	SLC2A5	6518	solute carrier family 2 member 5	12.5624
ENSG00000227706	2006.19	2.3931	0.0955309	25.0505	1.72285e-138	6.53229e-136	NA	NA	NA	5.25285
ENSG00000120694	1532.81	-1.81027	0.0729492	-24.8156	6.08923e-136	2.25858e-133	HSPH1	10808	heat shock protein family H (Hsp110) member 1	0.285137
ENSG00000173706	826.125	1.69405	0.0683896	24.7706	1.86232e-135	6.7606e-133	HEG1	57493	heart development protein with EGF like domains 1	3.23563
ENSG00000118513	588.897	1.97892	0.0804886	24.5864	1.76635e-133	6.27862e-131	MYB	4602	MYB proto-oncogene, transcription factor	3.94199
ENSG00000168264	1285.8	1.55299	0.0631905	24.5764	2.25873e-133	7.86498e-131	IRF2BP2	359948	interferon regulatory factor 2 binding protein 2	2.93426
ENSG00000155189	586.712	2.12313	0.0887594	23.9201	1.89348e-126	6.4613e-124	AGPAT5	55326	1-acylglycerol-3-phosphate O-acyltransferase 5	4.35639
ENSG00000168209	975.452	1.56252	0.0655165	23.8492	1.03147e-125	3.45076e-123	DDIT4	54541	DNA damage inducible transcript 4	2.95369
ENSG00000074800	4987.02	1.06286	0.0460255	23.0929	5.45618e-118	1.79026e-115	ENO1	2023	enolase 1	2.08907
ENSG00000076716	552.248	2.01122	0.0873084	23.0358	2.0409e-117	6.57015e-115	GPC4	2239	glypican 4	4.03123
ENSG00000197405	2349.82	-1.67068	0.0728424	-22.9356	2.05254e-116	6.48527e-114	C5AR1	728	complement C5a receptor 1	0.314105
ENSG00000169442	180.025	5.03926	0.219956	22.9103	3.67008e-116	1.13853e-113	CD52	1043	CD52 molecule	32.8829
ENSG00000168334	403.455	2.22823	0.097779	22.7885	5.96514e-115	1.81745e-112	XIRP1	165904	xin actin binding repeat containing 1	4.6856
ENSG00000162496	300.599	2.33782	0.103636	22.5581	1.11785e-112	3.34611e-110	DHRS3	9249	dehydrogenase/reductase 3	5.05539
ENSG00000026751	798.101	-2.27735	0.101723	-22.3876	5.19265e-111	1.52753e-108	SLAMF7	57823	SLAM family member 7	0.206277
ENSG00000157168	2727.58	-1.25311	0.0560263	-22.3664	8.3632e-111	2.41852e-108	NRG1	3084	neuregulin 1	0.419544
ENSG00000135677	3253.84	1.33921	0.0599431	22.3414	1.46242e-110	4.15863e-108	GNS	2799	glucosamine (N-acetyl)-6-sulfatase	2.53013
ENSG00000084073	5301.14	-1.39324	0.0628538	-22.1664	7.24776e-109	2.02724e-106	ZMPSTE24	10269	zinc metallopeptidase STE24	0.380708
ENSG00000148700	315.794	2.59665	0.117402	22.1177	2.13751e-108	5.8823e-106	ADD3	120	adducin 3	6.0488
ENSG00000079215	1417.57	-1.72038	0.0782737	-21.9791	4.56587e-107	1.23655e-104	SLC1A3	6507	solute carrier family 1 member 3	0.303468
ENSG00000121039	1052.13	1.71611	0.078084	21.9778	4.69767e-107	1.25237e-104	RDH10	157506	retinol dehydrogenase 10	3.2855
ENSG00000084234	7251.1	1.02585	0.0467615	21.9378	1.13167e-106	2.97055e-104	APLP2	334	amyloid beta precursor like protein 2	2.03615
ENSG00000111859	352.845	2.50731	0.114628	21.8735	4.65023e-106	1.20215e-103	NEDD9	4739	neural precursor cell expressed, developmentally down-regulated 9	5.68561
ENSG00000161638	6076.72	1.02667	0.047123	21.787	3.08375e-105	7.85299e-103	ITGA5	3678	integrin subunit alpha 5	2.03731
ENSG00000086730	777.856	1.72448	0.07942	21.7135	1.52996e-104	3.83885e-102	LAT2	7462	linker for activation of T cells family member 2	3.30462
ENSG00000197471	817.823	1.65313	0.076329	21.658	5.10668e-104	1.26276e-101	SPN	6693	sialophorin	3.14516
ENSG00000151012	2283.34	-1.91751	0.0894535	-21.4359	6.18691e-102	1.50802e-99	SLC7A11	23657	solute carrier family 7 member 11	0.26471
ENSG00000125845	441.326	-2.3971	0.112495	-21.3084	9.49235e-101	2.28111e-98	BMP2	650	bone morphogenetic protein 2	0.189846
ENSG00000171246	171.188	3.62389	0.170371	21.2706	2.12433e-100	5.03408e-98	NPTX1	4884	neuronal pentraxin 1	12.3282
ENSG00000112394	805.886	-2.22283	0.106068	-20.9566	1.6343e-97	3.81979e-95	SLC16A10	117247	solute carrier family 16 member 10	0.21422
ENSG00000156273	1578.38	1.46929	0.0704722	20.8492	1.54881e-96	3.57106e-94	BACH1	571	BTB domain and CNC homolog 1	2.76886
ENSG00000142798	171.024	3.58562	0.173624	20.6516	9.44125e-95	2.14782e-92	HSPG2	3339	heparan sulfate proteoglycan 2	12.0054
ENSG00000140545	121.989	3.90445	0.189189	20.6378	1.25666e-94	2.8212e-92	MFGE8	4240	milk fat globule EGF and factor V/VIII domain containing	14.9746
ENSG00000155629	1497.28	1.28166	0.0621353	20.627	1.57257e-94	3.48457e-92	PIK3AP1	118788	phosphoinositide-3-kinase adaptor protein 1	2.43119
ENSG00000134250	1788.14	1.22561	0.0594297	20.6229	1.71068e-94	3.742e-92	NOTCH2	4853	notch receptor 2	2.33855
ENSG00000135414	526.177	2.04823	0.099487	20.5879	3.51983e-94	7.60194e-92	GDF11	10220	growth differentiation factor 11	4.13599
ENSG00000164292	926.187	1.32003	0.0644675	20.476	3.52767e-93	7.52364e-91	RHOBTB3	22836	Rho related BTB domain containing 3	2.49672
ENSG00000150753	2328.63	-1.27734	0.062427	-20.4613	4.76452e-93	1.00361e-90	CCT5	22948	chaperonin containing TCP1 subunit 5	0.412556
ENSG00000107099	3215.96	0.934435	0.0456747	20.4585	5.05067e-93	1.05091e-90	DOCK8	81704	dedicator of cytokinesis 8	1.91114
ENSG00000221955	209.512	2.70103	0.132517	20.3825	2.38995e-92	4.91293e-90	SLC12A8	84561	solute carrier family 12 member 8	6.50265
ENSG00000112715	2354.32	1.06815	0.0532898	20.0441	2.2739e-89	4.61872e-87	VEGFA	7422	vascular endothelial growth factor A	2.09674
ENSG00000106366	226.936	2.77538	0.139326	19.92	2.73182e-88	5.48358e-86	SERPINE1	5054	serpin family E member 1	6.84655
ENSG00000147852	328.402	2.24369	0.112952	19.8642	8.30511e-88	1.6477e-85	VLDLR	7436	very low density lipoprotein receptor	4.73608
ENSG00000172175	1541.33	-1.52602	0.0774544	-19.7021	2.06683e-86	4.05337e-84	MALT1	10892	MALT1 paracaspase	0.347235
ENSG00000196352	921.675	1.64014	0.0833914	19.668	4.05671e-86	7.86542e-84	CD55	1604	CD55 molecule (Cromer blood group)	3.11696
ENSG00000163468	1436.66	-1.38339	0.0703481	-19.6649	4.30868e-86	8.26008e-84	CCT3	7203	chaperonin containing TCP1 subunit 3	0.383317
ENSG00000138764	418.375	1.96596	0.100039	19.6518	5.57848e-86	1.05756e-83	CCNG2	901	cyclin G2	3.90671
ENSG00000131242	131.583	3.97609	0.202515	19.6335	7.9977e-86	1.49953e-83	RAB11FIP4	84440	RAB11 family interacting protein 4	15.737
ENSG00000144136	1343.8	1.12977	0.0576391	19.6008	1.5217e-85	2.8221e-83	SLC20A1	6574	solute carrier family 20 member 1	2.18824
ENSG00000166501	553.951	1.68019	0.0858069	19.5811	2.24137e-85	4.11208e-83	PRKCB	5579	protein kinase C beta	3.20471
ENSG00000185219	217.387	2.38668	0.122199	19.531	5.98774e-85	1.08684e-82	ZNF445	353274	zinc finger protein 445	5.22951
ENSG00000134109	2042.48	1.2965	0.0665952	19.4684	2.03394e-84	3.65296e-82	EDEM1	9695	ER degradation enhancing alpha-mannosidase like protein 1	2.45633
ENSG00000152518	795.152	1.47664	0.0760016	19.4291	4.37842e-84	7.78173e-82	ZFP36L2	678	ZFP36 ring finger protein like 2	2.78301
ENSG00000058668	306.072	2.14583	0.110488	19.4213	5.09772e-84	8.96673e-82	ATP2B4	493	ATPase plasma membrane Ca2+ transporting 4	4.42546
ENSG00000173334	1940.62	1.32277	0.0682944	19.3687	1.41773e-83	2.4683e-81	TRIB1	10221	tribbles pseudokinase 1	2.50147
ENSG00000179820	325.444	2.42656	0.125407	19.3494	2.062e-83	3.55372e-81	MYADM	91663	myeloid associated differentiation marker	5.37608
ENSG00000176171	692.557	1.81821	0.0940349	19.3355	2.69979e-83	4.60639e-81	BNIP3	664	BCL2 interacting protein 3	3.52644
ENSG00000137193	912.546	1.4134	0.0731265	19.3281	3.11677e-83	5.26518e-81	PIM1	5292	Pim-1 proto-oncogene, serine/threonine kinase	2.66363
ENSG00000169508	705.353	-2.36974	0.122775	-19.3016	5.21106e-83	8.71677e-81	GPR183	1880	G protein-coupled receptor 183	0.19348
ENSG00000004468	218.966	2.32484	0.121008	19.2123	2.91899e-82	4.83532e-80	CD38	952	CD38 molecule	5.0101
ENSG00000111640	5231.75	0.844061	0.0439562	19.2023	3.53851e-82	5.80521e-80	GAPDH	2597	glyceraldehyde-3-phosphate dehydrogenase	1.7951
ENSG00000188994	1086.86	1.55096	0.0816911	18.9856	2.24265e-80	3.6442e-78	ZNF292	23036	zinc finger protein 292	2.93011
ENSG00000185650	466.797	1.54868	0.0818042	18.9316	6.26379e-80	1.00823e-77	ZFP36L1	677	ZFP36 ring finger protein like 1	2.9255
ENSG00000117676	1418.39	1.16591	0.0616997	18.8965	1.21763e-79	1.9416e-77	RPS6KA1	6195	ribosomal protein S6 kinase A1	2.24375
ENSG00000171793	439.003	-2.90346	0.153967	-18.8576	2.54414e-79	4.01928e-77	CTPS1	1503	CTP synthase 1	0.133651
ENSG00000245532	2589.82	1.59253	0.084714	18.7989	7.70764e-79	1.20649e-76	NEAT1	283131	nuclear paraspeckle assembly transcript 1	3.01578
ENSG00000119950	314.895	2.61417	0.139143	18.7876	9.54042e-79	1.47981e-76	MXI1	4601	MAX interactor 1, dimerization protein	6.1227
ENSG00000023330	1491.31	1.23687	0.0658958	18.7701	1.32596e-78	2.03816e-76	ALAS1	211	5'-aminolevulinate synthase 1	2.35687
ENSG00000185624	6079.01	0.855985	0.0456291	18.7597	1.61456e-78	2.45961e-76	P4HB	5034	prolyl 4-hydroxylase subunit beta	1.80999
ENSG00000115919	1594.72	-1.38819	0.074274	-18.6901	5.95773e-78	8.99564e-76	KYNU	8942	kynureninase	0.382044
ENSG00000065833	680.435	-1.95672	0.104798	-18.6713	8.4784e-78	1.26893e-75	ME1	4199	malic enzyme 1	0.257613
ENSG00000067798	475.561	-1.93495	0.103659	-18.6664	9.29273e-78	1.37872e-75	NAV3	89795	neuron navigator 3	0.261531
ENSG00000112096	9921.22	-1.13011	0.0609795	-18.5326	1.12637e-76	1.65674e-74	SOD2	6648	superoxide dismutase 2	0.456881
ENSG00000166949	216.035	2.3578	0.12743	18.5028	1.96143e-76	2.86033e-74	SMAD3	4088	SMAD family member 3	5.12589
ENSG00000133639	1929.82	1.33262	0.0723531	18.4183	9.37335e-76	1.35532e-73	BTG1	694	BTG anti-proliferation factor 1	2.5186
ENSG00000134107	2079.3	1.1217	0.0613427	18.2857	1.07519e-74	1.54159e-72	BHLHE40	8553	basic helix-loop-helix family member e40	2.17603
ENSG00000166927	1469.08	-1.36284	0.0747085	-18.2421	2.38917e-74	3.39701e-72	MS4A7	58475	membrane spanning 4-domains A7	0.388815
ENSG00000175857	184.308	3.14374	0.17235	18.2404	2.4652e-74	3.47614e-72	GAPT	202309	GRB2 binding adaptor protein, transmembrane	8.8381
ENSG00000162711	687.338	1.40846	0.0772403	18.2347	2.73534e-74	3.82544e-72	NLRP3	114548	NLR family pyrin domain containing 3	2.65453
ENSG00000165732	1374.97	-1.31219	0.0719994	-18.225	3.26714e-74	4.53203e-72	DDX21	9188	DExD-box helicase 21	0.402709
ENSG00000198771	189.244	2.43556	0.133645	18.2241	3.32084e-74	4.56937e-72	RCSD1	92241	RCSD domain containing 1	5.40974
ENSG00000139182	110.072	3.86441	0.212195	18.2116	4.17313e-74	5.69615e-72	CLSTN3	9746	calsyntenin 3	14.5648
ENSG00000139289	2815.05	1.15245	0.0633275	18.1983	5.32428e-74	7.20976e-72	PHLDA1	22822	pleckstrin homology like domain family A member 1	2.22292
ENSG00000181019	503.661	-2.00278	0.11028	-18.1609	1.05265e-73	1.41419e-71	NQO1	1728	NAD(P)H quinone dehydrogenase 1	0.249519
ENSG00000197122	542.338	-1.76449	0.0971861	-18.1558	1.15472e-73	1.5392e-71	SRC	6714	SRC proto-oncogene, non-receptor tyrosine kinase	0.29433
ENSG00000152894	413.712	-2.17677	0.120311	-18.0929	3.62676e-73	4.79688e-71	PTPRK	5796	protein tyrosine phosphatase receptor type K	0.22117
ENSG00000111674	91.8398	4.26276	0.235851	18.0739	5.11225e-73	6.70963e-71	ENO2	2026	enolase 2	19.1964
ENSG00000124575	142.905	2.85975	0.158583	18.0331	1.07082e-72	1.39468e-70	H1-3	3007	H1.3 linker histone, cluster member	7.25891
ENSG00000072778	536.705	1.42524	0.0793771	17.9553	4.35902e-72	5.63437e-70	ACADVL	37	acyl-CoA dehydrogenase very long chain	2.6856
ENSG00000146731	853.782	-1.51639	0.0855071	-17.734	2.28997e-70	2.9377e-68	CCT6A	908	chaperonin containing TCP1 subunit 6A	0.349561
ENSG00000105855	667.876	-1.73698	0.097964	-17.7308	2.42407e-70	3.08653e-68	ITGB8	3696	integrin subunit beta 8	0.299996
ENSG00000087253	365.896	1.75234	0.0991991	17.6648	7.82241e-70	9.88637e-68	LPCAT2	54947	lysophosphatidylcholine acyltransferase 2	3.36904
ENSG00000172578	391.95	1.54073	0.0872513	17.6586	8.74575e-70	1.09721e-67	KLHL6	89857	kelch like family member 6	2.90942
ENSG00000110321	7421.02	-0.884871	0.050207	-17.6244	1.59918e-69	1.99162e-67	EIF4G2	1982	eukaryotic translation initiation factor 4 gamma 2	0.541536
ENSG00000132182	180.604	2.8592	0.162531	17.5917	2.85121e-69	3.52518e-67	NUP210	23225	nucleoporin 210	7.25613
ENSG00000114023	160.632	2.57265	0.146481	17.563	4.73333e-69	5.81008e-67	FAM162A	26355	family with sequence similarity 162 member A	5.94901
ENSG00000106638	418.277	1.58852	0.0906852	17.5169	1.06532e-68	1.29832e-66	TBL2	26608	transducin beta like 2	3.00741
ENSG00000100644	1616.97	-1.31114	0.0751555	-17.4457	3.71322e-68	4.49326e-66	HIF1A	3091	hypoxia inducible factor 1 subunit alpha	0.403003
ENSG00000187210	101.471	4.26521	0.244575	17.4393	4.15237e-68	4.98928e-66	GCNT1	2650	glucosaminyl (N-acetyl) transferase 1	19.2289
ENSG00000114480	1526.3	1.36555	0.0783867	17.4207	5.74811e-68	6.85834e-66	GBE1	2632	1,4-alpha-glucan branching enzyme 1	2.57675
ENSG00000099219	540.755	1.46292	0.0846196	17.2881	5.7792e-67	6.84755e-65	ERMP1	79956	endoplasmic reticulum metallopeptidase 1	2.75665
ENSG00000169896	406.714	1.65584	0.0960675	17.2362	1.42126e-66	1.67238e-64	ITGAM	3684	integrin subunit alpha M	3.15106
ENSG00000096384	7861.36	-0.714327	0.0415297	-17.2004	2.63793e-66	3.08277e-64	HSP90AB1	3326	heat shock protein 90 alpha family class B member 1	0.60949
ENSG00000095303	889.449	1.21441	0.0708972	17.1292	8.98529e-66	1.04291e-63	PTGS1	5742	prostaglandin-endoperoxide synthase 1	2.32046
ENSG00000134072	678.908	1.37995	0.0807318	17.093	1.67455e-65	1.93049e-63	CAMK1	8536	calcium/calmodulin dependent protein kinase I	2.60259
ENSG00000183682	444.133	-2.33318	0.137258	-16.9986	8.41424e-65	9.63515e-63	BMP8A	353500	bone morphogenetic protein 8a	0.198446
ENSG00000145287	240.544	2.36327	0.139054	16.9953	8.90061e-65	1.01241e-62	PLAC8	51316	placenta associated 8	5.14535
ENSG00000108179	2755.39	-0.862187	0.0508679	-16.9495	1.93992e-64	2.19198e-62	PPIF	10105	peptidylprolyl isomerase F	0.550118
ENSG00000087589	185.266	2.45551	0.145299	16.8997	4.51858e-64	5.0721e-62	CASS4	57091	Cas scaffold protein family member 4	5.48508
ENSG00000137145	368.97	1.55169	0.0919536	16.8747	6.90204e-64	7.6969e-62	DENND4C	55667	DENN domain containing 4C	2.93161
ENSG00000167378	1633.21	-1.06805	0.0633089	-16.8704	7.42754e-64	8.22914e-62	IRGQ	126298	immunity related GTPase Q	0.476964
ENSG00000168918	837.59	1.25672	0.0746694	16.8304	1.46003e-63	1.60716e-61	INPP5D	3635	inositol polyphosphate-5-phosphatase D	2.38952
ENSG00000147255	211.307	2.53082	0.150575	16.8077	2.14474e-63	2.34574e-61	IGSF1	3547	immunoglobulin superfamily member 1	5.779
ENSG00000121068	293.418	-2.08267	0.124341	-16.7496	5.70162e-63	6.19624e-61	TBX2	6909	T-box transcription factor 2	0.236078
ENSG00000003402	1125.48	-1.10696	0.066099	-16.747	5.95957e-63	6.43559e-61	CFLAR	8837	CASP8 and FADD like apoptosis regulator	0.464272
ENSG00000141232	941.487	-1.35448	0.080988	-16.7245	8.69011e-63	9.3252e-61	TOB1	10140	transducer of ERBB2, 1	0.391075
ENSG00000163171	1191.31	1.30595	0.0780933	16.7229	8.92792e-63	9.52051e-61	CDC42EP3	10602	CDC42 effector protein 3	2.47246
ENSG00000140526	847.045	1.15314	0.0694511	16.6036	6.55826e-62	6.95013e-60	ABHD2	11057	abhydrolase domain containing 2, acylglycerol lipase	2.22398
ENSG00000162676	391.84	1.94474	0.117169	16.5978	7.23364e-62	7.61854e-60	GFI1	2672	growth factor independent 1 transcriptional repressor	3.84969
ENSG00000170006	301.269	2.33819	0.141662	16.5053	3.35785e-61	3.51482e-59	TMEM154	201799	transmembrane protein 154	5.05666
ENSG00000128917	179.915	-3.44945	0.209008	-16.5039	3.43693e-61	3.57566e-59	DLL4	54567	delta like canonical Notch ligand 4	0.0915402
ENSG00000164168	817.013	-1.3271	0.0805427	-16.477	5.36601e-61	5.54878e-59	TMEM184C	55751	transmembrane protein 184C	0.398568
ENSG00000116044	2092.03	-1.05869	0.0642712	-16.4722	5.81514e-61	5.97698e-59	NFE2L2	4780	nuclear factor, erythroid 2 like 2	0.480069
ENSG00000105497	213.662	1.99161	0.121187	16.4342	1.08934e-60	1.11295e-58	ZNF175	7728	zinc finger protein 175	3.97679
ENSG00000125257	148.505	2.37835	0.144794	16.4257	1.25241e-60	1.27194e-58	ABCC4	10257	ATP binding cassette subfamily C member 4	5.19941
ENSG00000115548	756.051	1.34004	0.0819141	16.3591	3.74471e-60	3.7806e-58	KDM3A	55818	lysine demethylase 3A	2.53159
ENSG00000123384	222.19	2.17287	0.132841	16.3569	3.88578e-60	3.89995e-58	LRP1	4035	LDL receptor related protein 1	4.5092
ENSG00000082153	1612.94	1.15606	0.070846	16.318	7.35334e-60	7.337e-58	BZW1	9689	basic leucine zipper and W2 domains 1	2.22849
ENSG00000095015	430.442	1.39704	0.0857973	16.283	1.30345e-59	1.29299e-57	MAP3K1	4214	mitogen-activated protein kinase kinase kinase 1	2.6336
ENSG00000102265	3461.55	1.53531	0.0943015	16.2809	1.34854e-59	1.32999e-57	TIMP1	7076	TIMP metallopeptidase inhibitor 1	2.89851
ENSG00000050344	182.672	2.55502	0.15757	16.2151	3.94465e-59	3.86803e-57	NFE2L3	9603	nuclear factor, erythroid 2 like 3	5.87675
ENSG00000116406	768.461	-1.3364	0.0828047	-16.1392	1.3524e-58	1.31855e-56	EDEM3	80267	ER degradation enhancing alpha-mannosidase like protein 3	0.396007
ENSG00000102804	1592.83	1.21638	0.0755479	16.1007	2.52068e-58	2.44363e-56	TSC22D1	8848	TSC22 domain family member 1	2.32362
ENSG00000008083	1541.99	0.942034	0.0585204	16.0975	2.655e-58	2.5593e-56	JARID2	3720	jumonji and AT-rich interaction domain containing 2	1.92123
ENSG00000158715	171.786	2.41355	0.149965	16.094	2.80918e-58	2.69271e-56	SLC45A3	85414	solute carrier family 45 member 3	5.32783
ENSG00000117868	1514.82	1.00155	0.0622809	16.0812	3.45484e-58	3.2931e-56	ESYT2	57488	extended synaptotagmin 2	2.00215
ENSG00000008513	696.208	1.15208	0.0717851	16.049	5.81174e-58	5.50888e-56	ST3GAL1	6482	ST3 beta-galactoside alpha-2,3-sialyltransferase 1	2.22234
ENSG00000101782	673.325	1.38418	0.0862579	16.047	6.00189e-58	5.65769e-56	RIOK3	8780	RIO kinase 3	2.61023
ENSG00000105220	1166.75	1.19463	0.0745124	16.0326	7.56175e-58	7.08893e-56	GPI	2821	glucose-6-phosphate isomerase	2.28886
ENSG00000109320	615.812	-1.56428	0.0982686	-15.9184	4.71938e-57	4.40011e-55	NFKB1	4790	nuclear factor kappa B subunit 1	0.338145
ENSG00000041353	135.469	3.68416	0.232725	15.8305	1.91624e-56	1.7769e-54	RAB27B	5874	RAB27B, member RAS oncogene family	12.8541
ENSG00000204634	612.92	1.13045	0.0714253	15.827	2.02717e-56	1.86959e-54	TBC1D8	11138	TBC1 domain family member 8	2.18927
ENSG00000163739	1878.17	1.223	0.0774894	15.7828	4.0866e-56	3.74869e-54	CXCL1	2919	C-X-C motif chemokine ligand 1	2.33431
ENSG00000132965	661.284	1.18964	0.0756739	15.7206	1.09238e-55	9.96697e-54	ALOX5AP	241	arachidonate 5-lipoxygenase activating protein	2.28096
ENSG00000174705	602.513	-1.48186	0.0949279	-15.6104	6.18934e-55	5.61716e-53	SH3PXD2B	285590	SH3 and PX domains 2B	0.358028
ENSG00000104765	2388.87	1.1363	0.0733656	15.4881	4.17314e-54	3.76731e-52	BNIP3L	665	BCL2 interacting protein 3 like	2.19816
ENSG00000057657	1145.02	-1.0694	0.069069	-15.483	4.51822e-54	4.05736e-52	PRDM1	639	PR/SET domain 1	0.476518
ENSG00000182481	482.802	-1.82622	0.118229	-15.4464	7.9756e-54	7.12459e-52	KPNA2	3838	karyopherin subunit alpha 2	0.282003
ENSG00000170412	100.824	3.19047	0.207148	15.4019	1.58962e-53	1.41261e-51	GPRC5C	55890	G protein-coupled receptor class C group 5 member C	9.12909
ENSG00000072274	3304.36	-0.812317	0.0527559	-15.3977	1.69719e-53	1.50039e-51	TFRC	7037	transferrin receptor	0.569467
ENSG00000129675	740.368	1.18088	0.0767831	15.3794	2.25139e-53	1.98007e-51	ARHGEF6	9459	Rac/Cdc42 guanine nucleotide exchange factor 6	2.26714
ENSG00000164086	1171.94	1.14256	0.0742973	15.3782	2.29125e-53	2.00479e-51	DUSP7	1849	dual specificity phosphatase 7	2.20773
ENSG00000133112	10502.1	0.904725	0.0588736	15.3673	2.7141e-53	2.36265e-51	TPT1	7178	tumor protein, translationally-controlled 1	1.87219
ENSG00000128923	399.629	1.42564	0.092775	15.3666	2.74168e-53	2.37454e-51	MINDY2	54629	MINDY lysine 48 deubiquitinase 2	2.68633
ENSG00000107738	118.174	2.62788	0.171571	15.3166	5.92139e-53	5.10257e-51	VSIR	64115	V-set immunoregulatory receptor	6.18119
ENSG00000171115	649.257	-1.23745	0.0808472	-15.306	6.97118e-53	5.977e-51	GIMAP8	155038	GTPase, IMAP family member 8	0.424122
ENSG00000122641	1165	1.1776	0.0771783	15.2582	1.45158e-52	1.23834e-50	INHBA	3624	inhibin subunit beta A	2.26201
ENSG00000181634	417.837	1.68941	0.110835	15.2426	1.8435e-52	1.56487e-50	TNFSF15	9966	TNF superfamily member 15	3.22525
ENSG00000251562	36089.8	0.943943	0.0619969	15.2256	2.39004e-52	2.01875e-50	MALAT1	378938	metastasis associated lung adenocarcinoma transcript 1	1.92378
ENSG00000073756	726.202	1.6076	0.105614	15.2214	2.54956e-52	2.14288e-50	PTGS2	5743	prostaglandin-endoperoxide synthase 2	3.04743
ENSG00000169499	827.116	1.27174	0.0838931	15.1591	6.60063e-52	5.52058e-50	PLEKHA2	59339	pleckstrin homology domain containing A2	2.41453
ENSG00000185420	143.869	2.68356	0.17707	15.1554	6.9818e-52	5.8109e-50	SMYD3	64754	SET and MYND domain containing 3	6.42439
ENSG00000059588	214.696	1.79832	0.119066	15.1035	1.53631e-51	1.27245e-49	TARBP1	6894	TAR (HIV-1) RNA binding protein 1	3.47814
ENSG00000153395	1036.01	-1.05269	0.0698039	-15.0807	2.17059e-51	1.78911e-49	LPCAT1	79888	lysophosphatidylcholine acyltransferase 1	0.482068
ENSG00000131668	78.1517	3.21359	0.213216	15.072	2.47367e-51	2.02912e-49	BARX1	56033	BARX homeobox 1	9.27659
ENSG00000198743	474.084	1.58452	0.105575	15.0084	6.46778e-51	5.28006e-49	SLC5A3	6526	solute carrier family 5 member 3	2.99907
ENSG00000114120	632.61	1.27662	0.0850833	15.0044	6.87562e-51	5.58628e-49	SLC25A36	55186	solute carrier family 25 member 36	2.42271
ENSG00000087245	249.365	1.77136	0.118061	15.0038	6.93806e-51	5.61029e-49	MMP2	4313	matrix metallopeptidase 2	3.41376
ENSG00000108654	4252.53	-0.796238	0.0531042	-14.9939	8.04992e-51	6.47866e-49	DDX5	1655	DEAD-box helicase 5	0.575849
ENSG00000122861	1081.66	-1.00415	0.0670301	-14.9806	9.82524e-51	7.87034e-49	PLAU	5328	plasminogen activator, urokinase	0.498562
ENSG00000149289	2209.27	-0.893812	0.0596835	-14.9759	1.05577e-50	8.41754e-49	ZC3H12C	85463	zinc finger CCCH-type containing 12C	0.53819
ENSG00000080824	6537.91	-0.989724	0.0661978	-14.951	1.53426e-50	1.21756e-48	HSP90AA1	3320	heat shock protein 90 alpha family class A member 1	0.503574
ENSG00000072736	524.336	1.27057	0.0850414	14.9407	1.79209e-50	1.41558e-48	NFATC3	4775	nuclear factor of activated T cells 3	2.41258
ENSG00000158769	190.747	1.90034	0.127486	14.9062	3.00255e-50	2.36081e-48	F11R	50848	F11 receptor	3.73301
ENSG00000015475	415.041	-1.71483	0.115105	-14.898	3.39682e-50	2.65856e-48	BID	637	BH3 interacting domain death agonist	0.304637
ENSG00000163297	1393.12	0.972502	0.065359	14.8794	4.48534e-50	3.49447e-48	ANTXR2	118429	ANTXR cell adhesion molecule 2	1.96224
ENSG00000116473	1242.57	1.07998	0.0726585	14.8638	5.66544e-50	4.39381e-48	RAP1A	5906	RAP1A, member of RAS oncogene family	2.11401
ENSG00000115165	1855.91	0.813881	0.0547724	14.8593	6.05329e-50	4.67336e-48	CYTIP	9595	cytohesin 1 interacting protein	1.75793
ENSG00000175352	381.428	1.51886	0.102279	14.8502	6.93436e-50	5.32946e-48	NRIP3	56675	nuclear receptor interacting protein 3	2.86565
ENSG00000120738	1014.93	1.27153	0.0858105	14.8179	1.12296e-49	8.59192e-48	EGR1	1958	early growth response 1	2.41417
ENSG00000110092	4536.18	-0.720485	0.0486657	-14.8048	1.36423e-49	1.03913e-47	CCND1	595	cyclin D1	0.606893
ENSG00000164104	158.321	2.06377	0.139918	14.7499	3.08348e-49	2.33824e-47	HMGB2	3148	high mobility group box 2	4.18078
ENSG00000171940	1020.86	0.983781	0.0670736	14.6672	1.04584e-48	7.89562e-47	ZNF217	7764	zinc finger protein 217	1.97764
ENSG00000137845	3255.69	0.873225	0.059559	14.6615	1.13703e-48	8.54628e-47	ADAM10	102	ADAM metallopeptidase domain 10	1.83175
ENSG00000198730	510.84	1.23051	0.0840941	14.6325	1.74253e-48	1.30399e-46	CTR9	9646	CTR9 homolog, Paf1/RNA polymerase II complex component	2.3465
ENSG00000136158	849.895	1.12618	0.077256	14.5773	3.91774e-48	2.91897e-46	SPRY2	10253	sprouty RTK signaling antagonist 2	2.18281
ENSG00000103657	898.379	0.958696	0.0659799	14.5301	7.8077e-48	5.79196e-46	HERC1	8925	HECT and RLD domain containing E3 ubiquitin protein ligase family member 1	1.94355
ENSG00000110422	3087.36	-0.769463	0.0530881	-14.4941	1.32047e-47	9.71117e-46	HIPK3	10114	homeodomain interacting protein kinase 3	0.586636
ENSG00000125629	167.151	2.04222	0.140998	14.4841	1.52789e-47	1.11884e-45	INSIG2	51141	insulin induced gene 2	4.11878
ENSG00000157216	566.495	1.18171	0.0816842	14.4668	1.96322e-47	1.43147e-45	SSBP3	23648	single stranded DNA binding protein 3	2.26846
ENSG00000189060	1955.7	0.936277	0.0647351	14.4632	2.06945e-47	1.50251e-45	H1-0	3005	H1.0 linker histone	1.91358
ENSG00000054793	328.181	1.49707	0.103567	14.455	2.33118e-47	1.68537e-45	ATP9A	10079	ATPase phospholipid transporting 9A (putative)	2.82268
ENSG00000183696	894.444	1.00041	0.0692981	14.4363	3.05938e-47	2.2025e-45	UPP1	7378	uridine phosphorylase 1	2.00056
ENSG00000115009	1665.16	1.3723	0.0951124	14.4282	3.44033e-47	2.46634e-45	CCL20	6364	C-C motif chemokine ligand 20	2.58883
ENSG00000112576	670.789	-1.44213	0.100174	-14.3963	5.45756e-47	3.8961e-45	CCND3	896	cyclin D3	0.368023
ENSG00000163755	291.091	1.53915	0.106922	14.3951	5.55557e-47	3.94955e-45	HPS3	84343	HPS3 biogenesis of lysosomal organelles complex 2 subunit 1	2.90623
ENSG00000074416	1261.96	-0.853029	0.0596278	-14.3059	2.01084e-46	1.42361e-44	MGLL	11343	monoglyceride lipase	0.553621
ENSG00000155659	104.936	3.19294	0.223345	14.296	2.31795e-46	1.63425e-44	VSIG4	11326	V-set and immunoglobulin domain containing 4	9.14474
ENSG00000165731	176.558	1.9365	0.136069	14.2317	5.82077e-46	4.08699e-44	RET	5979	ret proto-oncogene	3.82776
ENSG00000163872	632.878	1.23104	0.0865313	14.2265	6.27297e-46	4.38645e-44	YEATS2	55689	YEATS domain containing 2	2.34736
ENSG00000140332	593.776	1.20324	0.0848434	14.1819	1.18621e-45	8.26089e-44	TLE3	7090	TLE family member 3, transcriptional corepressor	2.30256
ENSG00000118496	850.646	-1.23087	0.0869122	-14.1622	1.57064e-45	1.08936e-43	FBXO30	84085	F-box protein 30	0.426062
ENSG00000049089	592.658	1.36284	0.096234	14.1618	1.58009e-45	1.09147e-43	COL9A2	1298	collagen type IX alpha 2 chain	2.57191
ENSG00000131378	1383.14	-0.880315	0.0625046	-14.084	4.76409e-45	3.27762e-43	RFTN1	23180	raftlin, lipid raft linker 1	0.543249
ENSG00000007944	128.45	2.54372	0.180818	14.0678	5.99046e-45	4.10479e-43	MYLIP	29116	myosin regulatory light chain interacting protein	5.83089
ENSG00000163735	283.507	1.8945	0.134752	14.0591	6.77387e-45	4.62303e-43	CXCL5	6374	C-X-C motif chemokine ligand 5	3.71792
ENSG00000120690	1425.44	0.870942	0.0620001	14.0474	7.98808e-45	5.42999e-43	ELF1	1997	E74 like ETS transcription factor 1	1.82886
ENSG00000198216	159.563	-2.56686	0.182855	-14.0377	9.16941e-45	6.20827e-43	CACNA1E	777	calcium voltage-gated channel subunit alpha1 E	0.168772
ENSG00000170606	1248.2	-1.13928	0.0812948	-14.0141	1.27743e-44	8.61479e-43	HSPA4	3308	heat shock protein family A (Hsp70) member 4	0.453987
ENSG00000105967	743.052	-1.38204	0.0986958	-14.003	1.49429e-44	1.00376e-42	TFEC	22797	transcription factor EC	0.383677
ENSG00000116560	1444.05	-1.07283	0.0766421	-13.9979	1.60601e-44	1.07458e-42	SFPQ	6421	splicing factor proline and glutamine rich	0.475387
ENSG00000081189	2082.02	-0.931985	0.0666853	-13.9759	2.18798e-44	1.45826e-42	MEF2C	4208	myocyte enhancer factor 2C	0.524137
ENSG00000184371	170.999	1.95839	0.140199	13.9686	2.42268e-44	1.6084e-42	CSF1	1435	colony stimulating factor 1	3.88628
ENSG00000163527	2797.48	0.776349	0.0557518	13.9251	4.46029e-44	2.94967e-42	STT3B	201595	STT3 oligosaccharyltransferase complex catalytic subunit B	1.71279
ENSG00000049239	503.22	1.20035	0.086331	13.9041	5.98344e-44	3.94167e-42	H6PD	9563	hexose-6-phosphate dehydrogenase/glucose 1-dehydrogenase	2.29796
ENSG00000102879	1408.22	-0.939871	0.0677191	-13.879	8.49588e-44	5.57526e-42	CORO1A	11151	coronin 1A	0.521279
ENSG00000173801	63.9241	4.82293	0.347709	13.8706	9.54767e-44	6.24147e-42	JUP	3728	junction plakoglobin	28.304
ENSG00000112406	3782.64	-0.667183	0.0482132	-13.8382	1.49935e-43	9.76408e-42	HECA	51696	hdc homolog, cell cycle regulator	0.629735
ENSG00000163110	825.231	1.11746	0.080768	13.8354	1.55828e-43	1.01093e-41	PDLIM5	10611	PDZ and LIM domain 5	2.16965
ENSG00000110080	177.531	1.90316	0.137618	13.8293	1.69608e-43	1.09616e-41	ST3GAL4	6484	ST3 beta-galactoside alpha-2,3-sialyltransferase 4	3.74031
ENSG00000135605	177.407	1.96489	0.142265	13.8114	2.17426e-43	1.39989e-41	TEC	7006	tec protein tyrosine kinase	3.90382
ENSG00000155090	826.612	-1.22304	0.0887856	-13.7752	3.59157e-43	2.30374e-41	KLF10	7071	Kruppel like factor 10	0.428378
ENSG00000198431	1886.45	-0.925295	0.067188	-13.7717	3.77067e-43	2.40956e-41	TXNRD1	7296	thioredoxin reductase 1	0.526573
ENSG00000113368	547.648	1.41638	0.102929	13.7608	4.38843e-43	2.79386e-41	LMNB1	4001	lamin B1	2.66914
ENSG00000070081	288.991	1.67119	0.121631	13.7398	5.8649e-43	3.71996e-41	NUCB2	4925	nucleobindin 2	3.18477
ENSG00000102144	5171.71	0.903086	0.065829	13.7187	7.85e-43	4.96062e-41	PGK1	5230	phosphoglycerate kinase 1	1.87006
ENSG00000067057	994.015	1.00358	0.0735473	13.6454	2.1516e-42	1.35463e-40	PFKP	5214	phosphofructokinase, platelet	2.00497
ENSG00000155115	275.369	-2.27208	0.166764	-13.6246	2.86159e-42	1.79502e-40	GTF3C6	112495	general transcription factor IIIC subunit 6	0.207031
ENSG00000198400	108.142	2.30168	0.169163	13.6063	3.67213e-42	2.29501e-40	NTRK1	4914	neurotrophic receptor tyrosine kinase 1	4.93033
ENSG00000067992	182.941	1.95777	0.144175	13.5791	5.32692e-42	3.31708e-40	PDK3	5165	pyruvate dehydrogenase kinase 3	3.8846
ENSG00000244300	212.944	1.77292	0.130588	13.5764	5.52416e-42	3.42739e-40	NA	NA	NA	3.41745
ENSG00000162493	220.103	-1.98872	0.146525	-13.5725	5.8262e-42	3.60169e-40	PDPN	10630	podoplanin	0.251962
ENSG00000170571	474.113	1.45165	0.10712	13.5516	7.74986e-42	4.77358e-40	EMB	133418	embigin	2.7352
ENSG00000179388	183.84	1.98852	0.14709	13.519	1.20751e-41	7.41097e-40	EGR3	1960	early growth response 3	3.96829
ENSG00000140199	736.417	1.11135	0.0823049	13.5029	1.50384e-41	9.19663e-40	SLC12A6	9990	solute carrier family 12 member 6	2.16048
ENSG00000178695	424.533	-1.48011	0.10969	-13.4935	1.70703e-41	1.04019e-39	KCTD12	115207	potassium channel tetramerization domain containing 12	0.358462
ENSG00000104635	1399.43	-0.776831	0.057726	-13.4572	2.79253e-41	1.69559e-39	SLC39A14	23516	solute carrier family 39 member 14	0.583647
ENSG00000104549	8213.73	0.592193	0.0440835	13.4334	3.85087e-41	2.32991e-39	SQLE	6713	squalene epoxidase	1.50754
ENSG00000115756	585.672	1.39532	0.104067	13.4079	5.43668e-41	3.27776e-39	HPCAL1	3241	hippocalcin like 1	2.63046
ENSG00000156471	1879.15	-0.822155	0.0613279	-13.4059	5.58609e-41	3.35598e-39	PTDSS1	9791	phosphatidylserine synthase 1	0.565597
ENSG00000163602	844.222	0.997012	0.0745916	13.3663	9.51852e-41	5.69842e-39	RYBP	23429	RING1 and YY1 binding protein	1.99586
ENSG00000064763	307.284	1.62048	0.1215	13.3373	1.40445e-40	8.37861e-39	FAR2	55711	fatty acyl-CoA reductase 2	3.07478
ENSG00000163734	747.357	1.09565	0.0823318	13.3077	2.08735e-40	1.24092e-38	CXCL3	2921	C-X-C motif chemokine ligand 3	2.13709
ENSG00000145730	893.413	0.924631	0.0698498	13.2374	5.3346e-40	3.15262e-38	PAM	5066	peptidylglycine alpha-amidating monooxygenase	1.8982
ENSG00000159307	76.2231	3.34581	0.252756	13.2374	5.33998e-40	3.15262e-38	SCUBE1	80274	signal peptide, CUB domain and EGF like domain containing 1	10.1669
ENSG00000173281	377.979	1.30673	0.0987593	13.2315	5.77545e-40	3.39795e-38	PPP1R3B	79660	protein phosphatase 1 regulatory subunit 3B	2.4738
ENSG00000141506	968.374	-1.02375	0.077461	-13.2163	7.06772e-40	4.14396e-38	PIK3R5	23533	phosphoinositide-3-kinase regulatory subunit 5	0.491837
ENSG00000113648	2360.21	0.606742	0.0459566	13.2025	8.48734e-40	4.95928e-38	MACROH2A1	9555	macroH2A.1 histone	1.52282
ENSG00000105851	505.332	1.19971	0.0909575	13.1898	1.00409e-39	5.84705e-38	PIK3CG	5294	phosphatidylinositol-4,5-bisphosphate 3-kinase catalytic subunit gamma	2.29694
ENSG00000134215	1116.64	-0.972205	0.0737242	-13.1871	1.04165e-39	6.04513e-38	VAV3	10451	vav guanine nucleotide exchange factor 3	0.509726
ENSG00000168827	389.667	-1.73306	0.131696	-13.1596	1.4988e-39	8.66868e-38	GFM1	85476	G elongation factor mitochondrial 1	0.300813
ENSG00000120129	1600.34	-0.938989	0.071371	-13.1565	1.56246e-39	9.0063e-38	DUSP1	1843	dual specificity phosphatase 1	0.521598
ENSG00000187837	331.475	1.49509	0.11378	13.1402	1.93726e-39	1.11291e-37	H1-2	3006	H1.2 linker histone, cluster member	2.81881
ENSG00000143013	1346	0.732272	0.0557371	13.138	1.99528e-39	1.14106e-37	LMO4	8543	LIM domain only 4	1.66125
ENSG00000155893	53.5363	3.28689	0.250186	13.1378	1.99963e-39	1.14106e-37	PXYLP1	92370	2-phosphoxylose phosphatase 1	9.76007
ENSG00000135596	677.824	-1.21823	0.0928082	-13.1263	2.3274e-39	1.32367e-37	MICAL1	64780	microtubule associated monooxygenase, calponin and LIM domain containing 1	0.42981
ENSG00000286646	242.042	1.97279	0.150346	13.1216	2.475e-39	1.40294e-37	NA	NA	NA	3.92526
ENSG00000175061	978.91	1.00077	0.0765679	13.0703	4.86443e-39	2.74824e-37	SNHG29	125144	small nucleolar RNA host gene 29	2.00107
ENSG00000174238	465.953	-1.29536	0.099184	-13.0602	5.56051e-39	3.13113e-37	PITPNA	5306	phosphatidylinositol transfer protein alpha	0.407434
ENSG00000155508	476.24	1.17144	0.0898608	13.0362	7.61654e-39	4.27478e-37	CNOT8	9337	CCR4-NOT transcription complex subunit 8	2.25237
ENSG00000110090	133.696	2.24526	0.17253	13.0138	1.02163e-38	5.7151e-37	CPT1A	1374	carnitine palmitoyltransferase 1A	4.74124
ENSG00000117228	412.049	-2.37159	0.182293	-13.0097	1.07718e-38	6.00616e-37	GBP1	2633	guanylate binding protein 1	0.193233
ENSG00000107249	1638.59	-1.03572	0.0796243	-13.0076	1.1074e-38	6.15456e-37	GLIS3	169792	GLIS family zinc finger 3	0.487771
ENSG00000177119	1281.69	1.02719	0.0792108	12.9677	1.86441e-38	1.03281e-36	ANO6	196527	anoctamin 6	2.03804
ENSG00000120899	679.919	1.20974	0.0933573	12.9581	2.11381e-38	1.16718e-36	PTK2B	2185	protein tyrosine kinase 2 beta	2.31295
ENSG00000028116	444.574	-1.69045	0.130527	-12.951	2.32031e-38	1.27707e-36	VRK2	7444	VRK serine/threonine kinase 2	0.30983
ENSG00000103257	788.869	-1.2031	0.0929739	-12.9402	2.6699e-38	1.46475e-36	SLC7A5	8140	solute carrier family 7 member 5	0.434341
ENSG00000118946	198.073	-1.73037	0.133846	-12.928	3.1265e-38	1.70975e-36	PCDH17	27253	protocadherin 17	0.301374
ENSG00000136378	107.121	2.34665	0.181718	12.9137	3.7677e-38	2.05382e-36	ADAMTS7	11173	ADAM metallopeptidase with thrombospondin type 1 motif 7	5.0864
ENSG00000131149	194.175	1.70203	0.131917	12.9022	4.37161e-38	2.37542e-36	GSE1	23199	Gse1 coiled-coil protein	3.25359
ENSG00000128512	472.742	-1.36571	0.105959	-12.8891	5.18394e-38	2.80789e-36	DOCK4	9732	dedicator of cytokinesis 4	0.388042
ENSG00000118482	1373.56	0.874734	0.0679611	12.8711	6.54754e-38	3.53526e-36	PHF3	23469	PHD finger protein 3	1.83367
ENSG00000073282	97.8491	2.81428	0.218859	12.8589	7.66712e-38	4.1267e-36	TP63	8626	tumor protein p63	7.03369
ENSG00000105426	379.698	1.2638	0.0984976	12.8308	1.10203e-37	5.91282e-36	PTPRS	5802	protein tyrosine phosphatase receptor type S	2.40128
ENSG00000153936	1653.66	0.861682	0.0671698	12.8284	1.1367e-37	6.07973e-36	HS2ST1	9653	heparan sulfate 2-O-sulfotransferase 1	1.81716
ENSG00000110047	600.437	-1.30798	0.10197	-12.827	1.1569e-37	6.16844e-36	EHD1	10938	EH domain containing 1	0.403886
ENSG00000161217	716.798	-1.03432	0.0807082	-12.8156	1.34158e-37	7.13086e-36	PCYT1A	5130	phosphate cytidylyltransferase 1, choline, alpha	0.488245
ENSG00000185215	244.978	-1.77615	0.138689	-12.8068	1.50224e-37	7.95999e-36	TNFAIP2	7127	TNF alpha induced protein 2	0.291961
ENSG00000100906	1031.88	-0.943393	0.0738678	-12.7714	2.36964e-37	1.25173e-35	NFKBIA	4792	NFKB inhibitor alpha	0.520009
ENSG00000110172	373.364	-1.5682	0.12286	-12.7641	2.60061e-37	1.3695e-35	CHORDC1	26973	cysteine and histidine rich domain containing 1	0.337228
ENSG00000060982	5425.86	0.908514	0.0712302	12.7546	2.93788e-37	1.54234e-35	BCAT1	586	branched chain amino acid transaminase 1	1.87711
ENSG00000205339	1761.83	-0.797748	0.0626338	-12.7367	3.69705e-37	1.93494e-35	IPO7	10527	importin 7	0.575246
ENSG00000151575	303.347	-1.72894	0.135823	-12.7294	4.0611e-37	2.11898e-35	TEX9	374618	testis expressed 9	0.301673
ENSG00000011422	4356.05	0.85917	0.0675216	12.7244	4.32953e-37	2.25215e-35	PLAUR	5329	plasminogen activator, urokinase receptor	1.81399
ENSG00000131467	732.608	-1.31056	0.103004	-12.7234	4.3837e-37	2.2734e-35	PSME3	10197	proteasome activator subunit 3	0.403163
ENSG00000167613	226.141	-2.31414	0.182195	-12.7015	5.80384e-37	3.00076e-35	LAIR1	3903	leukocyte associated immunoglobulin like receptor 1	0.201083
ENSG00000085117	1136.95	1.17437	0.0925836	12.6844	7.21713e-37	3.7202e-35	CD82	3732	CD82 molecule	2.25694
ENSG00000161642	609.891	1.36958	0.108252	12.6517	1.09438e-36	5.62417e-35	ZNF385A	25946	zinc finger protein 385A	2.58395
ENSG00000122406	2167.96	0.726426	0.0574418	12.6463	1.17255e-36	6.00785e-35	RPL5	6125	ribosomal protein L5	1.65454
ENSG00000124785	113.656	2.36545	0.187254	12.6323	1.40115e-36	7.15759e-35	NRN1	51299	neuritin 1	5.15313
ENSG00000105976	2357.52	-0.739429	0.05855	-12.629	1.46111e-36	7.44162e-35	MET	4233	MET proto-oncogene, receptor tyrosine kinase	0.598976
ENSG00000156265	354.158	1.75942	0.139321	12.6286	1.46895e-36	7.45929e-35	MAP3K7CL	56911	MAP3K7 C-terminal like	3.38563
ENSG00000137076	4802.9	0.712637	0.0565866	12.5938	2.28536e-36	1.15706e-34	TLN1	7094	talin 1	1.6388
ENSG00000196159	105.144	-3.2268	0.256984	-12.5564	3.66523e-36	1.85018e-34	FAT4	79633	FAT atypical cadherin 4	0.106816
ENSG00000004455	822.493	1.01709	0.0810567	12.5479	4.08341e-36	2.05519e-34	AK2	204	adenylate kinase 2	2.02383
ENSG00000111452	49.2181	3.38288	0.270728	12.4955	7.89863e-36	3.95209e-34	ADGRD1	283383	adhesion G protein-coupled receptor D1	10.4315
ENSG00000148400	1241.56	1.025	0.0820561	12.4914	8.31882e-36	4.15017e-34	NOTCH1	4851	notch receptor 1	2.03495
ENSG00000075618	1088.96	1.39019	0.111364	12.4833	9.20635e-36	4.57955e-34	FSCN1	6624	fascin actin-bundling protein 1	2.62113
ENSG00000145506	105.563	2.37528	0.190838	12.4466	1.45985e-35	7.2407e-34	NKD2	85409	NKD inhibitor of WNT signaling pathway 2	5.18837
ENSG00000135916	315.751	1.30844	0.105133	12.4456	1.4782e-35	7.31045e-34	ITM2C	81618	integral membrane protein 2C	2.47674
ENSG00000052802	629.703	1.01698	0.0818299	12.428	1.84295e-35	9.08796e-34	MSMO1	6307	methylsterol monooxygenase 1	2.02368
ENSG00000110651	1909.56	0.821602	0.0661522	12.4199	2.03909e-35	1.00262e-33	CD81	975	CD81 molecule	1.76737
ENSG00000105492	116.122	8.1632	0.658437	12.3978	2.68461e-35	1.31623e-33	SIGLEC6	946	sialic acid binding Ig like lectin 6	286.661
ENSG00000152270	1558.93	-0.882267	0.0713421	-12.3667	3.95736e-35	1.93468e-33	PDE3B	5140	phosphodiesterase 3B	0.542514
ENSG00000134070	596.895	-1.07527	0.086976	-12.3629	4.1508e-35	2.02346e-33	IRAK2	3656	interleukin 1 receptor associated kinase 2	0.474581
ENSG00000108702	110.99	-2.56756	0.20819	-12.3328	6.0338e-35	2.93301e-33	CCL1	6346	C-C motif chemokine ligand 1	0.168689
ENSG00000119508	618.497	-1.25135	0.101696	-12.3049	8.52707e-35	4.13321e-33	NR4A3	8013	nuclear receptor subfamily 4 group A member 3	0.420054
ENSG00000149218	124.825	2.06059	0.167657	12.2905	1.01845e-34	4.9226e-33	ENDOD1	23052	endonuclease domain containing 1	4.17157
ENSG00000111799	257.816	-1.5531	0.12637	-12.2902	1.0231e-34	4.93111e-33	COL12A1	1303	collagen type XII alpha 1 chain	0.340776
ENSG00000122862	3840.82	0.799331	0.0651898	12.2616	1.45616e-34	6.99861e-33	SRGN	5552	serglycin	1.74029
ENSG00000143321	1897.92	-0.720312	0.0587527	-12.2601	1.48395e-34	7.11212e-33	HDGF	3068	heparin binding growth factor	0.606966
ENSG00000175445	1519.09	0.750758	0.0613347	12.2403	1.89233e-34	9.04397e-33	LPL	4023	lipoprotein lipase	1.68268
ENSG00000173726	1698.99	0.931994	0.0762743	12.219	2.46145e-34	1.17311e-32	TOMM20	9804	translocase of outer mitochondrial membrane 20	1.90791
ENSG00000005884	129.3	2.11038	0.172756	12.216	2.55494e-34	1.21364e-32	ITGA3	3675	integrin subunit alpha 3	4.31806
ENSG00000176170	411.729	-1.50869	0.123503	-12.2158	2.56073e-34	1.21364e-32	SPHK1	8877	sphingosine kinase 1	0.351431
ENSG00000169299	383.547	1.16705	0.0956498	12.2013	3.06062e-34	1.44654e-32	PGM2	55276	phosphoglucomutase 2	2.24552
ENSG00000111276	153.157	1.68789	0.13852	12.1852	3.72962e-34	1.75786e-32	CDKN1B	1027	cyclin dependent kinase inhibitor 1B	3.22185
ENSG00000140563	236.418	1.43823	0.118298	12.1577	5.22131e-34	2.45416e-32	MCTP2	55784	multiple C2 and transmembrane domain containing 2	2.70989
ENSG00000011028	1947.31	0.819195	0.0675602	12.1254	7.74719e-34	3.63139e-32	MRC2	9902	mannose receptor C type 2	1.76442
ENSG00000095951	499.556	-1.23341	0.1018	-12.116	8.68593e-34	4.06026e-32	HIVEP1	3096	HIVEP zinc finger 1	0.425311
ENSG00000013441	366.223	1.15164	0.0952273	12.0936	1.14202e-33	5.32382e-32	CLK1	1195	CDC like kinase 1	2.22166
ENSG00000075651	156.906	1.72816	0.143017	12.0836	1.2895e-33	5.99494e-32	PLD1	5337	phospholipase D1	3.31306
ENSG00000198793	274.299	-1.70814	0.141366	-12.083	1.29816e-33	6.01879e-32	MTOR	2475	mechanistic target of rapamycin kinase	0.306055
ENSG00000183688	619.283	0.885338	0.0733457	12.0708	1.50752e-33	6.97053e-32	RFLNB	359845	refilin B	1.8472
ENSG00000164096	635.473	1.26098	0.104537	12.0626	1.6646e-33	7.67605e-32	C4orf3	401152	chromosome 4 open reading frame 3	2.39659
ENSG00000163629	177.253	-1.83888	0.152671	-12.0447	2.06827e-33	9.4877e-32	PTPN13	5783	protein tyrosine phosphatase non-receptor type 13	0.279539
ENSG00000133874	61.896	2.82585	0.234614	12.0447	2.06859e-33	9.4877e-32	RNF122	79845	ring finger protein 122	7.09032
ENSG00000166598	3866.26	0.703385	0.0584197	12.0402	2.18413e-33	9.99079e-32	HSP90B1	7184	heat shock protein 90 beta family member 1	1.62832
ENSG00000142949	244.935	1.40889	0.11707	12.0346	2.33858e-33	1.06687e-31	PTPRF	5792	protein tyrosine phosphatase receptor type F	2.65533
ENSG00000168779	318.811	1.28009	0.10644	12.0264	2.58034e-33	1.17402e-31	SHOX2	6474	short stature homeobox 2	2.42854
ENSG00000168214	1314.49	0.814938	0.0678417	12.0124	3.06022e-33	1.38866e-31	RBPJ	3516	recombination signal binding protein for immunoglobulin kappa J region	1.75922
ENSG00000138434	1159.91	0.802278	0.0668965	11.9928	3.87487e-33	1.75366e-31	ITPRID2	6744	ITPR interacting domain containing 2	1.74385
ENSG00000139318	4058.86	0.641975	0.0536613	11.9635	5.52056e-33	2.49184e-31	DUSP6	1848	dual specificity phosphatase 6	1.56046
ENSG00000090376	435.672	1.10956	0.0930943	11.9187	9.45901e-33	4.2583e-31	IRAK3	11213	interleukin 1 receptor associated kinase 3	2.1578
ENSG00000107331	438.515	1.35828	0.113992	11.9156	9.81047e-33	4.4049e-31	ABCA2	20	ATP binding cassette subfamily A member 2	2.5638
ENSG00000141526	2891.17	0.826946	0.0694285	11.9108	1.04025e-32	4.65846e-31	SLC16A3	9123	solute carrier family 16 member 3	1.77393
ENSG00000171988	1818.82	0.945109	0.0796011	11.8731	1.63384e-32	7.29754e-31	JMJD1C	221037	jumonji domain containing 1C	1.92533
ENSG00000020633	1429.53	-0.988043	0.0832374	-11.8702	1.6909e-32	7.53267e-31	RUNX3	864	RUNX family transcription factor 3	0.504161
ENSG00000175130	1026.91	-1.15738	0.0975492	-11.8645	1.80878e-32	8.0368e-31	MARCKSL1	65108	MARCKS like 1	0.448327
ENSG00000130513	182.737	1.84824	0.155847	11.8594	1.92438e-32	8.52824e-31	GDF15	9518	growth differentiation factor 15	3.60061
ENSG00000135476	71.3802	2.51733	0.21264	11.8385	2.46922e-32	1.08863e-30	ESPL1	9700	extra spindle pole bodies like 1, separase	5.72521
ENSG00000143891	92.7229	2.23938	0.18927	11.8317	2.67683e-32	1.17712e-30	GALM	130589	galactose mutarotase	4.72195
ENSG00000213341	309.12	-1.57308	0.133129	-11.8163	3.21724e-32	1.41112e-30	CHUK	1147	component of inhibitor of nuclear factor kappa B kinase complex	0.336089
ENSG00000183019	58.433	2.90722	0.246088	11.8138	3.31423e-32	1.44993e-30	MCEMP1	199675	mast cell expressed membrane protein 1	7.50172
ENSG00000114268	848.12	0.843299	0.0713874	11.813	3.34379e-32	1.45913e-30	PFKFB4	5210	6-phosphofructo-2-kinase/fructose-2,6-biphosphatase 4	1.79415
ENSG00000130208	117.396	2.2207	0.188156	11.8025	3.79069e-32	1.64992e-30	APOC1	341	apolipoprotein C1	4.66121
ENSG00000254087	4621.33	-0.600529	0.0509148	-11.7948	4.15329e-32	1.80314e-30	LYN	4067	LYN proto-oncogene, Src family tyrosine kinase	0.659512
ENSG00000156052	459.574	1.13535	0.0962944	11.7904	4.37667e-32	1.8953e-30	GNAQ	2776	G protein subunit alpha q	2.19671
ENSG00000177707	1126.16	-1.04398	0.0886268	-11.7795	4.97702e-32	2.14982e-30	NECTIN3	25945	nectin cell adhesion molecule 3	0.484987
ENSG00000111885	1535.63	0.728224	0.0619902	11.7474	7.28178e-32	3.12951e-30	MAN1A1	4121	mannosidase alpha class 1A member 1	1.6566
ENSG00000101336	951.125	-0.836231	0.0712118	-11.7429	7.68235e-32	3.29338e-30	HCK	3055	HCK proto-oncogene, Src family tyrosine kinase	0.560105
ENSG00000007237	745.92	-1.0288	0.087647	-11.738	8.13424e-32	3.47836e-30	GAS7	8522	growth arrest specific 7	0.490116
ENSG00000101096	112.77	2.26303	0.193094	11.7198	1.00866e-31	4.30244e-30	NFATC2	4773	nuclear factor of activated T cells 2	4.79999
ENSG00000184979	150.975	2.26245	0.193088	11.7172	1.04056e-31	4.42744e-30	USP18	11274	ubiquitin specific peptidase 18	4.79805
ENSG00000120438	2074.1	-0.772345	0.0659922	-11.7036	1.22199e-31	5.18646e-30	TCP1	6950	t-complex 1	0.585465
ENSG00000160789	1928.18	-0.736149	0.0630007	-11.6848	1.52479e-31	6.45557e-30	LMNA	4000	lamin A/C	0.60034
ENSG00000162645	193.702	1.70213	0.145711	11.6816	1.58351e-31	6.6876e-30	GBP2	2634	guanylate binding protein 2	3.25382
ENSG00000086061	1005.05	-1.0165	0.0870205	-11.6811	1.5922e-31	6.70767e-30	DNAJA1	3301	DnaJ heat shock protein family (Hsp40) member A1	0.494316
ENSG00000031081	339.227	-1.46261	0.125538	-11.6507	2.27596e-31	9.56466e-30	ARHGAP31	57514	Rho GTPase activating protein 31	0.362836
ENSG00000149273	1609.03	0.668943	0.0574634	11.6412	2.54407e-31	1.06651e-29	RPS3	6188	ribosomal protein S3	1.58991
ENSG00000182022	175.601	1.4433	0.124072	11.6328	2.80882e-31	1.17461e-29	CHST15	51363	carbohydrate sulfotransferase 15	2.71943
ENSG00000125827	252.648	-1.53556	0.132202	-11.6153	3.44683e-31	1.43789e-29	TMX4	56255	thioredoxin related transmembrane protein 4	0.344945
ENSG00000114030	841.199	-0.908774	0.0782601	-11.6122	3.57187e-31	1.48642e-29	KPNA1	3836	karyopherin subunit alpha 1	0.532637
ENSG00000108342	100.651	1.86401	0.160783	11.5933	4.45509e-31	1.84946e-29	CSF3	1440	colony stimulating factor 3	3.64017
ENSG00000125355	1363.95	-0.751921	0.0649102	-11.584	4.96632e-31	2.05668e-29	TMEM255A	55026	transmembrane protein 255A	0.593812
ENSG00000132694	461.465	-1.17113	0.101453	-11.5437	7.94638e-31	3.28284e-29	ARHGEF11	9826	Rho guanine nucleotide exchange factor 11	0.444072
ENSG00000130066	962.279	0.786846	0.0681742	11.5417	8.1293e-31	3.35029e-29	SAT1	6303	spermidine/spermine N1-acetyltransferase 1	1.7253
ENSG00000127663	310.462	1.20911	0.104774	11.5402	8.27467e-31	3.40198e-29	KDM4B	23030	lysine demethylase 4B	2.31195
ENSG00000102743	200.313	1.56907	0.135969	11.5399	8.3055e-31	3.40645e-29	SLC25A15	10166	solute carrier family 25 member 15	2.96713
ENSG00000170017	10547.2	-0.765688	0.0664118	-11.5294	9.38024e-31	3.82884e-29	ALCAM	214	activated leukocyte cell adhesion molecule	0.588173
ENSG00000147454	511.518	1.26513	0.109822	11.5197	1.04918e-30	4.27235e-29	SLC25A37	51312	solute carrier family 25 member 37	2.40348
ENSG00000276085	658.606	0.970518	0.0843755	11.5024	1.28357e-30	5.21435e-29	CCL3L1	6349	C-C motif chemokine ligand 3 like 1	1.95954
ENSG00000115738	265.416	1.72454	0.150345	11.4706	1.85404e-30	7.49613e-29	ID2	3398	inhibitor of DNA binding 2	3.30476
ENSG00000197451	310.279	-1.43606	0.12542	-11.45	2.35091e-30	9.48257e-29	HNRNPAB	3182	heterogeneous nuclear ribonucleoprotein A/B	0.369574
ENSG00000187079	894.665	-0.771111	0.0673911	-11.4423	2.56905e-30	1.0338e-28	TEAD1	7003	TEA domain transcription factor 1	0.585966
ENSG00000116731	629.376	-1.0729	0.0938342	-11.4341	2.82606e-30	1.13455e-28	PRDM2	7799	PR/SET domain 2	0.475361
ENSG00000119408	933.953	0.736226	0.0644105	11.4302	2.95399e-30	1.18312e-28	NEK6	10783	NIMA related kinase 6	1.66581
ENSG00000115355	2092.3	-0.77585	0.0679547	-11.4172	3.43246e-30	1.37154e-28	CCDC88A	55704	coiled-coil domain containing 88A	0.584044
ENSG00000035862	475.274	1.00548	0.0880788	11.4157	3.49259e-30	1.3923e-28	TIMP2	7077	TIMP metallopeptidase inhibitor 2	2.00761
ENSG00000100504	235.67	1.38979	0.121777	11.4127	3.61536e-30	1.43788e-28	PYGL	5836	glycogen phosphorylase L	2.62041
ENSG00000140564	1941.73	-0.858261	0.0755452	-11.3609	6.54727e-30	2.59789e-28	FURIN	5045	furin, paired basic amino acid cleaving enzyme	0.551617
ENSG00000138771	125.748	-1.89693	0.167193	-11.3458	7.78541e-30	3.08201e-28	SHROOM3	57619	shroom family member 3	0.268514
ENSG00000164543	603.479	-1.20738	0.106678	-11.318	1.06886e-29	4.22149e-28	STK17A	9263	serine/threonine kinase 17a	0.433055
ENSG00000117036	949.812	-0.772141	0.068348	-11.2972	1.35449e-29	5.33725e-28	ETV3	2117	ETS variant transcription factor 3	0.585548
ENSG00000108829	784.406	-0.962041	0.0853023	-11.278	1.68492e-29	6.62398e-28	LRRC59	55379	leucine rich repeat containing 59	0.51333
ENSG00000163516	143.243	1.56744	0.139123	11.2666	1.9189e-29	7.52651e-28	ANKZF1	55139	ankyrin repeat and zinc finger peptidyl tRNA hydrolase 1	2.96378
ENSG00000172716	198.678	1.65699	0.14727	11.2514	2.27871e-29	8.9173e-28	SLFN11	91607	schlafen family member 11	3.15359
ENSG00000104812	389.887	0.993086	0.0885105	11.22	3.2535e-29	1.27028e-27	GYS1	2997	glycogen synthase 1	1.99044
ENSG00000079308	211.479	1.38279	0.123382	11.2074	3.74953e-29	1.4606e-27	TNS1	7145	tensin 1	2.60773
ENSG00000118308	238.299	1.33482	0.119118	11.2059	3.81519e-29	1.4828e-27	IRAG2	4033	inositol 1,4,5-triphosphate receptor associated 2	2.52244
ENSG00000128340	2072.24	0.927631	0.082964	11.1811	5.04517e-29	1.95638e-27	RAC2	5880	Rac family small GTPase 2	1.90215
ENSG00000144320	845.002	0.810589	0.072506	11.1796	5.13154e-29	1.98536e-27	LNPK	80856	lunapark, ER junction formation factor	1.75393
ENSG00000174405	204.227	-2.04537	0.182976	-11.1784	5.20405e-29	2.00886e-27	LIG4	3981	DNA ligase 4	0.24226
ENSG00000115306	706.917	0.825509	0.0739422	11.1643	6.10027e-29	2.3495e-27	SPTBN1	6711	spectrin beta, non-erythrocytic 1	1.77216
ENSG00000090621	2497.87	-0.68185	0.0610852	-11.1623	6.23777e-29	2.39705e-27	PABPC4	8761	poly(A) binding protein cytoplasmic 4	0.623366
ENSG00000114541	551.516	-0.960262	0.0861674	-11.1442	7.64692e-29	2.93195e-27	FRMD4B	23150	FERM domain containing 4B	0.513963
ENSG00000081307	361.983	1.04853	0.0940921	11.1436	7.69298e-29	2.943e-27	UBA5	79876	ubiquitin like modifier activating enzyme 5	2.06842
ENSG00000175197	137.881	1.69266	0.151924	11.1415	7.88005e-29	3.00782e-27	DDIT3	1649	DNA damage inducible transcript 3	3.23252
ENSG00000136286	416.719	1.02786	0.0923371	11.1316	8.80881e-29	3.35482e-27	MYO1G	64005	myosin IG	2.03899
ENSG00000114423	462.777	0.931007	0.0836809	11.1257	9.40805e-29	3.57506e-27	CBLB	868	Cbl proto-oncogene B	1.90661
ENSG00000150764	91.5525	2.10386	0.189172	11.1214	9.86883e-29	3.74182e-27	DIXDC1	85458	DIX domain containing 1	4.29859
ENSG00000168924	164.587	-1.99985	0.179844	-11.1199	1.00368e-28	3.79707e-27	LETM1	3954	leucine zipper and EF-hand containing transmembrane protein 1	0.250025
ENSG00000108671	605.389	-0.997134	0.0897101	-11.1151	1.05966e-28	3.99999e-27	PSMD11	5717	proteasome 26S subunit, non-ATPase 11	0.500994
ENSG00000074696	302.641	-1.35438	0.121934	-11.1075	1.15388e-28	4.34605e-27	HACD3	51495	3-hydroxyacyl-CoA dehydratase 3	0.391104
ENSG00000198961	1655	0.799061	0.0719925	11.0992	1.26524e-28	4.75495e-27	PJA2	9867	praja ring finger ubiquitin ligase 2	1.73997
ENSG00000023734	307.444	-1.46142	0.131738	-11.0934	1.35056e-28	5.06445e-27	STRAP	11171	serine/threonine kinase receptor associated protein	0.363134
ENSG00000111669	737.157	0.984238	0.0887781	11.0865	1.459e-28	5.4591e-27	TPI1	7167	triosephosphate isomerase 1	1.97827
ENSG00000167123	128.092	1.66447	0.150144	11.0858	1.47074e-28	5.49099e-27	CERCAM	51148	cerebral endothelial cell adhesion molecule	3.16996
ENSG00000136869	283.471	1.77024	0.159734	11.0824	1.52669e-28	5.68741e-27	TLR4	7099	toll like receptor 4	3.41112
ENSG00000138107	296.641	-1.34054	0.120973	-11.0813	1.54681e-28	5.74983e-27	ACTR1A	10121	actin related protein 1A	0.394874
ENSG00000165025	314.307	1.22091	0.110188	11.0803	1.56359e-28	5.79956e-27	SYK	6850	spleen associated tyrosine kinase	2.33094
ENSG00000165271	198.348	-2.03721	0.183926	-11.0763	1.6355e-28	6.05311e-27	NOL6	65083	nucleolar protein 6	0.243635
ENSG00000154310	514.889	0.870412	0.0786111	11.0724	1.70801e-28	6.3078e-27	TNIK	23043	TRAF2 and NCK interacting kinase	1.82818
ENSG00000143344	210.833	-2.48559	0.224787	-11.0575	2.01659e-28	7.43022e-27	RGL1	23179	ral guanine nucleotide dissociation stimulator like 1	0.178552
ENSG00000140575	3929.97	-0.608406	0.055023	-11.0573	2.02064e-28	7.43022e-27	IQGAP1	8826	IQ motif containing GTPase activating protein 1	0.655921
ENSG00000182446	797.46	-0.881923	0.0798087	-11.0505	2.18087e-28	8.00216e-27	NPLOC4	55666	NPL4 homolog, ubiquitin recognition factor	0.542644
ENSG00000114439	525.294	1.03374	0.0936041	11.0437	2.35146e-28	8.60957e-27	BBX	56987	BBX high mobility group box domain containing	2.04732
ENSG00000152661	53.2256	3.51644	0.318581	11.0378	2.51047e-28	9.17208e-27	GJA1	2697	gap junction protein alpha 1	11.4434
ENSG00000275302	683.559	-1.36565	0.123803	-11.0308	2.71579e-28	9.90103e-27	CCL4	6351	C-C motif chemokine ligand 4	0.388061
ENSG00000166226	780.71	-0.87803	0.0796776	-11.0198	3.0679e-28	1.11609e-26	CCT2	10576	chaperonin containing TCP1 subunit 2	0.54411
ENSG00000137673	140.727	1.68485	0.152939	11.0165	3.18219e-28	1.1552e-26	MMP7	4316	matrix metallopeptidase 7	3.21507
ENSG00000205542	3236.39	0.775638	0.0704677	11.007	3.53564e-28	1.28079e-26	TMSB4X	7114	thymosin beta 4 X-linked	1.71195
ENSG00000042980	311.184	-1.34658	0.122485	-10.9938	4.09144e-28	1.47899e-26	ADAM28	10863	ADAM metallopeptidase domain 28	0.393224
ENSG00000152256	298.154	1.16867	0.106323	10.9917	4.18987e-28	1.51137e-26	PDK1	5163	pyruvate dehydrogenase kinase 1	2.24804
ENSG00000152127	235.18	1.20722	0.109838	10.9909	4.22736e-28	1.52167e-26	MGAT5	4249	alpha-1,6-mannosylglycoprotein 6-beta-N-acetylglucosaminyltransferase	2.30892
ENSG00000035720	89.5429	2.40544	0.219287	10.9694	5.36425e-28	1.92684e-26	STAP1	26228	signal transducing adaptor family member 1	5.29798
ENSG00000155111	884.075	0.778006	0.0709999	10.9578	6.09311e-28	2.17947e-26	CDK19	23097	cyclin dependent kinase 19	1.71476
ENSG00000169919	241.526	1.27015	0.115911	10.9579	6.08646e-28	2.17947e-26	GUSB	2990	glucuronidase beta	2.41187
ENSG00000069869	207.348	-1.74404	0.159176	-10.9567	6.17188e-28	2.20302e-26	NEDD4	4734	NEDD4 E3 ubiquitin protein ligase	0.298532
ENSG00000274536	78.8213	2.67453	0.244164	10.9538	6.36972e-28	2.2689e-26	NA	NA	NA	6.38432
ENSG00000165102	490.024	-1.10318	0.10079	-10.9453	6.99831e-28	2.48761e-26	HGSNAT	138050	heparan-alpha-glucosaminide N-acetyltransferase	0.46549
ENSG00000123643	354.025	-1.1919	0.108915	-10.9434	7.14998e-28	2.53624e-26	SLC36A1	206358	solute carrier family 36 member 1	0.437726
ENSG00000145911	33.3804	4.00838	0.3663	10.9429	7.1856e-28	2.54358e-26	N4BP3	23138	NEDD4 binding protein 3	16.0933
ENSG00000197780	369.249	-1.32585	0.12134	-10.9267	8.58941e-28	3.03421e-26	TAF13	6884	TATA-box binding protein associated factor 13	0.398914
ENSG00000197766	245.138	1.46496	0.134075	10.9264	8.61825e-28	3.03811e-26	CFD	1675	complement factor D	2.76055
ENSG00000027869	78.0555	2.54296	0.232794	10.9236	8.88629e-28	3.12614e-26	SH2D2A	9047	SH2 domain containing 2A	5.82782
ENSG00000048028	161.184	1.43479	0.131493	10.9115	1.01523e-27	3.56416e-26	USP28	57646	ubiquitin specific peptidase 28	2.70343
ENSG00000123610	270.566	-1.48201	0.135883	-10.9065	1.07319e-27	3.75991e-26	TNFAIP6	7130	TNF alpha induced protein 6	0.357989
ENSG00000198053	906.876	-0.872029	0.0799912	-10.9016	1.13288e-27	3.96091e-26	SIRPA	140885	signal regulatory protein alpha	0.546378
ENSG00000039319	853.855	-1.0052	0.0925313	-10.8634	1.72242e-27	6.00979e-26	ZFYVE16	9765	zinc finger FYVE-type containing 16	0.4982
ENSG00000037474	764.311	-0.948674	0.087391	-10.8555	1.8777e-27	6.53821e-26	NSUN2	54888	NOP2/Sun RNA methyltransferase 2	0.518109
ENSG00000177156	782.053	-0.847664	0.0781242	-10.8502	1.9897e-27	6.91409e-26	TALDO1	6888	transaldolase 1	0.555684
ENSG00000156675	444.286	0.977171	0.0900634	10.8498	1.99856e-27	6.93079e-26	RAB11FIP1	80223	RAB11 family interacting protein 1	1.9686
ENSG00000100664	1943.27	-0.743726	0.0685542	-10.8487	2.02207e-27	6.99807e-26	EIF5	1983	eukaryotic translation initiation factor 5	0.597195
ENSG00000164674	878.563	-0.763211	0.0704046	-10.8404	2.21582e-27	7.65311e-26	SYTL3	94120	synaptotagmin like 3	0.589183
ENSG00000166411	284.522	-1.50859	0.139318	-10.8283	2.52706e-27	8.71046e-26	IDH3A	3419	isocitrate dehydrogenase (NAD(+)) 3 catalytic subunit alpha	0.351456
ENSG00000272405	58.7893	2.69963	0.249749	10.8094	3.10803e-27	1.06914e-25	NA	NA	NA	6.49635
ENSG00000029993	205.807	-1.45333	0.134492	-10.8061	3.2214e-27	1.1059e-25	HMGB3	3149	high mobility group box 3	0.365178
ENSG00000111252	3251.75	-0.6383	0.0590735	-10.8052	3.25283e-27	1.11445e-25	SH2B3	10019	SH2B adaptor protein 3	0.64247
ENSG00000165934	684.059	-0.869539	0.0805849	-10.7903	3.82339e-27	1.30731e-25	CPSF2	53981	cleavage and polyadenylation specific factor 2	0.547322
ENSG00000134028	716.204	-0.885897	0.0821828	-10.7796	4.29804e-27	1.46666e-25	ADAMDEC1	27299	ADAM like decysin 1	0.541151
ENSG00000117000	6758.93	0.680603	0.0632294	10.764	5.0896e-27	1.73331e-25	RLF	6018	RLF zinc finger	1.60281
ENSG00000117115	43.1102	3.13367	0.291261	10.759	5.37583e-27	1.82714e-25	PADI2	11240	peptidyl arginine deiminase 2	8.77666
ENSG00000175054	295.228	-1.50431	0.139846	-10.7569	5.49602e-27	1.86428e-25	ATR	545	ATR serine/threonine kinase	0.352498
ENSG00000123349	527.224	0.861049	0.0802965	10.7234	7.90694e-27	2.67675e-25	PFDN5	5204	prefoldin subunit 5	1.81636
ENSG00000137309	4272.45	0.955197	0.0891849	10.7103	9.1072e-27	3.07697e-25	HMGA1	3159	high mobility group AT-hook 1	1.93884
ENSG00000079459	712.278	0.825544	0.0771512	10.7003	1.01409e-26	3.41946e-25	FDFT1	2222	farnesyl-diphosphate farnesyltransferase 1	1.7722
ENSG00000145990	218.798	1.39022	0.12995	10.6982	1.03811e-26	3.49355e-25	GFOD1	54438	glucose-fructose oxidoreductase domain containing 1	2.62119
ENSG00000107581	1452.03	-0.68067	0.0637099	-10.6839	1.21084e-26	4.06681e-25	EIF3A	8661	eukaryotic translation initiation factor 3 subunit A	0.623875
ENSG00000130779	497.442	-1.08203	0.101287	-10.6829	1.22428e-26	4.10387e-25	CLIP1	6249	CAP-Gly domain containing linker protein 1	0.472363
ENSG00000100242	960.202	0.910057	0.085201	10.6813	1.24518e-26	4.16573e-25	SUN2	25777	Sad1 and UNC84 domain containing 2	1.87912
ENSG00000108389	348.769	1.00168	0.0938516	10.673	1.36212e-26	4.54806e-25	MTMR4	9110	myotubularin related protein 4	2.00232
ENSG00000124496	623.556	0.937001	0.0881164	10.6337	2.07768e-26	6.92371e-25	TRERF1	55809	transcriptional regulating factor 1	1.91454
ENSG00000166428	94.9753	1.84714	0.174175	10.6051	2.82145e-26	9.38394e-25	PLD4	122618	phospholipase D family member 4	3.59786
ENSG00000178573	147.976	1.49	0.140515	10.6039	2.85877e-26	9.48955e-25	MAF	4094	MAF bZIP transcription factor	2.8089
ENSG00000102554	190.638	-1.66729	0.157464	-10.5884	3.37292e-26	1.11745e-24	KLF5	688	Kruppel like factor 5	0.314844
ENSG00000119866	276.147	-1.42161	0.134341	-10.5821	3.60777e-26	1.19294e-24	BCL11A	53335	BAF chromatin remodeling complex subunit BCL11A	0.373297
ENSG00000179918	975.116	0.733951	0.0693886	10.5774	3.79373e-26	1.24959e-24	SEPHS2	22928	selenophosphate synthetase 2	1.66319
ENSG00000071967	63.8603	2.35599	0.222823	10.5733	3.96099e-26	1.30217e-24	CYBRD1	79901	cytochrome b reductase 1	5.11944
ENSG00000147459	792.794	0.790263	0.0749769	10.5401	5.64512e-26	1.8487e-24	DOCK5	80005	dedicator of cytokinesis 5	1.72939
ENSG00000127824	133.795	1.62777	0.154514	10.5348	5.97021e-26	1.95141e-24	TUBA4A	7277	tubulin alpha 4a	3.09035
ENSG00000150347	1973.54	-0.635534	0.0603818	-10.5253	6.60719e-26	2.15549e-24	ARID5B	84159	AT-rich interaction domain 5B	0.643702
ENSG00000132507	529.816	-1.00326	0.095389	-10.5176	7.1681e-26	2.33401e-24	EIF5A	1984	eukaryotic translation initiation factor 5A	0.498871
ENSG00000137462	1203.3	-0.825089	0.078616	-10.4952	9.09035e-26	2.95428e-24	TLR2	7097	toll like receptor 2	0.564447
ENSG00000066294	68.8607	2.51077	0.239315	10.4915	9.44953e-26	3.06517e-24	CD84	8832	CD84 molecule	5.69926
ENSG00000001084	589.732	-1.09203	0.104117	-10.4885	9.75217e-26	3.15733e-24	GCLC	2729	glutamate-cysteine ligase catalytic subunit	0.4691
ENSG00000168685	98.4474	-2.35426	0.224934	-10.4664	1.23229e-25	3.98209e-24	IL7R	3575	interleukin 7 receptor	0.195568
ENSG00000164163	691.836	-1.0858	0.103839	-10.4566	1.36623e-25	4.40656e-24	ABCE1	6059	ATP binding cassette subfamily E member 1	0.471129
ENSG00000101236	197.489	1.29209	0.123751	10.441	1.61027e-25	5.18385e-24	RNF24	11237	ring finger protein 24	2.44882
ENSG00000204054	109.799	1.82805	0.175256	10.4307	1.79492e-25	5.7674e-24	NA	NA	NA	3.55056
ENSG00000196968	199.919	1.2773	0.12264	10.415	2.11836e-25	6.79389e-24	FUT11	170384	fucosyltransferase 11	2.42384
ENSG00000139645	688.926	-1.02951	0.0989188	-10.4077	2.28766e-25	7.32309e-24	ANKRD52	283373	ankyrin repeat domain 52	0.489875
ENSG00000188229	480.067	-1.17108	0.1127	-10.3911	2.72213e-25	8.69758e-24	TUBB4B	10383	tubulin beta 4B class IVb	0.444089
ENSG00000164088	123.988	1.56719	0.150867	10.3879	2.81575e-25	8.97988e-24	PPM1M	132160	protein phosphatase, Mg2+/Mn2+ dependent 1M	2.96326
ENSG00000119922	272.043	1.46333	0.141056	10.3741	3.25279e-25	1.03543e-23	IFIT2	3433	interferon induced protein with tetratricopeptide repeats 2	2.75744
ENSG00000197043	187.354	1.31303	0.126574	10.3736	3.26806e-25	1.03836e-23	ANXA6	309	annexin A6	2.48463
ENSG00000167850	44.0609	3.15152	0.304419	10.3526	4.07392e-25	1.29199e-23	CD300C	10871	CD300c molecule	8.88592
ENSG00000184014	617.424	0.870795	0.0841643	10.3464	4.3466e-25	1.37591e-23	DENND5A	23258	DENN domain containing 5A	1.82867
ENSG00000118855	853.621	-0.794956	0.076857	-10.3433	4.48735e-25	1.41784e-23	MFSD1	64747	major facilitator superfamily domain containing 1	0.576361
ENSG00000278053	385.985	-1.22875	0.11884	-10.3396	4.66666e-25	1.47177e-23	DDX52	11056	DExD-box helicase 52	0.426687
ENSG00000121579	1739.84	-0.691171	0.0668514	-10.3389	4.69853e-25	1.47908e-23	NAA50	80218	N-alpha-acetyltransferase 50, NatE catalytic subunit	0.619351
ENSG00000196684	65.8226	2.84888	0.275622	10.3362	4.83391e-25	1.5189e-23	HSH2D	84941	hematopoietic SH2 domain containing	7.2044
ENSG00000178597	71.0199	7.67444	0.744221	10.3121	6.21602e-25	1.94959e-23	PSAPL1	768239	prosaposin like 1	204.285
ENSG00000140678	2107.01	0.689872	0.0669442	10.3052	6.67745e-25	2.09047e-23	ITGAX	3687	integrin subunit alpha X	1.61314
ENSG00000151883	460.963	0.988874	0.0959795	10.303	6.83147e-25	2.13477e-23	PARP8	79668	poly(ADP-ribose) polymerase family member 8	1.98464
ENSG00000135919	1196.44	-0.682469	0.0662647	-10.2991	7.10981e-25	2.21769e-23	SERPINE2	5270	serpin family E member 2	0.623098
ENSG00000149547	455.395	-1.03483	0.10062	-10.2845	8.27356e-25	2.57598e-23	EI24	9538	EI24 autophagy associated transmembrane protein	0.488074
ENSG00000169855	894.328	-0.74903	0.0728904	-10.2761	9.02914e-25	2.80611e-23	ROBO1	6091	roundabout guidance receptor 1	0.595004
ENSG00000160785	221.7	-1.64735	0.16062	-10.2562	1.10982e-24	3.44285e-23	SLC25A44	9673	solute carrier family 25 member 44	0.319226
ENSG00000110031	728.784	-0.995171	0.0972445	-10.2337	1.40072e-24	4.3374e-23	LPXN	9404	leupaxin	0.501676
ENSG00000104894	270.928	1.32722	0.129721	10.2313	1.43527e-24	4.43633e-23	CD37	951	CD37 molecule	2.50919
ENSG00000197063	708.025	-0.865395	0.0846179	-10.2271	1.49955e-24	4.62664e-23	MAFG	4097	MAF bZIP transcription factor G	0.548896
ENSG00000049449	283.128	-1.36268	0.133319	-10.2212	1.59337e-24	4.90725e-23	RCN1	5954	reticulocalbin 1	0.388859
ENSG00000142657	1753.27	-0.68958	0.0674693	-10.2207	1.60245e-24	4.92632e-23	PGD	5226	phosphogluconate dehydrogenase	0.620034
ENSG00000102760	515.468	0.928899	0.090955	10.2127	1.73886e-24	5.33604e-23	RGCC	28984	regulator of cell cycle	1.90382
ENSG00000168081	123.341	1.8169	0.178147	10.1989	2.00632e-24	6.14574e-23	PNOC	5368	prepronociceptin	3.52323
ENSG00000172270	1130.54	0.667257	0.0655471	10.1798	2.44048e-24	7.46226e-23	BSG	682	basigin (Ok blood group)	1.58805
ENSG00000182718	1778.72	-0.616476	0.0605693	-10.178	2.48555e-24	7.58649e-23	ANXA2	302	annexin A2	0.652262
ENSG00000138685	213.017	-1.73504	0.17048	-10.1773	2.50289e-24	7.62575e-23	FGF2	2247	fibroblast growth factor 2	0.300402
ENSG00000100427	166.807	1.69394	0.166825	10.154	3.18037e-24	9.67265e-23	MLC1	23209	modulator of VRAC current 1	3.23539
ENSG00000102034	375.563	1.01451	0.0999817	10.147	3.41786e-24	1.03764e-22	ELF4	2000	E74 like ETS transcription factor 4	2.02022
ENSG00000233539	131.127	-1.86643	0.184074	-10.1396	3.687e-24	1.11736e-22	LOC730338	730338	uncharacterized LOC730338	0.274252
ENSG00000126353	69.8851	-2.5209	0.248869	-10.1294	4.09096e-24	1.23759e-22	CCR7	1236	C-C motif chemokine receptor 7	0.174235
ENSG00000113083	90.7291	1.804	0.178349	10.115	4.73938e-24	1.42616e-22	LOX	4015	lysyl oxidase	3.49187
ENSG00000067082	1545.31	-0.705603	0.0697973	-10.1093	5.02285e-24	1.5088e-22	KLF6	1316	Kruppel like factor 6	0.613186
ENSG00000011258	309.808	1.06165	0.105054	10.1057	5.20955e-24	1.56213e-22	MBTD1	54799	mbt domain containing 1	2.08732
ENSG00000012822	308.652	1.24147	0.122857	10.105	5.24795e-24	1.57089e-22	CALCOCO1	57658	calcium binding and coiled-coil domain 1	2.3644
ENSG00000064666	602.323	0.974497	0.0964899	10.0995	5.5538e-24	1.65953e-22	CNN2	1265	calponin 2	1.96496
ENSG00000147854	233.954	1.08526	0.107487	10.0967	5.71468e-24	1.70461e-22	UHRF2	115426	ubiquitin like with PHD and ring finger domains 2	2.12176
ENSG00000107736	67.8965	2.31892	0.230083	10.0786	6.86674e-24	2.04468e-22	CDH23	64072	cadherin related 23	4.98959
ENSG00000101849	41.1817	3.3555	0.332948	10.0781	6.90248e-24	2.05174e-22	TBL1X	6907	transducin beta like 1 X-linked	10.2354
ENSG00000163563	70.1693	3.50785	0.348446	10.0671	7.72038e-24	2.29087e-22	MNDA	4332	myeloid cell nuclear differentiation antigen	11.3754
ENSG00000204525	2081.4	0.663693	0.0659396	10.0652	7.87522e-24	2.33276e-22	HLA-C	3107	major histocompatibility complex, class I, C	1.58413
ENSG00000167703	1475.63	-0.791077	0.0786277	-10.061	8.21182e-24	2.42825e-22	SLC43A2	124935	solute carrier family 43 member 2	0.577913
ENSG00000168234	248.338	1.28054	0.127381	10.0529	8.91977e-24	2.63303e-22	TTC39C	125488	tetratricopeptide repeat domain 39C	2.42931
ENSG00000141279	810.834	0.789942	0.0785819	10.0525	8.95996e-24	2.64033e-22	NPEPPS	9520	aminopeptidase puromycin sensitive	1.729
ENSG00000071537	1251.57	0.635542	0.0634012	10.0241	1.19413e-23	3.51281e-22	SEL1L	6400	SEL1L adaptor subunit of ERAD E3 ubiquitin ligase	1.55352
ENSG00000100591	392.891	-1.11114	0.11093	-10.0166	1.28822e-23	3.78307e-22	AHSA1	10598	activator of HSP90 ATPase activity 1	0.462928
ENSG00000090382	901.704	1.11046	0.111034	10.0011	1.50688e-23	4.41759e-22	LYZ	4069	lysozyme	2.15915
ENSG00000187957	52.2242	3.81127	0.381285	9.99586	1.58909e-23	4.6506e-22	DNER	92737	delta/notch like EGF repeat containing	14.0381
ENSG00000109321	299.933	-1.76563	0.176668	-9.99409	1.61759e-23	4.72591e-22	AREG	374	amphiregulin	0.294098
ENSG00000197045	576.755	-1.11584	0.111689	-9.99056	1.67639e-23	4.88933e-22	GMFB	2764	glia maturation factor beta	0.461424
ENSG00000143119	1329.75	0.718666	0.0719435	9.98931	1.69756e-23	4.94261e-22	CD53	963	CD53 molecule	1.64566
ENSG00000140157	336.378	-1.17264	0.117509	-9.97916	1.88058e-23	5.46618e-22	NIPA2	81614	NIPA magnesium transporter 2	0.44361
ENSG00000064393	1512.52	-0.587078	0.0588396	-9.97761	1.9102e-23	5.53341e-22	HIPK2	28996	homeodomain interacting protein kinase 2	0.66569
ENSG00000082781	1084.49	0.644097	0.0646576	9.96165	2.2431e-23	6.47578e-22	ITGB5	3693	integrin subunit beta 5	1.56276
ENSG00000161970	705.064	0.740156	0.0743321	9.95743	2.34045e-23	6.74539e-22	RPL26	6154	ribosomal protein L26	1.67036
ENSG00000173692	526.897	-1.01912	0.102384	-9.95393	2.4242e-23	6.96324e-22	PSMD1	5707	proteasome 26S subunit, non-ATPase 1	0.493416
ENSG00000197622	1564.02	-0.607626	0.0610466	-9.95347	2.43547e-23	6.98386e-22	CDC42SE1	56882	CDC42 small effector 1	0.656276
ENSG00000177311	340.352	-1.10851	0.111391	-9.95155	2.48283e-23	7.10773e-22	ZBTB38	253461	zinc finger and BTB domain containing 38	0.463771
ENSG00000076554	92.0834	2.00199	0.201239	9.94835	2.56401e-23	7.32782e-22	TPD52	7163	tumor protein D52	4.00553
ENSG00000196405	152.303	1.58264	0.159225	9.93964	2.79826e-23	7.98395e-22	EVL	51466	Enah/Vasp-like	2.99518
ENSG00000140396	778.746	-0.783958	0.0789691	-9.9274	3.16388e-23	9.01205e-22	NCOA2	10499	nuclear receptor coactivator 2	0.580771
ENSG00000135604	155.91	-1.63914	0.165159	-9.9246	3.2542e-23	9.25386e-22	STX11	8676	syntaxin 11	0.321049
ENSG00000263961	46.6051	4.43242	0.448012	9.89352	4.44116e-23	1.26082e-21	RHEX	440712	regulator of hemoglobinization and erythroid cell expansion	21.5919
ENSG00000162894	70.8271	2.23562	0.226287	9.87959	5.10437e-23	1.44669e-21	FCMR	9214	Fc fragment of IgM receptor	4.70966
ENSG00000222041	61.4585	2.30429	0.233435	9.8712	5.54969e-23	1.5677e-21	CYTOR	112597	cytoskeleton regulator RNA	4.93923
ENSG00000106948	368.209	-1.09991	0.11145	-9.86908	5.66842e-23	1.59762e-21	AKNA	80709	AT-hook transcription factor	0.466547
ENSG00000184922	2911.85	-0.679449	0.068847	-9.86897	5.67434e-23	1.59762e-21	FMNL1	752	formin like 1	0.624404
ENSG00000164181	244.258	-1.37797	0.139634	-9.86846	5.70347e-23	1.60317e-21	ELOVL7	79993	ELOVL fatty acid elongase 7	0.384759
ENSG00000176700	50.9899	2.33435	0.236578	9.86715	5.77808e-23	1.62147e-21	NA	NA	NA	5.04324
ENSG00000165312	483.366	-1.00692	0.10205	-9.86691	5.79186e-23	1.62267e-21	OTUD1	220213	OTU deubiquitinase 1	0.497606
ENSG00000151092	280.585	1.04553	0.106029	9.86086	6.15186e-23	1.71789e-21	NGLY1	55768	N-glycanase 1	2.06413
ENSG00000178860	253.205	-1.50762	0.153012	-9.85289	6.65987e-23	1.85671e-21	MSC	9242	musculin	0.351692
ENSG00000128965	57.4897	-3.95354	0.401391	-9.84958	6.88287e-23	1.91575e-21	CHAC1	79094	ChaC glutathione specific gamma-glutamylcyclotransferase 1	0.0645457
ENSG00000058056	146.894	-1.64861	0.1674	-9.84836	6.96744e-23	1.93613e-21	USP13	8975	ubiquitin specific peptidase 13	0.318947
ENSG00000168389	2127.61	-0.637359	0.0647975	-9.83617	7.86509e-23	2.18202e-21	MFSD2A	84879	major facilitator superfamily domain containing 2A	0.642889
ENSG00000138670	712.847	-1.14061	0.116142	-9.82079	9.16222e-23	2.53776e-21	RASGEF1B	153020	RasGEF domain family member 1B	0.453568
ENSG00000114302	764.734	-0.731799	0.0745561	-9.81542	9.66374e-23	2.67233e-21	PRKAR2A	5576	protein kinase cAMP-dependent type II regulatory subunit alpha	0.602152
ENSG00000196743	282.656	1.00456	0.102379	9.81212	9.98476e-23	2.75663e-21	GM2A	2760	GM2 ganglioside activator	2.00633
ENSG00000073464	92.1552	2.28048	0.232454	9.81046	1.01505e-22	2.79786e-21	CLCN4	1183	chloride voltage-gated channel 4	4.85839
ENSG00000173848	70.8213	2.14751	0.21902	9.80509	1.07054e-22	2.94605e-21	NET1	10276	neuroepithelial cell transforming 1	4.43063
ENSG00000101188	220.102	1.50181	0.153431	9.78817	1.26568e-22	3.47746e-21	NTSR1	4923	neurotensin receptor 1	2.83197
ENSG00000078804	282.877	-1.38666	0.141719	-9.78453	1.31203e-22	3.59902e-21	TP53INP2	58476	tumor protein p53 inducible nuclear protein 2	0.38245
ENSG00000138594	1202.05	0.681976	0.0699053	9.75572	1.74364e-22	4.76762e-21	TMOD3	29766	tropomodulin 3	1.60434
ENSG00000141664	1269.47	0.632662	0.0650041	9.73266	2.18796e-22	5.97296e-21	ZCCHC2	54877	zinc finger CCHC-type containing 2	1.55042
ENSG00000115594	467.061	-0.979806	0.100683	-9.7316	2.21084e-22	6.02579e-21	IL1R1	3554	interleukin 1 receptor type 1	0.507048
ENSG00000109475	781.453	0.867198	0.0891795	9.72419	2.37784e-22	6.4706e-21	RPL34	6164	ribosomal protein L34	1.82412
ENSG00000042493	714.021	0.900231	0.0926819	9.71313	2.65059e-22	7.20133e-21	CAPG	822	capping actin protein, gelsolin like	1.86637
ENSG00000126775	206.327	1.18801	0.122452	9.70179	2.96249e-22	8.03593e-21	ATG14	22863	autophagy related 14	2.27838
ENSG00000134853	256.896	-1.19977	0.123711	-9.69821	3.06827e-22	8.30966e-21	PDGFRA	5156	platelet derived growth factor receptor alpha	0.435344
ENSG00000124942	1345.55	0.761758	0.0785539	9.69726	3.09711e-22	8.37447e-21	AHNAK	79026	AHNAK nucleoprotein	1.69556
ENSG00000148840	193.464	-1.72642	0.178207	-9.68777	3.39865e-22	9.17527e-21	PPRC1	23082	PPARG related coactivator 1	0.3022
ENSG00000101210	46.6316	2.5484	0.263814	9.65983	4.46583e-22	1.20373e-20	EEF1A2	1917	eukaryotic translation elongation factor 1 alpha 2	5.84984
ENSG00000163870	562.029	-0.83617	0.0866169	-9.65366	4.7433e-22	1.2765e-20	TPRA1	131601	transmembrane protein adipocyte associated 1	0.560129
ENSG00000156030	571.295	0.860811	0.0892857	9.64108	5.36211e-22	1.44076e-20	MIDEAS	91748	mitotic deacetylase associated SANT domain protein	1.81606
ENSG00000102531	2107.37	-0.63887	0.0662756	-9.63959	5.4404e-22	1.4595e-20	FNDC3A	22862	fibronectin type III domain containing 3A	0.642216
ENSG00000046604	100.315	1.61892	0.168135	9.62869	6.04974e-22	1.62042e-20	DSG2	1829	desmoglein 2	3.07144
ENSG00000151702	391.841	0.999192	0.10381	9.62516	6.26108e-22	1.6744e-20	FLI1	2313	Fli-1 proto-oncogene, ETS transcription factor	1.99888
ENSG00000160326	121.266	-2.02285	0.210304	-9.61869	6.66738e-22	1.78026e-20	SLC2A6	11182	solute carrier family 2 member 6	0.246071
ENSG00000155011	63.9038	2.56274	0.266497	9.61639	6.81802e-22	1.81764e-20	DKK2	27123	dickkopf WNT signaling pathway inhibitor 2	5.90827
ENSG00000130158	133.292	1.43608	0.14948	9.60714	7.45901e-22	1.98542e-20	DOCK6	57572	dedicator of cytokinesis 6	2.70585
ENSG00000109472	95.8635	1.65279	0.172167	9.59988	8.00341e-22	2.12701e-20	CPE	1363	carboxypeptidase E	3.1444
ENSG00000113369	2511.07	0.628726	0.0655936	9.58517	9.23013e-22	2.44921e-20	ARRDC3	57561	arrestin domain containing 3	1.5462
ENSG00000066136	2656.41	-0.670313	0.0699548	-9.58209	9.51021e-22	2.51571e-20	NFYC	4802	nuclear transcription factor Y subunit gamma	0.62837
ENSG00000068654	199.72	-1.42846	0.149142	-9.57787	9.90645e-22	2.61647e-20	POLR1A	25885	RNA polymerase I subunit A	0.371527
ENSG00000166197	250.918	-1.26168	0.131819	-9.5713	1.05568e-21	2.77962e-20	NOLC1	9221	nucleolar and coiled-body phosphoprotein 1	0.417057
ENSG00000108219	419.264	0.87281	0.0913426	9.55535	1.23172e-21	3.23815e-20	TSPAN14	81619	tetraspanin 14	1.83123
ENSG00000177565	1852.3	0.784393	0.0821455	9.54882	1.31183e-21	3.44346e-20	TBL1XR1	79718	TBL1X receptor 1	1.72237
ENSG00000077721	499.81	-1.02731	0.107963	-9.51546	1.80909e-21	4.74143e-20	UBE2A	7319	ubiquitin conjugating enzyme E2 A	0.490623
ENSG00000174004	202.157	1.52245	0.160121	9.50813	1.94117e-21	5.0798e-20	NRROS	375387	negative regulator of reactive oxygen species	2.87278
ENSG00000100316	1508.32	0.59764	0.0629219	9.49813	2.13698e-21	5.58365e-20	RPL3	6122	ribosomal protein L3	1.51324
ENSG00000156804	194.564	1.19528	0.125897	9.49405	2.22233e-21	5.79776e-20	FBXO32	114907	F-box protein 32	2.28989
ENSG00000100139	284.448	-1.19541	0.125992	-9.48802	2.35468e-21	6.13367e-20	MICALL1	85377	MICAL like 1	0.436661
ENSG00000197461	2091.96	-0.647683	0.0682899	-9.48432	2.43964e-21	6.34529e-20	PDGFA	5154	platelet derived growth factor subunit A	0.638305
ENSG00000164151	591.444	-0.882002	0.0930008	-9.48381	2.45173e-21	6.36702e-20	ICE1	23379	interactor of little elongation complex ELL subunit 1	0.542614
ENSG00000107077	291.235	1.04329	0.110039	9.48105	2.51733e-21	6.52747e-20	KDM4C	23081	lysine demethylase 4C	2.06092
ENSG00000152689	121.769	1.5686	0.165452	9.4807	2.52575e-21	6.53935e-20	RASGRP3	25780	RAS guanyl releasing protein 3	2.96618
ENSG00000011007	655.348	-0.830325	0.0876019	-9.47839	2.58231e-21	6.67567e-20	ELOA	6924	elongin A	0.562403
ENSG00000113758	218.679	1.22675	0.129588	9.46654	2.89255e-21	7.4551e-20	DBN1	1627	drebrin 1	2.34039
ENSG00000141027	714.63	-0.768775	0.0812329	-9.46383	2.96868e-21	7.63975e-20	NCOR1	9611	nuclear receptor corepressor 1	0.586916
ENSG00000025039	371.755	0.879757	0.0930334	9.45636	3.18852e-21	8.19316e-20	RRAGD	58528	Ras related GTP binding D	1.84007
ENSG00000014257	186.301	1.28641	0.13612	9.4506	3.36882e-21	8.64342e-20	ACP3	55	acid phosphatase 3	2.43921
ENSG00000173598	170.406	1.33402	0.14127	9.44306	3.6204e-21	9.27496e-20	NUDT4	11163	nudix hydrolase 4	2.52105
ENSG00000137161	323.561	1.05465	0.111705	9.44141	3.678e-21	9.4084e-20	CNPY3	10695	canopy FGF signaling regulator 3	2.07721
ENSG00000135503	185.272	1.13195	0.119925	9.43882	3.76996e-21	9.62919e-20	ACVR1B	91	activin A receptor type 1B	2.19155
ENSG00000108861	492.951	-0.876055	0.0928746	-9.43266	3.9982e-21	1.01969e-19	DUSP3	1845	dual specificity phosphatase 3	0.544855
ENSG00000178802	140.229	1.38627	0.147094	9.42437	4.32689e-21	1.10187e-19	MPI	4351	mannose phosphate isomerase	2.61401
ENSG00000130592	28.3946	4.00997	0.425873	9.4159	4.6905e-21	1.19269e-19	LSP1	4046	lymphocyte specific protein 1	16.111
ENSG00000144749	547.625	-0.886943	0.0942441	-9.41113	4.90842e-21	1.24624e-19	LRIG1	26018	leucine rich repeats and immunoglobulin like domains 1	0.540759
ENSG00000133216	131.195	1.61708	0.171852	9.4097	4.97537e-21	1.26136e-19	EPHB2	2048	EPH receptor B2	3.06753
ENSG00000204103	1192.72	-0.692319	0.0736088	-9.40539	5.18386e-21	1.31227e-19	MAFB	9935	MAF bZIP transcription factor B	0.618858
ENSG00000175215	595.542	0.735384	0.0782163	9.40193	5.35736e-21	1.35418e-19	CTDSP2	10106	CTD small phosphatase 2	1.66484
ENSG00000173546	691.58	-0.866982	0.0922197	-9.40126	5.3912e-21	1.36072e-19	CSPG4	1464	chondroitin sulfate proteoglycan 4	0.548293
ENSG00000147604	397.987	0.936627	0.0996382	9.40027	5.44216e-21	1.37155e-19	RPL7	6129	ribosomal protein L7	1.91405
ENSG00000050628	75.2594	2.01232	0.214097	9.39913	5.50172e-21	1.38452e-19	PTGER3	5733	prostaglandin E receptor 3	4.03431
ENSG00000182899	990.683	0.637077	0.0678179	9.39392	5.78051e-21	1.4504e-19	RPL35A	6165	ribosomal protein L35a	1.55517
ENSG00000145780	514.087	0.771292	0.0821662	9.38698	6.17449e-21	1.54471e-19	FEM1C	56929	fem-1 homolog C	1.7068
ENSG00000146535	862.241	-0.739673	0.0788421	-9.3817	6.49145e-21	1.62163e-19	GNA12	2768	G protein subunit alpha 12	0.598875
ENSG00000120705	1110.12	-0.758389	0.0808653	-9.37842	6.69695e-21	1.67052e-19	ETF1	2107	eukaryotic translation termination factor 1	0.591156
ENSG00000148677	87.7461	-2.43189	0.26018	-9.34697	9.01974e-21	2.24336e-19	ANKRD1	27063	ankyrin repeat domain 1	0.185322
ENSG00000169403	46.1945	2.57551	0.275774	9.33923	9.70414e-21	2.40657e-19	PTAFR	5724	platelet activating factor receptor	5.96084
ENSG00000125505	407.771	0.93662	0.100378	9.33091	1.04967e-20	2.59934e-19	MBOAT7	79143	membrane bound O-acyltransferase domain containing 7	1.91404
ENSG00000063177	1112.36	0.65314	0.0700309	9.32646	1.09465e-20	2.70681e-19	RPL18	6141	ribosomal protein L18	1.57259
ENSG00000136830	2522.23	0.635458	0.0681584	9.32325	1.12833e-20	2.78604e-19	NIBAN2	64855	niban apoptosis regulator 2	1.55343
ENSG00000181458	721.66	0.752447	0.080746	9.31868	1.17792e-20	2.89591e-19	TMEM45A	55076	transmembrane protein 45A	1.68465
ENSG00000039560	1022.03	0.686786	0.0737245	9.31557	1.21296e-20	2.97776e-19	RAI14	26064	retinoic acid induced 14	1.60969
ENSG00000129534	361.493	1.03539	0.111301	9.30264	1.37e-20	3.35365e-19	MIS18BP1	55320	MIS18 binding protein 1	2.04967
ENSG00000139946	105.092	1.61564	0.173729	9.2998	1.40712e-20	3.43957e-19	PELI2	57161	pellino E3 ubiquitin protein ligase family member 2	3.06448
ENSG00000204394	462.487	-0.952029	0.102392	-9.29788	1.43278e-20	3.4973e-19	VARS1	7407	valyl-tRNA synthetase 1	0.516905
ENSG00000205856	119.862	-2.00339	0.215485	-9.29712	1.44298e-20	3.51717e-19	C22orf42	150297	chromosome 22 open reading frame 42	0.249412
ENSG00000106415	159.375	1.39375	0.150028	9.28991	1.54425e-20	3.75863e-19	GLCCI1	113263	glucocorticoid induced 1	2.6276
ENSG00000139174	64.398	2.16877	0.233569	9.28533	1.61209e-20	3.91815e-19	PRICKLE1	144165	prickle planar cell polarity protein 1	4.49639
ENSG00000166165	49.7319	2.75475	0.296733	9.28359	1.63869e-20	3.97714e-19	CKB	1152	creatine kinase B	6.74934
ENSG00000108846	1040.96	-0.723639	0.0779623	-9.2819	1.6648e-20	4.03477e-19	ABCC3	8714	ATP binding cassette subfamily C member 3	0.605568
ENSG00000115232	2773.28	-0.641826	0.0691529	-9.28126	1.67482e-20	4.0533e-19	ITGA4	3676	integrin subunit alpha 4	0.640901
ENSG00000135913	271.393	1.07206	0.115534	9.27911	1.70895e-20	4.13003e-19	USP37	57695	ubiquitin specific peptidase 37	2.10243
ENSG00000081913	261.885	1.05934	0.114254	9.2718	1.83035e-20	4.41717e-19	PHLPP1	23239	PH domain and leucine rich repeat protein phosphatase 1	2.08397
ENSG00000186575	335.723	-1.02728	0.110803	-9.27123	1.8401e-20	4.42818e-19	NF2	4771	neurofibromin 2	0.490633
ENSG00000184838	224.422	-1.43673	0.154971	-9.27099	1.84432e-20	4.43209e-19	PRR16	51334	proline rich 16	0.369402
ENSG00000137154	3192.26	0.586494	0.0632863	9.26732	1.90876e-20	4.58048e-19	RPS6	6194	ribosomal protein S6	1.50159
ENSG00000134308	1881.9	0.648841	0.0700427	9.2635	1.97838e-20	4.74088e-19	YWHAQ	10971	tyrosine 3-monooxygenase/tryptophan 5-monooxygenase activation protein theta	1.56791
ENSG00000109158	130.785	-1.72528	0.186377	-9.25697	2.10308e-20	5.03265e-19	GABRA4	2557	gamma-aminobutyric acid type A receptor subunit alpha4	0.302439
ENSG00000124788	204.394	1.17787	0.12725	9.25636	2.11529e-20	5.05477e-19	ATXN1	6310	ataxin 1	2.26243
ENSG00000168298	205.648	1.24873	0.135005	9.2495	2.25538e-20	5.38199e-19	H1-4	3008	H1.4 linker histone, cluster member	2.37632
ENSG00000077782	500.535	0.831757	0.0899432	9.24758	2.29631e-20	5.47201e-19	FGFR1	2260	fibroblast growth factor receptor 1	1.77985
ENSG00000104903	46.3337	2.6133	0.282976	9.23505	2.58164e-20	6.14337e-19	LYL1	4066	LYL1 basic helix-loop-helix family member	6.11901
ENSG00000074695	1098.66	0.664098	0.0719406	9.23121	2.67587e-20	6.35874e-19	LMAN1	3998	lectin, mannose binding 1	1.58458
ENSG00000165272	43.7205	2.80105	0.303529	9.2283	2.74957e-20	6.52478e-19	AQP3	360	aquaporin 3 (Gill blood group)	6.9695
ENSG00000152760	99.5057	1.59602	0.173479	9.20007	3.57717e-20	8.47691e-19	TCTEX1D1	200132	Tctex1 domain containing 1	3.02308
ENSG00000021762	137.304	1.3805	0.150065	9.19937	3.60064e-20	8.52069e-19	OSBPL5	114879	oxysterol binding protein like 5	2.60359
ENSG00000119977	230.343	-1.22548	0.133507	-9.17912	4.3464e-20	1.02712e-18	TCTN3	26123	tectonic family member 3	0.427656
ENSG00000034510	2354.49	0.657125	0.0716798	9.1675	4.84115e-20	1.14088e-18	TMSB10	9168	thymosin beta 10	1.57694
ENSG00000138448	1618.26	-0.724679	0.0790702	-9.16501	4.95446e-20	1.16597e-18	ITGAV	3685	integrin subunit alpha V	0.605132
ENSG00000184500	330.433	0.947143	0.103361	9.16342	5.02764e-20	1.18156e-18	PROS1	5627	protein S	1.92805
ENSG00000182511	149.594	1.36177	0.148662	9.16016	5.18197e-20	1.21616e-18	FES	2242	FES proto-oncogene, tyrosine kinase	2.57
ENSG00000243927	163.489	1.23401	0.134867	9.14985	5.70141e-20	1.33623e-18	MRPS6	64968	mitochondrial ribosomal protein S6	2.3522
ENSG00000100302	31.1245	3.44731	0.376954	9.14517	5.95378e-20	1.39346e-18	RASD2	23551	RASD family member 2	10.908
ENSG00000102572	836.475	0.656973	0.0719517	9.13074	6.80303e-20	1.59005e-18	STK24	8428	serine/threonine kinase 24	1.57677
ENSG00000113448	375.043	-1.04178	0.114134	-9.12766	6.99975e-20	1.63379e-18	PDE4D	5144	phosphodiesterase 4D	0.485728
ENSG00000114686	333.497	-1.13361	0.124227	-9.1253	7.15363e-20	1.66742e-18	MRPL3	11222	mitochondrial ribosomal protein L3	0.455774
ENSG00000112759	50.2627	2.50406	0.274586	9.11939	7.55495e-20	1.75856e-18	SLC29A1	2030	solute carrier family 29 member 1 (Augustine blood group)	5.67278
ENSG00000197535	338.282	-1.01392	0.1113	-9.10979	8.25444e-20	1.91876e-18	MYO5A	4644	myosin VA	0.495201
ENSG00000081041	458.326	0.866825	0.0954087	9.08539	1.0333e-19	2.39866e-18	CXCL2	2920	C-X-C motif chemokine ligand 2	1.82364
ENSG00000166224	321.37	-1.03753	0.114223	-9.08342	1.0522e-19	2.43921e-18	SGPL1	8879	sphingosine-1-phosphate lyase 1	0.48716
ENSG00000124831	916.023	0.608626	0.0672043	9.05635	1.34885e-19	3.11844e-18	LRRFIP1	9208	LRR binding FLII interacting protein 1	1.52481
ENSG00000105246	577.578	-0.813727	0.0899938	-9.04203	1.53786e-19	3.5506e-18	EBI3	10148	Epstein-Barr virus induced 3	0.56891
ENSG00000136813	605.344	-0.726231	0.0803754	-9.03549	1.63272e-19	3.76452e-18	ECPAS	23392	Ecm29 proteasome adaptor and scaffold	0.604481
ENSG00000132002	359.398	-0.90699	0.100487	-9.0259	1.78231e-19	4.10387e-18	DNAJB1	3337	DnaJ heat shock protein family (Hsp40) member B1	0.533297
ENSG00000149635	70.8491	2.21759	0.245714	9.0251	1.79532e-19	4.12828e-18	OCSTAMP	128506	osteoclast stimulatory transmembrane protein	4.65116
ENSG00000174840	368.751	-1.02026	0.1131	-9.02089	1.86573e-19	4.2844e-18	PDE12	201626	phosphodiesterase 12	0.493027
ENSG00000124541	274.284	-1.1633	0.129049	-9.01436	1.98029e-19	4.54137e-18	RRP36	88745	ribosomal RNA processing 36	0.446491
ENSG00000261236	105.93	-2.33451	0.259016	-9.01301	2.00468e-19	4.59113e-18	BOP1	23246	BOP1 ribosomal biogenesis factor	0.198263
ENSG00000257883	165.572	1.22969	0.136555	9.00512	2.15433e-19	4.92724e-18	NA	NA	NA	2.34517
ENSG00000171617	100.221	1.54503	0.17161	9.00318	2.19274e-19	5.00837e-18	ENC1	8507	ectodermal-neural cortex 1	2.91811
ENSG00000166401	276.121	-1.41096	0.156791	-8.99899	2.27806e-19	5.19383e-18	SERPINB8	5271	serpin family B member 8	0.37606
ENSG00000130475	75.7283	1.75729	0.195278	8.99889	2.28003e-19	5.19383e-18	FCHO1	23149	FCH and mu domain containing endocytic adaptor 1	3.38063
ENSG00000049618	1286.14	-0.595587	0.0662263	-8.99321	2.40102e-19	5.46216e-18	ARID1B	57492	AT-rich interaction domain 1B	0.661775
ENSG00000170439	72.5531	2.39229	0.266491	8.97703	2.78181e-19	6.30321e-18	METTL7B	196410	methyltransferase like 7B	5.24992
ENSG00000197702	211.551	-1.28162	0.142828	-8.97312	2.88232e-19	6.5223e-18	PARVA	55742	parvin alpha	0.411334
ENSG00000144381	1046.32	-0.744779	0.0830271	-8.97032	2.95656e-19	6.68144e-18	HSPD1	3329	heat shock protein family D (Hsp60) member 1	0.596759
ENSG00000003436	205.493	1.10822	0.123612	8.96536	3.09262e-19	6.97966e-18	TFPI	7035	tissue factor pathway inhibitor	2.1558
ENSG00000142185	631.437	-0.797661	0.0889948	-8.963	3.15962e-19	7.12147e-18	TRPM2	7226	transient receptor potential cation channel subfamily M member 2	0.575281
ENSG00000217555	57.7166	2.19292	0.244686	8.96221	3.18228e-19	7.16306e-18	CKLF	51192	chemokine like factor	4.57231
ENSG00000185811	462.778	0.821426	0.0916688	8.9608	3.22324e-19	7.24571e-18	IKZF1	10320	IKAROS family zinc finger 1	1.76715
ENSG00000117139	605.043	0.682479	0.076195	8.957	3.33632e-19	7.49005e-18	KDM5B	10765	lysine demethylase 5B	1.60489
ENSG00000119042	532.216	-0.764238	0.0853663	-8.95245	3.47668e-19	7.78466e-18	SATB2	23314	SATB homeobox 2	0.588764
ENSG00000114573	1415.02	-0.785973	0.0877976	-8.95209	3.48799e-19	7.79975e-18	ATP6V1A	523	ATPase H+ transporting V1 subunit A	0.579961
ENSG00000063046	952.958	0.645915	0.0721768	8.94906	3.58517e-19	8.00656e-18	EIF4B	1975	eukaryotic translation initiation factor 4B	1.56473
ENSG00000100003	68.7311	1.94284	0.217342	8.93911	3.92333e-19	8.75031e-18	SEC14L2	23541	SEC14 like lipid binding 2	3.84462
ENSG00000166912	437.601	0.907432	0.101573	8.93382	4.11555e-19	9.16703e-18	MTMR10	54893	myotubularin related protein 10	1.8757
ENSG00000095794	193.245	-1.31899	0.147677	-8.9316	4.19889e-19	9.34047e-18	CREM	1390	cAMP responsive element modulator	0.400815
ENSG00000175155	174.945	1.10222	0.123472	8.92686	4.38284e-19	9.73698e-18	YPEL2	388403	yippee like 2	2.14684
ENSG00000134419	549.113	0.791596	0.0886806	8.92636	4.40243e-19	9.76779e-18	RPS15A	6210	ribosomal protein S15a	1.73099
ENSG00000211455	3836.02	-0.631271	0.0707788	-8.91892	4.70836e-19	1.0433e-17	STK38L	23012	serine/threonine kinase 38 like	0.645608
ENSG00000135829	886.209	-0.653726	0.0733349	-8.91426	4.91088e-19	1.08536e-17	DHX9	1660	DExH-box helicase 9	0.635637
ENSG00000081019	416	0.821624	0.0921752	8.91372	4.93485e-19	1.08911e-17	RSBN1	54665	round spermatid basic protein 1	1.76739
ENSG00000178917	31.2548	2.71397	0.305094	8.89553	5.81429e-19	1.28004e-17	ZNF852	285346	zinc finger protein 852	6.56124
ENSG00000117450	1141.81	-0.724421	0.0814695	-8.89194	6.00529e-19	1.32039e-17	PRDX1	5052	peroxiredoxin 1	0.60524
ENSG00000153071	1274.33	-0.67051	0.07542	-8.89035	6.09185e-19	1.3377e-17	DAB2	1601	DAB adaptor protein 2	0.628285
ENSG00000164587	868.791	0.651349	0.0732735	8.8893	6.14977e-19	1.34695e-17	RPS14	6208	ribosomal protein S14	1.57064
ENSG00000180447	48.0551	-3.14919	0.354264	-8.88939	6.14478e-19	1.34695e-17	GAS1	2619	growth arrest specific 1	0.11272
ENSG00000176845	1357.82	0.72899	0.0820334	8.88651	6.30594e-19	1.37762e-17	METRNL	284207	meteorin like, glial cell differentiation regulator	1.65748
ENSG00000058063	1493.08	0.594145	0.0668674	8.88542	6.3678e-19	1.38935e-17	ATP11B	23200	ATPase phospholipid transporting 11B (putative)	1.50958
ENSG00000123728	1043.77	-0.791864	0.0891351	-8.88386	6.45803e-19	1.40724e-17	RAP2C	57826	RAP2C, member of RAS oncogene family	0.577597
ENSG00000162430	411.295	1.03364	0.116515	8.8713	7.22959e-19	1.57336e-17	SELENON	57190	selenoprotein N	2.04718
ENSG00000149418	267.58	1.09067	0.123079	8.86157	7.88931e-19	1.71474e-17	ST14	6768	ST14 transmembrane serine protease matriptase	2.12973
ENSG00000162377	150.651	-1.60553	0.181561	-8.84291	9.32564e-19	2.02178e-17	COA7	65260	cytochrome c oxidase assembly factor 7 (putative)	0.328616
ENSG00000200488	273.246	1.38332	0.15655	8.83623	9.90032e-19	2.14365e-17	NA	NA	NA	2.60867
ENSG00000163939	544.759	-0.78489	0.0888775	-8.83114	1.03612e-18	2.24059e-17	PBRM1	55193	polybromo 1	0.580396
ENSG00000004142	323.781	-1.02337	0.115915	-8.82863	1.05969e-18	2.28866e-17	POLDIP2	26073	DNA polymerase delta interacting protein 2	0.491966
ENSG00000152503	142.27	-1.75462	0.198827	-8.82488	1.09582e-18	2.3637e-17	TRIM36	55521	tripartite motif containing 36	0.296351
ENSG00000111412	319.286	-1.00694	0.114249	-8.81352	1.21273e-18	2.61257e-17	SPRING1	79794	SREBF pathway regulator in golgi 1	0.497601
ENSG00000073417	200.777	-1.18135	0.134103	-8.80926	1.25977e-18	2.71049e-17	PDE8A	5151	phosphodiesterase 8A	0.440939
ENSG00000142227	424.363	-0.985168	0.112029	-8.79384	1.44537e-18	3.1059e-17	EMP3	2014	epithelial membrane protein 3	0.505167
ENSG00000023909	581.844	-1.01386	0.115434	-8.78305	1.59094e-18	3.41442e-17	GCLM	2730	glutamate-cysteine ligase modifier subunit	0.495219
ENSG00000073969	765.733	-0.678121	0.0772137	-8.78239	1.60036e-18	3.43031e-17	NSF	4905	N-ethylmaleimide sensitive factor, vesicle fusing ATPase	0.624979
ENSG00000133872	1616.55	0.610199	0.0695127	8.77823	1.66063e-18	3.55503e-17	SARAF	51669	store-operated calcium entry associated regulatory factor	1.52647
ENSG00000137831	55.0499	1.96722	0.224121	8.77752	1.6712e-18	3.57319e-17	UACA	55075	uveal autoantigen with coiled-coil domains and ankyrin repeats	3.91015
ENSG00000164010	235.644	-1.31236	0.149604	-8.77217	1.75259e-18	3.74251e-17	ERMAP	114625	erythroblast membrane associated protein (Scianna blood group)	0.402663
ENSG00000064961	325.468	0.962019	0.109681	8.77106	1.76995e-18	3.77485e-17	HMG20B	10362	high mobility group 20B	1.94803
ENSG00000144118	393.937	0.821507	0.0936755	8.76971	1.79127e-18	3.81556e-17	RALB	5899	RAS like proto-oncogene B	1.76725
ENSG00000168003	497.166	-0.819891	0.093539	-8.76523	1.86395e-18	3.96543e-17	SLC3A2	6520	solute carrier family 3 member 2	0.566485
ENSG00000121594	70.5289	-2.95737	0.337474	-8.76326	1.89679e-18	4.03026e-17	CD80	941	CD80 molecule	0.128748
ENSG00000204580	184.337	1.23932	0.141446	8.76182	1.92124e-18	4.07713e-17	DDR1	780	discoidin domain receptor tyrosine kinase 1	2.36088
ENSG00000132357	375.084	-1.03401	0.118241	-8.74497	2.23083e-18	4.71654e-17	CARD6	84674	caspase recruitment domain family member 6	0.48835
ENSG00000244405	423.017	0.866667	0.0991436	8.74153	2.2997e-18	4.85612e-17	ETV5	2119	ETS variant transcription factor 5	1.82345
ENSG00000101187	392.549	0.807246	0.0923525	8.74092	2.31213e-18	4.87633e-17	SLCO4A1	28231	solute carrier organic anion transporter family member 4A1	1.74987
ENSG00000172667	264.392	-1.21723	0.139353	-8.73488	2.43907e-18	5.1377e-17	ZMAT3	64393	zinc finger matrin-type 3	0.430108
ENSG00000151615	65.2089	-2.65979	0.304675	-8.72992	2.54846e-18	5.36151e-17	POU4F2	5458	POU class 4 homeobox 2	0.158243
ENSG00000162244	836.301	0.676834	0.077543	8.72849	2.58094e-18	5.42315e-17	RPL29	6159	ribosomal protein L29	1.59863
ENSG00000121741	584.659	0.698618	0.0800589	8.72629	2.6316e-18	5.52279e-17	ZMYM2	7750	zinc finger MYM-type containing 2	1.62295
ENSG00000090316	286.51	-1.12149	0.128548	-8.72433	2.6775e-18	5.61223e-17	MAEA	10296	macrophage erythroblast attacher, E3 ubiquitin ligase	0.459618
ENSG00000180628	1094.45	-0.794952	0.0911636	-8.72005	2.78078e-18	5.82155e-17	PCGF5	84333	polycomb group ring finger 5	0.576363
ENSG00000131507	739.469	0.650309	0.0745856	8.71897	2.80753e-18	5.87035e-17	NDFIP1	80762	Nedd4 family interacting protein 1	1.5695
ENSG00000074370	987.32	0.779092	0.0893718	8.71742	2.84618e-18	5.94387e-17	ATP2A3	489	ATPase sarcoplasmic/endoplasmic reticulum Ca2+ transporting 3	1.71605
ENSG00000154734	72.2917	-2.08773	0.2396	-8.71337	2.94982e-18	6.15279e-17	ADAMTS1	9510	ADAM metallopeptidase with thrombospondin type 1 motif 1	0.235251
ENSG00000118432	73.3591	1.69207	0.194221	8.71204	2.98445e-18	6.21742e-17	CNR1	1268	cannabinoid receptor 1	3.23119
ENSG00000214517	291.774	0.89645	0.102913	8.71079	3.01777e-18	6.27916e-17	PPME1	51400	protein phosphatase methylesterase 1	1.86148
ENSG00000169410	381.539	-0.843537	0.0968531	-8.70944	3.05368e-18	6.34615e-17	PTPN9	5780	protein tyrosine phosphatase non-receptor type 9	0.557276
ENSG00000169385	143.425	1.68048	0.192983	8.70791	3.09517e-18	6.42456e-17	RNASE2	6036	ribonuclease A family member 2	3.20535
ENSG00000133606	456.811	0.745999	0.0857099	8.70376	3.21058e-18	6.64793e-17	MKRN1	23608	makorin ring finger protein 1	1.67713
ENSG00000168906	571.93	-0.874018	0.100454	-8.70069	3.29877e-18	6.82225e-17	MAT2A	4144	methionine adenosyltransferase 2A	0.545625
ENSG00000133104	213.644	1.09425	0.125856	8.6945	3.4836e-18	7.19578e-17	SPART	23111	spartin	2.13502
ENSG00000170037	165.239	1.24787	0.14372	8.68267	3.86596e-18	7.97593e-17	CNTROB	116840	centrobin, centriole duplication and spindle assembly protein	2.37491
ENSG00000184357	73.9978	1.89262	0.218003	8.68159	3.90258e-18	8.04176e-17	H1-5	3009	H1.5 linker histone, cluster member	3.71308
ENSG00000140284	87.4942	1.69922	0.195783	8.67907	3.99022e-18	8.21244e-17	SLC27A2	11001	solute carrier family 27 member 2	3.24725
ENSG00000182934	904.993	-0.662457	0.0763504	-8.67654	4.07995e-18	8.37763e-17	SRPRA	6734	SRP receptor subunit alpha	0.631801
ENSG00000005339	540.002	-0.871358	0.100427	-8.67653	4.0803e-18	8.37763e-17	CREBBP	1387	CREB binding protein	0.546632
ENSG00000050405	364.946	-0.95882	0.110524	-8.67521	4.12778e-18	8.46492e-17	LIMA1	51474	LIM domain and actin binding 1	0.514478
ENSG00000198399	514.319	-0.843855	0.0972874	-8.67385	4.17766e-18	8.54884e-17	ITSN2	50618	intersectin 2	0.557153
ENSG00000124193	636.177	-0.838731	0.0966969	-8.67382	4.17872e-18	8.54884e-17	SRSF6	6431	serine and arginine rich splicing factor 6	0.559135
ENSG00000100221	572.077	0.674375	0.0780126	8.64443	5.40742e-18	1.10361e-16	JOSD1	9929	Josephin domain containing 1	1.59591
ENSG00000125730	695.181	0.672297	0.0779432	8.62548	6.38261e-18	1.29798e-16	C3	718	complement C3	1.59361
ENSG00000171596	35.1232	3.62057	0.419857	8.62333	6.50341e-18	1.32097e-16	NMUR1	10316	neuromedin U receptor 1	12.2998
ENSG00000148110	516.563	-0.855736	0.0992578	-8.62134	6.61724e-18	1.34249e-16	MFSD14B	84641	major facilitator superfamily domain containing 14B	0.552583
ENSG00000077150	487.128	-0.918728	0.106699	-8.61048	7.27568e-18	1.47432e-16	NFKB2	4791	nuclear factor kappa B subunit 2	0.528975
ENSG00000124160	140.532	-1.78988	0.208067	-8.60246	7.8028e-18	1.57926e-16	NCOA5	57727	nuclear receptor coactivator 5	0.289195
ENSG00000181804	161.227	-1.53824	0.178856	-8.60044	7.9409e-18	1.6053e-16	SLC9A9	285195	solute carrier family 9 member A9	0.344305
ENSG00000166025	101.262	1.442	0.167752	8.59601	8.25356e-18	1.66654e-16	AMOTL1	154810	angiomotin like 1	2.71697
ENSG00000090530	802.914	-0.624012	0.0726087	-8.59418	8.38632e-18	1.69134e-16	P3H2	55214	prolyl 3-hydroxylase 2	0.648864
ENSG00000130304	104.846	1.47962	0.172267	8.58911	8.76465e-18	1.76347e-16	SLC27A1	376497	solute carrier family 27 member 1	2.78875
ENSG00000177200	746.587	0.669907	0.0780797	8.57978	9.50509e-18	1.9102e-16	CHD9	80205	chromodomain helicase DNA binding protein 9	1.59097
ENSG00000113739	30.8345	2.95017	0.344081	8.57406	9.99015e-18	2.00532e-16	STC2	8614	stanniocalcin 2	7.7284
ENSG00000163536	1214.45	0.724002	0.0844874	8.56934	1.04081e-17	2.08675e-16	SERPINI1	5274	serpin family I member 1	1.65176
ENSG00000100994	350.743	-0.968349	0.11324	-8.55132	1.21693e-17	2.43414e-16	PYGB	5834	glycogen phosphorylase B	0.51109
ENSG00000062485	375.345	-1.05836	0.123844	-8.54591	1.27527e-17	2.54785e-16	CS	1431	citrate synthase	0.480177
ENSG00000154429	244.254	1.03804	0.121641	8.53368	1.41766e-17	2.82571e-16	CCSAP	126731	centriole, cilia and spindle associated protein	2.05344
ENSG00000253729	1100.6	-0.720608	0.0845275	-8.52512	1.52647e-17	3.03905e-16	PRKDC	5591	protein kinase, DNA-activated, catalytic subunit	0.606842
ENSG00000159720	335.55	-0.994632	0.116824	-8.51395	1.68099e-17	3.34279e-16	ATP6V0D1	9114	ATPase H+ transporting V0 subunit d1	0.501864
ENSG00000122644	145.18	1.28603	0.151071	8.51277	1.69823e-17	3.37312e-16	ARL4A	10124	ADP ribosylation factor like GTPase 4A	2.43856
ENSG00000143889	278.823	1.02833	0.120841	8.5098	1.74239e-17	3.45683e-16	HNRNPLL	92906	heterogeneous nuclear ribonucleoprotein L like	2.03967
ENSG00000171729	170.438	1.17528	0.138246	8.50135	1.87392e-17	3.71345e-16	TMEM51	55092	transmembrane protein 51	2.25836
ENSG00000173145	230.965	-1.15244	0.135584	-8.49979	1.8994e-17	3.75958e-16	NOC3L	64318	NOC3 like DNA replication regulator	0.449865
ENSG00000164332	214.754	-1.38601	0.163069	-8.49948	1.90435e-17	3.76502e-16	UBLCP1	134510	ubiquitin like domain containing CTD phosphatase 1	0.382623
ENSG00000138642	455.968	-1.09544	0.128984	-8.49288	2.01587e-17	3.98087e-16	HERC6	55008	HECT and RLD domain containing E3 ubiquitin protein ligase family member 6	0.467992
ENSG00000068878	632.225	-0.753589	0.0887719	-8.48905	2.08339e-17	4.10945e-16	PSME4	23198	proteasome activator subunit 4	0.593126
ENSG00000064195	40.3944	2.79042	0.329382	8.4717	2.41832e-17	4.76459e-16	DLX3	1747	distal-less homeobox 3	6.91833
ENSG00000141522	1357.98	-0.803286	0.0948668	-8.46752	2.5068e-17	4.93322e-16	ARHGDIA	396	Rho GDP dissociation inhibitor alpha	0.573042
ENSG00000175166	865.824	-0.595667	0.0704034	-8.46077	2.6561e-17	5.21501e-16	PSMD2	5708	proteasome 26S subunit, non-ATPase 2	0.661738
ENSG00000145592	2145.14	0.822008	0.0971912	8.45764	2.72853e-17	5.34632e-16	RPL37	6167	ribosomal protein L37	1.76786
ENSG00000120318	110.683	1.33892	0.158327	8.4567	2.7505e-17	5.38177e-16	ARAP3	64411	ArfGAP with RhoGAP domain, ankyrin repeat and PH domain 3	2.52963
ENSG00000178789	23.6217	6.53604	0.773099	8.45433	2.80695e-17	5.48594e-16	CD300LB	124599	CD300 molecule like family member b	92.7989
ENSG00000023892	118.993	1.50114	0.177625	8.45117	2.88404e-17	5.63014e-16	DEF6	50619	DEF6 guanine nucleotide exchange factor	2.83066
ENSG00000104290	156.228	1.2589	0.149026	8.44752	2.97558e-17	5.80222e-16	FZD3	7976	frizzled class receptor 3	2.39313
ENSG00000172840	200.964	1.04289	0.12363	8.4356	3.29518e-17	6.41076e-16	PDP2	57546	pyruvate dehyrogenase phosphatase catalytic subunit 2	2.06035
ENSG00000185591	981.626	0.617345	0.0731918	8.43462	3.3229e-17	6.45733e-16	SP1	6667	Sp1 transcription factor	1.53405
ENSG00000137275	200.359	-1.40294	0.166393	-8.43149	3.41295e-17	6.62478e-16	RIPK1	8737	receptor interacting serine/threonine kinase 1	0.378157
ENSG00000162433	135.523	1.19116	0.141437	8.42187	3.70525e-17	7.18398e-16	AK4	205	adenylate kinase 4	2.28337
ENSG00000177150	162.751	1.28694	0.152972	8.41289	4.00016e-17	7.74696e-16	FAM210A	125228	family with sequence similarity 210 member A	2.4401
ENSG00000010671	429.599	0.742362	0.0882592	8.41115	4.06e-17	7.85393e-16	BTK	695	Bruton tyrosine kinase	1.67291
ENSG00000184897	318.908	1.03411	0.123157	8.39666	4.59367e-17	8.8662e-16	H1-10	8971	H1.10 linker histone	2.04785
ENSG00000136021	689.569	-0.824777	0.0983072	-8.38979	4.87012e-17	9.38915e-16	SCYL2	55681	SCY1 like pseudokinase 2	0.56457
ENSG00000139597	67.3819	1.82439	0.217593	8.38441	5.09828e-17	9.81794e-16	N4BP2L1	90634	NEDD4 binding protein 2 like 1	3.54156
ENSG00000173530	81.0201	1.65925	0.198503	8.3588	6.33606e-17	1.21878e-15	TNFRSF10D	8793	TNF receptor superfamily member 10d	3.15852
ENSG00000114779	191.667	1.17638	0.140933	8.34711	6.99543e-17	1.3441e-15	ABHD14B	84836	abhydrolase domain containing 14B	2.26009
ENSG00000145569	230.388	0.963883	0.115575	8.33988	7.43688e-17	1.42731e-15	OTULINL	54491	OTU deubiquitinase with linear linkage specificity like	1.95055
ENSG00000072071	58.7314	1.96024	0.235137	8.33662	7.64436e-17	1.46548e-15	ADGRL1	22859	adhesion G protein-coupled receptor L1	3.89128
ENSG00000008394	75.6173	-2.21615	0.266019	-8.33078	8.03082e-17	1.53784e-15	MGST1	4257	microsomal glutathione S-transferase 1	0.215215
ENSG00000183578	103.109	1.77868	0.213895	8.31569	9.1217e-17	1.74283e-15	TNFAIP8L3	388121	TNF alpha induced protein 8 like 3	3.43113
ENSG00000119714	137.717	-1.63612	0.19687	-8.31069	9.51512e-17	1.81596e-15	GPR68	8111	G protein-coupled receptor 68	0.32172
ENSG00000161813	272.535	-1.12135	0.135004	-8.3061	9.88992e-17	1.88118e-15	LARP4	113251	La ribonucleoprotein 4	0.459662
ENSG00000153234	435.348	-1.25984	0.151721	-8.30369	1.00927e-16	1.91762e-15	NR4A2	4929	nuclear receptor subfamily 4 group A member 2	0.417589
ENSG00000013275	292.367	-0.995954	0.119972	-8.30157	1.02745e-16	1.94999e-15	PSMC4	5704	proteasome 26S subunit, ATPase 4	0.501404
ENSG00000154945	532.744	-0.760409	0.0916406	-8.29773	1.0612e-16	2.01179e-15	ANKRD40	91369	ankyrin repeat domain 40	0.590329
ENSG00000139146	279.074	1.02964	0.124189	8.29087	1.12427e-16	2.12899e-15	SINHCAF	58516	SIN3-HDAC complex associated factor	2.04151
ENSG00000277443	365.198	-1.02184	0.123351	-8.28403	1.19072e-16	2.25234e-15	MARCKS	4082	myristoylated alanine rich protein kinase C substrate	0.492487
ENSG00000023228	418.376	-0.857608	0.103598	-8.27823	1.25015e-16	2.36213e-15	NDUFS1	4719	NADH:ubiquinone oxidoreductase core subunit S1	0.551867
ENSG00000151287	126.467	1.84958	0.223515	8.27497	1.28485e-16	2.42502e-15	TEX30	93081	testis expressed 30	3.60395
ENSG00000171720	228.795	1.02483	0.123883	8.27254	1.31132e-16	2.47224e-15	HDAC3	8841	histone deacetylase 3	2.03472
ENSG00000133056	54.9742	1.96451	0.237557	8.26962	1.34392e-16	2.53089e-15	PIK3C2B	5287	phosphatidylinositol-4-phosphate 3-kinase catalytic subunit type 2 beta	3.9028
ENSG00000171488	619.555	0.726737	0.0878829	8.26938	1.34662e-16	2.53318e-15	LRRC8C	84230	leucine rich repeat containing 8 VRAC subunit C	1.65489
ENSG00000198520	58.6207	2.18577	0.264531	8.26283	1.42258e-16	2.67313e-15	ARMH1	339541	armadillo like helical domain containing 1	4.54971
ENSG00000115520	359.655	-1.00746	0.122105	-8.25076	1.57385e-16	2.95088e-15	COQ10B	80219	coenzyme Q10B	0.497423
ENSG00000138758	484.72	-0.834702	0.101179	-8.24977	1.58705e-16	2.97237e-15	SEPTIN11	55752	septin 11	0.560699
ENSG00000104267	210.052	1.2125	0.147253	8.23408	1.80949e-16	3.38526e-15	CA2	760	carbonic anhydrase 2	2.31738
ENSG00000121104	99.7758	1.39819	0.16992	8.22857	1.89469e-16	3.54077e-15	FAM117A	81558	family with sequence similarity 117 member A	2.63571
ENSG00000112379	73.3764	1.5871	0.192895	8.22783	1.90634e-16	3.55863e-15	ARFGEF3	57221	ARFGEF family member 3	3.00446
ENSG00000182158	435.783	0.712325	0.0866302	8.2226	1.99146e-16	3.71347e-15	CREB3L2	64764	cAMP responsive element binding protein 3 like 2	1.63844
ENSG00000198125	26.3356	3.99492	0.486526	8.21112	2.19129e-16	4.08163e-15	MB	4151	myoglobin	15.9438
ENSG00000123700	328.221	-0.955553	0.116558	-8.19811	2.44197e-16	4.54361e-15	KCNJ2	3759	potassium inwardly rectifying channel subfamily J member 2	0.515644
ENSG00000079739	96.0166	1.38214	0.168631	8.1962	2.48108e-16	4.61135e-15	PGM1	5236	phosphoglucomutase 1	2.60654
ENSG00000103342	833.277	-0.615669	0.0751696	-8.19041	2.60337e-16	4.82841e-15	GSPT1	2935	G1 to S phase transition 1	0.652627
ENSG00000099783	443.231	-0.823637	0.100561	-8.1904	2.60353e-16	4.82841e-15	HNRNPM	4670	heterogeneous nuclear ribonucleoprotein M	0.565016
ENSG00000166582	46.1579	2.38494	0.291264	8.18825	2.65046e-16	4.91011e-15	CENPV	201161	centromere protein V	5.22323
ENSG00000009335	569.094	-0.673423	0.0823463	-8.17794	2.88748e-16	5.34341e-15	UBE3C	9690	ubiquitin protein ligase E3C	0.627017
ENSG00000197253	29.567	3.32702	0.406853	8.17745	2.89909e-16	5.35907e-15	TPSB2	64499	tryptase beta 2	10.0354
ENSG00000119471	157.074	1.13044	0.138317	8.17287	3.01139e-16	5.56064e-15	HSDL2	84263	hydroxysteroid dehydrogenase like 2	2.18926
ENSG00000083099	367.837	-1.04	0.127398	-8.16339	3.2575e-16	6.00858e-15	LYRM2	57226	LYR motif containing 2	0.486329
ENSG00000107863	151.564	-1.31031	0.160554	-8.16116	3.31813e-16	6.11381e-15	ARHGAP21	57584	Rho GTPase activating protein 21	0.403235
ENSG00000130338	813.143	-0.58927	0.07221	-8.16051	3.33626e-16	6.1406e-15	TULP4	56995	TUB like protein 4	0.664679
ENSG00000134440	814.821	-0.592704	0.0726844	-8.15448	3.50671e-16	6.44736e-15	NARS1	4677	asparaginyl-tRNA synthetase 1	0.663099
ENSG00000140403	112.068	-1.67347	0.205556	-8.14118	3.91459e-16	7.18179e-15	DNAJA4	55466	DnaJ heat shock protein family (Hsp40) member A4	0.313499
ENSG00000130052	181.362	1.05525	0.129693	8.13651	4.06841e-16	7.45598e-15	STARD8	9754	StAR related lipid transfer domain containing 8	2.07807
ENSG00000170949	255.48	0.905902	0.111481	8.12609	4.43378e-16	8.11686e-15	ZNF160	90338	zinc finger protein 160	1.87372
ENSG00000130935	325.671	-0.943424	0.116108	-8.12541	4.4587e-16	8.15373e-15	NOL11	25926	nucleolar protein 11	0.519997
ENSG00000165949	357.704	-1.19818	0.147836	-8.10477	5.28437e-16	9.65331e-15	IFI27	3429	interferon alpha inducible protein 27	0.435825
ENSG00000135931	86.8284	-1.61779	0.199815	-8.09645	5.65866e-16	1.0326e-14	ARMC9	80210	armadillo repeat containing 9	0.325834
ENSG00000137168	183.148	-1.47066	0.181766	-8.09096	5.91964e-16	1.07793e-14	PPIL1	51645	peptidylprolyl isomerase like 1	0.360817
ENSG00000166986	314.616	-0.939807	0.116155	-8.09096	5.91971e-16	1.07793e-14	MARS1	4141	methionyl-tRNA synthetase 1	0.521303
ENSG00000118058	297.512	0.830724	0.102683	8.09016	5.95858e-16	1.08385e-14	KMT2A	4297	lysine methyltransferase 2A	1.77858
ENSG00000106993	185.12	-1.10398	0.136678	-8.07719	6.6277e-16	1.203e-14	CDC37L1	55664	cell division cycle 37 like 1	0.465233
ENSG00000109133	682.526	-0.719306	0.0891623	-8.06738	7.18211e-16	1.30224e-14	TMEM33	55161	transmembrane protein 33	0.607389
ENSG00000153815	668.595	0.884982	0.109771	8.06208	7.50088e-16	1.3586e-14	CMIP	80790	c-Maf inducing protein	1.84674
ENSG00000114770	108.66	-1.55636	0.193066	-8.06132	7.5475e-16	1.36559e-14	ABCC5	10057	ATP binding cassette subfamily C member 5	0.340007
ENSG00000132688	64.5501	1.89698	0.235533	8.05399	8.01356e-16	1.44685e-14	NES	10763	nestin	3.72433
ENSG00000222477	254.279	1.19729	0.148796	8.04653	8.5175e-16	1.53621e-14	RNU2-23P	106481641	RNA, U2 small nuclear 23, pseudogene	2.29308
ENSG00000119812	138.475	-1.4713	0.182866	-8.04577	8.57073e-16	1.54418e-14	FAM98A	25940	family with sequence similarity 98 member A	0.360658
ENSG00000092969	63.5992	-2.67882	0.333037	-8.0436	8.72353e-16	1.57005e-14	TGFB2	7042	transforming growth factor beta 2	0.156169
ENSG00000099875	842.952	0.660555	0.0821326	8.04254	8.79966e-16	1.58209e-14	MKNK2	2872	MAPK interacting serine/threonine kinase 2	1.58069
ENSG00000161547	573.167	-0.834259	0.103852	-8.03313	9.50201e-16	1.70477e-14	SRSF2	6427	serine and arginine rich splicing factor 2	0.560871
ENSG00000137055	325.01	-0.946819	0.117884	-8.0318	9.60509e-16	1.72145e-14	PLAA	9373	phospholipase A2 activating protein	0.518775
ENSG00000009950	28.807	2.73225	0.340238	8.03039	9.71643e-16	1.73958e-14	MLXIPL	51085	MLX interacting protein like	6.64489
ENSG00000168159	201.829	1.15552	0.14391	8.02946	9.78994e-16	1.7509e-14	RNF187	149603	ring finger protein 187	2.22764
ENSG00000160285	172.847	-1.21755	0.151788	-8.02137	1.04574e-15	1.86832e-14	LSS	4047	lanosterol synthase	0.430012
ENSG00000050767	91.3677	1.51991	0.189518	8.0199	1.05827e-15	1.88873e-14	COL23A1	91522	collagen type XXIII alpha 1 chain	2.86774
ENSG00000163378	197.059	-1.19427	0.148948	-8.01803	1.07454e-15	1.91576e-14	EOGT	285203	EGF domain specific O-linked N-acetylglucosamine transferase	0.437008
ENSG00000274618	51.8683	1.92977	0.240765	8.01515	1.10003e-15	1.95915e-14	H4C6	8361	H4 clustered histone 6	3.80994
ENSG00000118200	370.894	-0.817866	0.102057	-8.01383	1.11186e-15	1.97817e-14	CAMSAP2	23271	calmodulin regulated spectrin associated protein family member 2	0.56728
ENSG00000164236	261.091	0.921942	0.115067	8.01224	1.12638e-15	2.0019e-14	ANKRD33B	651746	ankyrin repeat domain 33B	1.89466
ENSG00000147130	116.668	1.27172	0.15877	8.0098	1.14895e-15	2.0399e-14	ZMYM3	9203	zinc finger MYM-type containing 3	2.41449
ENSG00000213614	444.306	0.793679	0.0991042	8.00853	1.16087e-15	2.05892e-14	HEXA	3073	hexosaminidase subunit alpha	1.73349
ENSG00000198719	285.876	0.902679	0.112833	8.00017	1.24251e-15	2.20143e-14	DLL1	28514	delta like canonical Notch ligand 1	1.86953
ENSG00000106991	739.794	-0.689602	0.0862071	-7.99936	1.25066e-15	2.21356e-14	ENG	2022	endoglin	0.620025
ENSG00000116120	162.244	-1.49837	0.187404	-7.99537	1.29186e-15	2.28412e-14	FARSB	10056	phenylalanyl-tRNA synthetase subunit beta	0.353954
ENSG00000167208	94.5848	1.53341	0.191801	7.99478	1.29806e-15	2.2927e-14	SNX20	124460	sorting nexin 20	2.89469
ENSG00000215246	33.4433	2.60484	0.325917	7.99233	1.32407e-15	2.33622e-14	LOC100506688	100506688	uncharacterized LOC100506688	6.08322
ENSG00000151576	166.022	-1.348	0.168998	-7.9764	1.5066e-15	2.64733e-14	QTRT2	79691	queuine tRNA-ribosyltransferase accessory subunit 2	0.392837
ENSG00000135365	377.466	0.882776	0.110724	7.97273	1.55203e-15	2.72435e-14	PHF21A	51317	PHD finger protein 21A	1.84392
ENSG00000126524	304.98	-0.953402	0.119593	-7.97205	1.56063e-15	2.73664e-14	SBDS	51119	SBDS ribosome maturation factor	0.516413
ENSG00000119669	453.289	0.69764	0.0875397	7.96942	1.59422e-15	2.79267e-14	IRF2BPL	64207	interferon regulatory factor 2 binding protein like	1.62185
ENSG00000164002	505.561	-0.779994	0.0979166	-7.9659	1.64031e-15	2.87046e-14	EXO5	64789	exonuclease 5	0.582369
ENSG00000100418	270.795	-1.11785	0.140372	-7.96345	1.67313e-15	2.9249e-14	DESI1	27351	desumoylating isopeptidase 1	0.460781
ENSG00000155368	807.437	0.911657	0.114565	7.95754	1.75493e-15	3.06476e-14	DBI	1622	diazepam binding inhibitor, acyl-CoA binding protein	1.8812
ENSG00000198589	223.33	1.05296	0.132327	7.95724	1.75914e-15	3.06582e-14	LRBA	987	LPS responsive beige-like anchor protein	2.07478
ENSG00000087470	282.898	-0.981414	0.123335	-7.95728	1.75858e-15	3.06582e-14	DNM1L	10059	dynamin 1 like	0.506483
ENSG00000138166	580.425	0.708197	0.0890949	7.9488	1.8833e-15	3.27553e-14	DUSP5	1847	dual specificity phosphatase 5	1.63376
ENSG00000205755	98.1509	-1.45988	0.183713	-7.94651	1.91846e-15	3.33328e-14	CRLF2	64109	cytokine receptor like factor 2	0.363524
ENSG00000168329	53.9894	2.13965	0.269565	7.93741	2.06454e-15	3.5798e-14	CX3CR1	1524	C-X3-C motif chemokine receptor 1	4.40654
ENSG00000150907	48.0308	1.97342	0.248715	7.93444	2.11449e-15	3.66269e-14	FOXO1	2308	forkhead box O1	3.92697
ENSG00000186652	37.0956	2.96925	0.374304	7.93273	2.14374e-15	3.70958e-14	PRG2	5553	proteoglycan 2, pro eosinophil major basic protein	7.83131
ENSG00000164134	462.027	-0.77486	0.0976984	-7.93114	2.17138e-15	3.75361e-14	NAA15	80155	N-alpha-acetyltransferase 15, NatA auxiliary subunit	0.584445
ENSG00000206503	4247.2	0.597623	0.0753656	7.92966	2.19754e-15	3.79498e-14	HLA-A	3105	major histocompatibility complex, class I, A	1.51322
ENSG00000110013	94.203	1.41302	0.178334	7.92346	2.30983e-15	3.98487e-14	SIAE	54414	sialic acid acetylesterase	2.66294
ENSG00000139278	215.335	1.25455	0.158343	7.92302	2.31816e-15	3.99519e-14	GLIPR1	11010	GLI pathogenesis related 1	2.38593
ENSG00000143621	620.782	-0.708308	0.0895046	-7.91364	2.49965e-15	4.30364e-14	ILF2	3608	interleukin enhancer binding factor 2	0.612038
ENSG00000123552	125.244	-1.5187	0.192184	-7.90234	2.73722e-15	4.70791e-14	USP45	85015	ubiquitin specific peptidase 45	0.349
ENSG00000247596	365.821	0.854029	0.108171	7.8952	2.89851e-15	4.9753e-14	TWF2	11344	twinfilin actin binding protein 2	1.80754
ENSG00000108021	366.314	-0.870738	0.110335	-7.89175	2.97987e-15	5.1098e-14	TASOR2	54906	transcription activation suppressor family member 2	0.546867
ENSG00000212232	327.054	1.1117	0.140878	7.89126	2.99156e-15	5.12469e-14	SNORD17	692086	small nucleolar RNA, C/D box 17	2.16101
ENSG00000138964	182.729	1.08006	0.137083	7.87888	3.30329e-15	5.64736e-14	PARVG	64098	parvin gamma	2.11413
ENSG00000153162	288.979	-0.922038	0.117049	-7.87739	3.34298e-15	5.7095e-14	BMP6	654	bone morphogenetic protein 6	0.527763
ENSG00000164442	2143.54	0.664886	0.0844113	7.87674	3.36032e-15	5.73338e-14	CITED2	10370	Cbp/p300 interacting transactivator with Glu/Asp rich carboxy-terminal domain 2	1.58544
ENSG00000028277	877.457	-0.672934	0.0854451	-7.87563	3.39024e-15	5.77865e-14	POU2F2	5452	POU class 2 homeobox 2	0.62723
ENSG00000170881	520.484	0.778012	0.0988308	7.87216	3.48566e-15	5.93537e-14	RNF139	11236	ring finger protein 139	1.71477
ENSG00000125726	50.3418	1.90642	0.242316	7.8675	3.6181e-15	6.15473e-14	CD70	970	CD70 molecule	3.74877
ENSG00000184349	21.5495	3.09832	0.39426	7.85858	3.88498e-15	6.60215e-14	EFNA5	1946	ephrin A5	8.56422
ENSG00000096717	195.705	-1.23925	0.157751	-7.8557	3.97535e-15	6.749e-14	SIRT1	23411	sirtuin 1	0.423593
ENSG00000102753	486.486	-0.859237	0.109382	-7.85538	3.98566e-15	6.75977e-14	KPNA3	3839	karyopherin subunit alpha 3	0.551244
ENSG00000180957	461.334	-0.745008	0.0948557	-7.85412	4.02599e-15	6.82139e-14	PITPNB	23760	phosphatidylinositol transfer protein beta	0.596665
ENSG00000163513	493.978	0.699964	0.0891416	7.85227	4.08583e-15	6.91591e-14	TGFBR2	7048	transforming growth factor beta receptor 2	1.62446
ENSG00000114450	770.192	-0.696943	0.0888021	-7.84827	4.21811e-15	7.13275e-14	GNB4	59345	G protein subunit beta 4	0.616878
ENSG00000278540	371.735	-0.872205	0.11121	-7.84284	4.4047e-15	7.44089e-14	ACACA	31	acetyl-CoA carboxylase alpha	0.546311
ENSG00000151692	47.591	2.15042	0.274313	7.8393	4.53081e-15	7.64635e-14	RNF144A	9781	ring finger protein 144A	4.43958
ENSG00000102158	779.026	0.631582	0.08059	7.83698	4.61514e-15	7.78098e-14	MAGT1	84061	magnesium transporter 1	1.54926
ENSG00000196214	177.02	1.04439	0.133334	7.83291	4.76714e-15	8.02932e-14	ZNF766	90321	zinc finger protein 766	2.06249
ENSG00000206190	148.561	1.18528	0.151335	7.83219	4.79458e-15	8.05962e-14	ATP10A	57194	ATPase phospholipid transporting 10A (putative)	2.27408
ENSG00000197771	430.918	-0.755092	0.0964545	-7.82848	4.93794e-15	8.29243e-14	MCMBP	79892	minichromosome maintenance complex binding protein	0.592508
ENSG00000005022	433.276	-0.815205	0.104288	-7.81686	5.41587e-15	9.08609e-14	SLC25A5	292	solute carrier family 25 member 5	0.568328
ENSG00000186862	40.0165	2.20878	0.28268	7.81369	5.55394e-15	9.30858e-14	PDZD7	79955	PDZ domain containing 7	4.62283
ENSG00000112276	112.671	-1.54559	0.197934	-7.80858	5.78342e-15	9.67419e-14	BVES	11149	blood vessel epicardial substance	0.342556
ENSG00000160014	1225.34	0.613086	0.0785552	7.80453	5.97241e-15	9.98053e-14	CALM3	808	calmodulin 3	1.52953
ENSG00000175224	498.596	-0.793393	0.101762	-7.79655	6.36201e-15	1.06212e-13	ATG13	9776	autophagy related 13	0.576985
ENSG00000187514	3484.39	0.654787	0.0839998	7.79511	6.43532e-15	1.07331e-13	PTMA	5757	prothymosin alpha	1.57438
ENSG00000187164	234.466	-1.13718	0.146142	-7.78134	7.17593e-15	1.19449e-13	SHTN1	57698	shootin 1	0.454646
ENSG00000128908	281.131	-0.93231	0.119825	-7.78059	7.21866e-15	1.20044e-13	INO80	54617	INO80 complex ATPase subunit	0.524019
ENSG00000198018	112.618	-1.63819	0.210584	-7.77928	7.29382e-15	1.21175e-13	ENTPD7	57089	ectonucleoside triphosphate diphosphohydrolase 7	0.321258
ENSG00000023445	194.879	-1.18609	0.152531	-7.77605	7.48231e-15	1.24065e-13	BIRC3	330	baculoviral IAP repeat containing 3	0.439493
ENSG00000108561	391.004	-0.948226	0.121941	-7.77609	7.48032e-15	1.24065e-13	C1QBP	708	complement C1q binding protein	0.518269
ENSG00000100280	340.029	-0.885125	0.113929	-7.76908	7.90604e-15	1.30964e-13	AP1B1	162	adaptor related protein complex 1 subunit beta 1	0.54144
ENSG00000140632	444.915	-0.814753	0.104939	-7.76404	8.2269e-15	1.36147e-13	GLYR1	84656	glyoxylate reductase 1 homolog	0.568506
ENSG00000175595	158.229	-1.27193	0.16389	-7.76091	8.43198e-15	1.39406e-13	ERCC4	2072	ERCC excision repair 4, endonuclease catalytic subunit	0.414105
ENSG00000167772	39.1073	9.29602	1.19834	7.75744	8.66587e-15	1.43134e-13	ANGPTL4	51129	angiopoietin like 4	628.608
ENSG00000154122	597.149	0.79795	0.102889	7.75545	8.80336e-15	1.45124e-13	ANKH	56172	ANKH inorganic pyrophosphate transport regulator	1.73863
ENSG00000116237	180.974	-1.15054	0.1484	-7.753	8.97496e-15	1.4781e-13	ICMT	23463	isoprenylcysteine carboxyl methyltransferase	0.450456
ENSG00000172115	295.194	-1.35349	0.174671	-7.74878	9.27779e-15	1.5265e-13	CYCS	54205	cytochrome c, somatic	0.391344
ENSG00000116704	128.998	-1.3974	0.180385	-7.7468	9.42391e-15	1.54904e-13	SLC35D1	23169	solute carrier family 35 member D1	0.379612
ENSG00000120800	122.877	-1.64854	0.212941	-7.74177	9.80415e-15	1.60845e-13	UTP20	27340	UTP20 small subunit processome component	0.318964
ENSG00000119682	274.187	-0.951305	0.123108	-7.72738	1.09779e-14	1.79756e-13	AREL1	9870	apoptosis resistant E3 ubiquitin protein ligase 1	0.517165
ENSG00000185033	42.2718	1.9429	0.251475	7.726	1.1098e-14	1.81547e-13	SEMA4B	10509	semaphorin 4B	3.84478
ENSG00000129292	497.175	-0.780194	0.101091	-7.71777	1.18386e-14	1.93291e-13	PHF20L1	51105	PHD finger protein 20 like 1	0.582289
ENSG00000114391	707.704	0.652658	0.0846371	7.71124	1.24598e-14	2.03046e-13	RPL24	6152	ribosomal protein L24	1.57206
ENSG00000110042	149.639	-1.69822	0.220226	-7.71126	1.2458e-14	2.03046e-13	DTX4	23220	deltex E3 ubiquitin ligase 4	0.308166
ENSG00000159842	1349.32	-0.608132	0.0788651	-7.71104	1.24795e-14	2.03173e-13	ABR	29	ABR activator of RhoGEF and GTPase	0.656046
ENSG00000139641	551.836	0.631934	0.0819547	7.71077	1.2506e-14	2.0341e-13	ESYT1	23344	extended synaptotagmin 1	1.54964
ENSG00000096433	118.371	1.22187	0.158475	7.71016	1.25657e-14	2.04187e-13	ITPR3	3710	inositol 1,4,5-trisphosphate receptor type 3	2.33248
ENSG00000144369	68.3462	-2.31008	0.299715	-7.70758	1.28226e-14	2.08164e-13	FAM171B	165215	family with sequence similarity 171 member B	0.201649
ENSG00000154917	59.7231	1.70648	0.221525	7.70331	1.32582e-14	2.15029e-13	RAB6B	51560	RAB6B, member RAS oncogene family	3.26363
ENSG00000180233	305.832	-1.09961	0.142755	-7.70274	1.33175e-14	2.15787e-13	ZNRF2	223082	zinc and ring finger 2	0.466644
ENSG00000130479	786	0.754517	0.097961	7.70222	1.3372e-14	2.16464e-13	MAP1S	55201	microtubule associated protein 1S	1.68707
ENSG00000169398	258.817	0.847541	0.110126	7.69608	1.40304e-14	2.26907e-13	PTK2	5747	protein tyrosine kinase 2	1.79943
ENSG00000067248	191.101	-1.10233	0.14325	-7.69513	1.41348e-14	2.28163e-13	DHX29	54505	DExH-box helicase 29	0.465764
ENSG00000142676	1148.94	0.618737	0.0804899	7.68715	1.50454e-14	2.42632e-13	RPL11	6135	ribosomal protein L11	1.53553
ENSG00000213047	356.615	0.907979	0.118302	7.67507	1.65327e-14	2.66115e-13	DENND1B	163486	DENN domain containing 1B	1.87642
ENSG00000040933	192.819	0.972554	0.126723	7.67466	1.65855e-14	2.66712e-13	INPP4A	3631	inositol polyphosphate-4-phosphatase type I A	1.96231
ENSG00000149925	370.447	0.953542	0.124309	7.67071	1.71041e-14	2.74793e-13	ALDOA	226	aldolase, fructose-bisphosphate A	1.93662
ENSG00000180008	330.346	-0.951967	0.124154	-7.66762	1.75214e-14	2.81232e-13	SOCS4	122809	suppressor of cytokine signaling 4	0.516927
ENSG00000164418	162.328	-1.13448	0.147976	-7.66663	1.7657e-14	2.83142e-13	GRIK2	2898	glutamate ionotropic receptor kainate type subunit 2	0.4555
ENSG00000003393	373.919	0.821092	0.107118	7.66533	1.78376e-14	2.85503e-13	ALS2	57679	alsin Rho guanine nucleotide exchange factor ALS2	1.76674
ENSG00000135940	426.306	0.762316	0.099492	7.66208	1.8294e-14	2.92533e-13	COX5B	1329	cytochrome c oxidase subunit 5B	1.69621
ENSG00000104805	605.85	0.725762	0.0950253	7.63757	2.2136e-14	3.53306e-13	NUCB1	4924	nucleobindin 1	1.65377
ENSG00000091436	527.379	-0.692141	0.0906866	-7.63223	2.30735e-14	3.67926e-13	MAP3K20	51776	mitogen-activated protein kinase kinase kinase 20	0.618935
ENSG00000136026	46.9164	2.26326	0.296647	7.62948	2.357e-14	3.75141e-13	CKAP4	10970	cytoskeleton associated protein 4	4.80076
ENSG00000266074	189.485	-1.33638	0.17523	-7.62646	2.41292e-14	3.83684e-13	BAHCC1	57597	BAH domain and coiled-coil containing 1	0.396012
ENSG00000179051	550.986	-0.764906	0.100458	-7.61418	2.65362e-14	4.21173e-13	RCC2	55920	regulator of chromosome condensation 2	0.588492
ENSG00000135968	477.252	0.716696	0.0941361	7.6134	2.66978e-14	4.23343e-13	GCC2	9648	GRIP and coiled-coil domain containing 2	1.64341
ENSG00000143198	167.685	1.06719	0.140303	7.60629	2.82069e-14	4.46858e-13	MGST3	4259	microsomal glutathione S-transferase 3	2.09535
ENSG00000186951	127.922	1.14681	0.150859	7.60187	2.9188e-14	4.61543e-13	PPARA	5465	peroxisome proliferator activated receptor alpha	2.21423
ENSG00000228794	84.9925	-2.08199	0.273977	-7.59912	2.9815e-14	4.71021e-13	LINC01128	643837	long intergenic non-protein coding RNA 1128	0.236189
ENSG00000093000	428.049	-0.730972	0.0964248	-7.58075	3.43564e-14	5.42265e-13	NUP50	10762	nucleoporin 50	0.602498
ENSG00000167193	314.935	-0.818713	0.108015	-7.57962	3.4658e-14	5.4652e-13	CRK	1398	CRK proto-oncogene, adaptor protein	0.566947
ENSG00000181788	144.048	1.03033	0.136054	7.57294	3.64872e-14	5.74834e-13	SIAH2	6478	siah E3 ubiquitin protein ligase 2	2.04249
ENSG00000181915	324.725	0.772805	0.102076	7.57091	3.7062e-14	5.8335e-13	ADO	84890	2-aminoethanethiol dioxygenase	1.70859
ENSG00000113273	463.609	-0.753128	0.0996486	-7.55784	4.09825e-14	6.44464e-13	ARSB	411	arylsulfatase B	0.593316
ENSG00000152700	236.18	-1.06698	0.141234	-7.55471	4.19783e-14	6.58908e-13	SAR1B	51128	secretion associated Ras related GTPase 1B	0.477317
ENSG00000181744	209.811	0.842679	0.11156	7.55361	4.23343e-14	6.63449e-13	DIPK2A	205428	divergent protein kinase domain 2A	1.79338
ENSG00000133101	32.4251	2.78535	0.368745	7.55358	4.23453e-14	6.63449e-13	CCNA1	8900	cyclin A1	6.89403
ENSG00000048740	1223.16	0.625003	0.0827449	7.55337	4.24148e-14	6.63913e-13	CELF2	10659	CUGBP Elav-like family member 2	1.54221
ENSG00000087053	291.944	-0.91075	0.120577	-7.55325	4.24527e-14	6.63913e-13	MTMR2	8898	myotubularin related protein 2	0.531909
ENSG00000163568	38.149	2.50411	0.331546	7.55283	4.25912e-14	6.65468e-13	AIM2	9447	absent in melanoma 2	5.67298
ENSG00000135631	127.95	1.09179	0.144603	7.55028	4.3433e-14	6.78e-13	RAB11FIP5	26056	RAB11 family interacting protein 5	2.13139
ENSG00000129353	329.243	0.758894	0.100544	7.54792	4.42279e-14	6.89777e-13	SLC44A2	57153	solute carrier family 44 member 2	1.69219
ENSG00000102271	18.5769	3.94296	0.52259	7.54504	4.52151e-14	7.0453e-13	KLHL4	56062	kelch like family member 4	15.3797
ENSG00000135549	518.675	-0.788778	0.104586	-7.54192	4.63086e-14	7.20909e-13	PKIB	5570	cAMP-dependent protein kinase inhibitor beta	0.578834
ENSG00000211829	21.4379	4.3298	0.574152	7.5412	4.65655e-14	7.24248e-13	NA	NA	NA	20.1094
ENSG00000170854	63.2876	-2.51011	0.33286	-7.54104	4.66255e-14	7.24521e-13	RIOX2	84864	ribosomal oxygenase 2	0.175542
ENSG00000004399	368.699	0.815631	0.108183	7.53938	4.72224e-14	7.33129e-13	PLXND1	23129	plexin D1	1.76007
ENSG00000171766	78.8027	1.51268	0.200651	7.53884	4.74161e-14	7.35467e-13	GATM	2628	glycine amidinotransferase	2.85339
ENSG00000065150	360.238	-0.871379	0.115588	-7.53869	4.74726e-14	7.35674e-13	IPO5	3843	importin 5	0.546624
ENSG00000181722	75.4408	1.38727	0.184026	7.53842	4.75686e-14	7.36493e-13	ZBTB20	26137	zinc finger and BTB domain containing 20	2.61583
ENSG00000185009	368.623	-0.871983	0.115784	-7.53115	5.02969e-14	7.7662e-13	AP3M1	26985	adaptor related protein complex 3 subunit mu 1	0.546395
ENSG00000132003	484.375	-0.940111	0.124853	-7.52973	5.08473e-14	7.84409e-13	ZSWIM4	65249	zinc finger SWIM-type containing 4	0.521193
ENSG00000114999	327.843	-0.839715	0.111527	-7.52923	5.10386e-14	7.8665e-13	TTL	150465	tubulin tyrosine ligase	0.558754
ENSG00000196365	215.44	1.073	0.142515	7.52901	5.11273e-14	7.87304e-13	LONP1	9361	lon peptidase 1, mitochondrial	2.1038
ENSG00000166128	1213.18	0.643094	0.0854429	7.52659	5.20814e-14	8.01274e-13	RAB8B	51762	RAB8B, member RAS oncogene family	1.56167
ENSG00000181827	772.653	-0.704449	0.0936244	-7.52421	5.30413e-14	8.15307e-13	RFX7	64864	regulatory factor X7	0.613677
ENSG00000159840	1731.86	0.633334	0.0841861	7.52302	5.35247e-14	8.21997e-13	ZYX	7791	zyxin	1.55115
ENSG00000169379	120.554	-1.43326	0.190529	-7.52251	5.37328e-14	8.2445e-13	ARL13B	200894	ADP ribosylation factor like GTPase 13B	0.370293
ENSG00000089289	186.891	1.08038	0.143662	7.52026	5.46656e-14	8.38009e-13	IGBP1	3476	immunoglobulin binding protein 1	2.11459
ENSG00000169429	26340.6	1.07941	0.143657	7.51384	5.74167e-14	8.79392e-13	CXCL8	3576	C-X-C motif chemokine ligand 8	2.11318
ENSG00000153179	453.618	0.639277	0.0851092	7.51126	5.85618e-14	8.96127e-13	RASSF3	283349	Ras association domain family member 3	1.55755
ENSG00000101654	426.952	0.748506	0.0996617	7.51047	5.89141e-14	9.0071e-13	RNMT	8731	RNA guanine-7 methyltransferase	1.68005
ENSG00000072501	276.765	-0.868983	0.115744	-7.50779	6.01321e-14	9.17686e-13	SMC1A	8243	structural maintenance of chromosomes 1A	0.547533
ENSG00000167601	237.096	1.06	0.141371	7.49799	6.48024e-14	9.88078e-13	AXL	558	AXL receptor tyrosine kinase	2.08493
ENSG00000224597	145.44	-1.21599	0.162221	-7.49583	6.58784e-14	1.00359e-12	SVIL-AS1	102724316	SVIL antisense RNA 1	0.430479
ENSG00000129824	616.956	0.686682	0.0916303	7.49404	6.67833e-14	1.01646e-12	RPS4Y1	6192	ribosomal protein S4 Y-linked 1	1.60958
ENSG00000149115	213.813	0.84104	0.112231	7.49383	6.68931e-14	1.01723e-12	TNKS1BP1	85456	tankyrase 1 binding protein 1	1.79134
ENSG00000154146	45.9055	1.97925	0.264126	7.49358	6.70219e-14	1.01828e-12	NRGN	4900	neurogranin	3.94288
ENSG00000184730	69.8217	1.74802	0.233307	7.49238	6.76376e-14	1.02672e-12	APOBR	55911	apolipoprotein B receptor	3.35898
ENSG00000093167	254.37	-0.932178	0.12447	-7.4892	6.9293e-14	1.04905e-12	LRRFIP2	9209	LRR binding FLII interacting protein 2	0.524067
ENSG00000153048	62.7698	1.59719	0.213288	7.48844	6.96954e-14	1.05327e-12	CARHSP1	23589	calcium regulated heat stable protein 1	3.02554
ENSG00000171608	113.514	1.33925	0.178846	7.48829	6.97787e-14	1.0536e-12	PIK3CD	5293	phosphatidylinositol-4,5-bisphosphate 3-kinase catalytic subunit delta	2.53019
ENSG00000152784	38.1377	2.35072	0.314516	7.47407	7.77499e-14	1.17292e-12	PRDM8	56978	PR/SET domain 8	5.10077
ENSG00000165288	439.308	0.631927	0.0845589	7.47321	7.82612e-14	1.17959e-12	BRWD3	254065	bromodomain and WD repeat domain containing 3	1.54963
ENSG00000200795	325.081	1.94973	0.260904	7.47298	7.83986e-14	1.18061e-12	RNU4-1	26835	RNA, U4 small nuclear 1	3.86303
ENSG00000184226	61.8951	-2.26624	0.303413	-7.46915	8.07118e-14	1.21331e-12	PCDH9	5101	protocadherin 9	0.207871
ENSG00000135521	178.691	-1.35925	0.182061	-7.46593	8.2714e-14	1.24231e-12	LTV1	84946	LTV1 ribosome biogenesis factor	0.389784
ENSG00000049130	127.453	-1.6212	0.217614	-7.44989	9.34159e-14	1.40181e-12	KITLG	4254	KIT ligand	0.325064
ENSG00000170500	26.0648	2.72694	0.366086	7.44889	9.41257e-14	1.40998e-12	LONRF2	164832	LON peptidase N-terminal domain and ring finger 2	6.6205
ENSG00000184787	266.803	-0.953384	0.128006	-7.44795	9.47998e-14	1.41884e-12	UBE2G2	7327	ubiquitin conjugating enzyme E2 G2	0.51642
ENSG00000067533	115.311	-1.69737	0.22791	-7.44755	9.50879e-14	1.4219e-12	RRP15	51018	ribosomal RNA processing 15 homolog	0.308347
ENSG00000188042	730.73	-0.67164	0.0902088	-7.44539	9.66602e-14	1.44415e-12	ARL4C	10123	ADP ribosylation factor like GTPase 4C	0.627793
ENSG00000074855	152.204	-1.30202	0.174937	-7.4428	9.85716e-14	1.47142e-12	ANO8	57719	anoctamin 8	0.405558
ENSG00000159200	935.786	0.584959	0.0786108	7.4412	9.97743e-14	1.48807e-12	RCAN1	1827	regulator of calcineurin 1	1.5
ENSG00000171824	261.229	-0.945689	0.127157	-7.43716	1.02871e-13	1.53292e-12	EXOSC10	5394	exosome component 10	0.519182
ENSG00000166145	48.7944	1.79636	0.241731	7.43122	1.076e-13	1.60198e-12	SPINT1	6692	serine peptidase inhibitor, Kunitz type 1	3.47342
ENSG00000138279	367.001	-0.816965	0.110074	-7.42193	1.15425e-13	1.71698e-12	ANXA7	310	annexin A7	0.567635
ENSG00000187840	95.0629	1.33652	0.180082	7.4217	1.15624e-13	1.71844e-12	EIF4EBP1	1978	eukaryotic translation initiation factor 4E binding protein 1	2.52541
ENSG00000105472	298.762	1.12555	0.151774	7.41595	1.20759e-13	1.7932e-12	CLEC11A	6320	C-type lectin domain containing 11A	2.18184
ENSG00000183386	34.1171	2.59723	0.350306	7.41418	1.22382e-13	1.81572e-12	FHL3	2275	four and a half LIM domains 3	6.05123
ENSG00000158158	85.4557	1.32686	0.178991	7.413	1.23477e-13	1.82967e-12	CNNM4	26504	cyclin and CBS domain divalent metal cation transport mediator 4	2.50856
ENSG00000081014	365.944	-0.94417	0.12748	-7.40642	1.29755e-13	1.92011e-12	AP4E1	23431	adaptor related protein complex 4 subunit epsilon 1	0.519728
ENSG00000071051	178.999	1.16446	0.157272	7.40414	1.32005e-13	1.9517e-12	NCK2	8440	NCK adaptor protein 2	2.2415
ENSG00000185432	730.031	-0.627171	0.0847107	-7.40368	1.32459e-13	1.95672e-12	METTL7A	25840	methyltransferase like 7A	0.647445
ENSG00000282608	19.4274	5.90823	0.798067	7.40317	1.32968e-13	1.96235e-12	ADORA3	140	adenosine A3 receptor	60.0557
ENSG00000178974	218.109	1.00079	0.135186	7.40307	1.3307e-13	1.96235e-12	FBXO34	55030	F-box protein 34	2.0011
ENSG00000255587	34.5419	2.67373	0.361592	7.39431	1.42141e-13	2.09069e-12	RAB44	401258	RAB44, member RAS oncogene family	6.38075
ENSG00000163636	371.249	-0.898066	0.121561	-7.38778	1.493e-13	2.19411e-12	PSMD6	9861	proteasome 26S subunit, non-ATPase 6	0.536605
ENSG00000135624	639.243	-0.594446	0.0805566	-7.37923	1.5921e-13	2.33773e-12	CCT7	10574	chaperonin containing TCP1 subunit 7	0.662299
ENSG00000182220	1996.08	0.653826	0.0886234	7.37757	1.61201e-13	2.36493e-12	ATP6AP2	10159	ATPase H+ transporting accessory protein 2	1.57334
ENSG00000198814	422.037	0.803809	0.10913	7.36563	1.7631e-13	2.58214e-12	GK	2710	glycerol kinase	1.7457
ENSG00000164338	99.7457	-1.78585	0.242597	-7.36136	1.82044e-13	2.66383e-12	UTP15	84135	UTP15 small subunit processome component	0.290006
ENSG00000154358	36.1966	2.09955	0.285457	7.35505	1.90854e-13	2.79036e-12	OBSCN	84033	obscurin, cytoskeletal calmodulin and titin-interacting RhoGEF	4.28576
ENSG00000185825	726.585	0.71651	0.0974271	7.35432	1.91906e-13	2.80334e-12	BCAP31	10134	B cell receptor associated protein 31	1.6432
ENSG00000168300	435.884	0.799029	0.108667	7.35301	1.93794e-13	2.82634e-12	PCMTD1	115294	protein-L-isoaspartate (D-aspartate) O-methyltransferase domain containing 1	1.73993
ENSG00000135148	225.23	0.902047	0.122677	7.353	1.93812e-13	2.82634e-12	TRAFD1	10906	TRAF-type zinc finger domain containing 1	1.86872
ENSG00000196083	350.462	0.738838	0.100501	7.35152	1.95972e-13	2.85541e-12	IL1RAP	3556	interleukin 1 receptor accessory protein	1.66883
ENSG00000125735	18.3164	3.50551	0.477424	7.34255	2.09562e-13	3.05081e-12	TNFSF14	8740	TNF superfamily member 14	11.357
ENSG00000128050	529.237	0.634204	0.0864161	7.33896	2.15261e-13	3.12578e-12	PAICS	10606	phosphoribosylaminoimidazole carboxylase and phosphoribosylaminoimidazolesuccinocarboxamide synthase	1.55208
ENSG00000169490	266.136	-0.921602	0.125575	-7.33907	2.15084e-13	3.12578e-12	TM2D2	83877	TM2 domain containing 2	0.527922
ENSG00000138018	247.956	-0.970818	0.132304	-7.33777	2.17188e-13	3.14593e-12	SELENOI	85465	selenoprotein I	0.510217
ENSG00000161921	462.594	0.669442	0.0912325	7.33776	2.17203e-13	3.14593e-12	CXCL16	58191	C-X-C motif chemokine ligand 16	1.59046
ENSG00000146540	79.7989	1.47735	0.201392	7.3357	2.20571e-13	3.19201e-12	C7orf50	84310	chromosome 7 open reading frame 50	2.78437
ENSG00000249992	495.354	0.616442	0.0840501	7.33422	2.23021e-13	3.22473e-12	TMEM158	25907	transmembrane protein 158	1.53309
ENSG00000197136	255.331	-0.974245	0.133023	-7.32386	2.4093e-13	3.4778e-12	PCNX3	399909	pecanex 3	0.509006
ENSG00000067596	694.641	-0.59359	0.0810971	-7.31949	2.48907e-13	3.5899e-12	DHX8	1659	DEAH-box helicase 8	0.662692
ENSG00000006459	407.289	-0.777091	0.106169	-7.31935	2.49176e-13	3.59075e-12	KDM7A	80853	lysine demethylase 7A	0.583542
ENSG00000149930	170.925	-1.12598	0.153862	-7.3181	2.515e-13	3.62117e-12	TAOK2	9344	TAO kinase 2	0.458192
ENSG00000071082	482.063	0.696595	0.0952332	7.31462	2.58105e-13	3.71002e-12	RPL31	6160	ribosomal protein L31	1.62068
ENSG00000171862	222.889	0.909949	0.124428	7.31303	2.61182e-13	3.75108e-12	PTEN	5728	phosphatase and tensin homolog	1.87898
ENSG00000224411	260.847	-1.21914	0.166724	-7.31237	2.62463e-13	3.76631e-12	NA	NA	NA	0.429537
ENSG00000127124	1061.2	0.603953	0.0826066	7.3112	2.64776e-13	3.79632e-12	HIVEP3	59269	HIVEP zinc finger 3	1.51988
ENSG00000247095	25.9796	2.79456	0.382249	7.31084	2.65468e-13	3.80303e-12	MIR210HG	100506211	MIR210 host gene	6.93819
ENSG00000142541	638.168	0.653855	0.0894488	7.30983	2.67483e-13	3.82869e-12	RPL13A	23521	ribosomal protein L13a	1.57337
ENSG00000108405	164.162	1.28059	0.175206	7.30903	2.69068e-13	3.84815e-12	P2RX1	5023	purinergic receptor P2X 1	2.42938
ENSG00000175792	142.184	-1.40238	0.19206	-7.30179	2.83954e-13	4.05764e-12	RUVBL1	8607	RuvB like AAA ATPase 1	0.378305
ENSG00000183508	19.4826	3.37724	0.462529	7.30168	2.84193e-13	4.05766e-12	TENT5C	54855	terminal nucleotidyltransferase 5C	10.3908
ENSG00000100697	690.984	-0.628428	0.0860912	-7.29956	2.88706e-13	4.11864e-12	DICER1	23405	dicer 1, ribonuclease III	0.646881
ENSG00000101444	241.76	-0.99772	0.136741	-7.2964	2.95566e-13	4.21298e-12	AHCY	191	adenosylhomocysteinase	0.500791
ENSG00000148843	199.024	-1.02762	0.141068	-7.28453	3.22782e-13	4.58943e-12	PDCD11	22984	programmed cell death 11	0.490519
ENSG00000141458	363.002	0.770536	0.105784	7.28407	3.2389e-13	4.60135e-12	NPC1	4864	NPC intracellular cholesterol transporter 1	1.7059
ENSG00000170525	564.744	-0.854362	0.117297	-7.28375	3.24661e-13	4.60846e-12	PFKFB3	5209	6-phosphofructo-2-kinase/fructose-2,6-biphosphatase 3	0.55311
ENSG00000234176	118.659	-1.48798	0.204451	-7.2779	3.39055e-13	4.80478e-12	HSPA8P1	3314	heat shock protein family A (Hsp70) member 8 pseudogene 1	0.356512
ENSG00000112367	411.78	0.651289	0.0895367	7.27399	3.49027e-13	4.94199e-12	FIG4	9896	FIG4 phosphoinositide 5-phosphatase	1.57057
ENSG00000157593	185.188	0.931235	0.12816	7.26619	3.69768e-13	5.23133e-12	SLC35B2	347734	solute carrier family 35 member B2	1.90691
ENSG00000130202	515.586	0.671351	0.0923955	7.26606	3.70111e-13	5.23185e-12	NECTIN2	5819	nectin cell adhesion molecule 2	1.59256
ENSG00000053918	29.5776	2.68845	0.370252	7.26113	3.83869e-13	5.41734e-12	KCNQ1	3784	potassium voltage-gated channel subfamily Q member 1	6.44618
ENSG00000117335	681.529	0.754243	0.103877	7.26092	3.84455e-13	5.42114e-12	CD46	4179	CD46 molecule	1.68675
ENSG00000145734	462.883	-0.679217	0.0936438	-7.25319	4.07063e-13	5.73519e-12	BDP1	55814	B double prime 1, subunit of RNA polymerase III transcription initiation factor IIIB	0.624504
ENSG00000197756	845.312	0.756862	0.104419	7.24833	4.21955e-13	5.9401e-12	RPL37A	6168	ribosomal protein L37a	1.68981
ENSG00000100784	76.4238	1.74221	0.240396	7.24725	4.25309e-13	5.98238e-12	RPS6KA5	9252	ribosomal protein S6 kinase A5	3.34548
ENSG00000226415	128.393	1.13728	0.156939	7.24667	4.27143e-13	6.00322e-12	NA	NA	NA	2.19967
ENSG00000161057	513.632	-0.647808	0.0894467	-7.24239	4.40843e-13	6.19067e-12	PSMC2	5701	proteasome 26S subunit, ATPase 2	0.638249
ENSG00000143393	365.193	-0.793853	0.109652	-7.23973	4.49592e-13	6.30833e-12	PI4KB	5298	phosphatidylinositol 4-kinase beta	0.576801
ENSG00000150938	175.246	-1.22959	0.16993	-7.23586	4.62585e-13	6.48531e-12	CRIM1	51232	cysteine rich transmembrane BMP regulator 1	0.42644
ENSG00000087263	160.194	-1.19903	0.165806	-7.23157	4.77455e-13	6.68828e-12	OGFOD1	55239	2-oxoglutarate and iron dependent oxygenase domain containing 1	0.435567
ENSG00000124813	544.877	0.6287	0.0870097	7.22563	4.9877e-13	6.98115e-12	RUNX2	860	RUNX family transcription factor 2	1.54617
ENSG00000112137	69.5188	1.58137	0.219232	7.21325	5.46316e-13	7.64036e-12	PHACTR1	221692	phosphatase and actin regulator 1	2.99255
ENSG00000197142	586.247	-0.602479	0.0835389	-7.21196	5.51529e-13	7.70695e-12	ACSL5	51703	acyl-CoA synthetase long chain family member 5	0.658621
ENSG00000263001	576.47	-0.694483	0.0963913	-7.20483	5.8116e-13	8.11436e-12	GTF2I	2969	general transcription factor IIi	0.617931
ENSG00000108960	189.063	0.883836	0.122762	7.19962	6.0381e-13	8.41683e-12	MMD	23531	monocyte to macrophage differentiation associated	1.84528
ENSG00000163428	955.97	-0.641071	0.089044	-7.19949	6.04389e-13	8.41802e-12	LRRC58	116064	leucine rich repeat containing 58	0.641237
ENSG00000147403	366.142	0.824825	0.114627	7.19574	6.21231e-13	8.64556e-12	RPL10	6134	ribosomal protein L10	1.77132
ENSG00000106144	151.682	1.00303	0.139474	7.19156	6.40567e-13	8.90738e-12	CASP2	835	caspase 2	2.00421
ENSG00000033327	361.54	-0.773828	0.107617	-7.1906	6.45053e-13	8.96245e-12	GAB2	9846	GRB2 associated binding protein 2	0.584864
ENSG00000181026	78.0711	-2.2948	0.31924	-7.18832	6.55947e-13	9.1064e-12	AEN	64782	apoptosis enhancing nuclease	0.203797
ENSG00000115233	417.067	-0.84738	0.117934	-7.18523	6.70927e-13	9.30679e-12	PSMD14	10213	proteasome 26S subunit, non-ATPase 14	0.555793
ENSG00000068323	303.117	-0.867325	0.120816	-7.17892	7.02665e-13	9.73913e-12	TFE3	7030	transcription factor binding to IGHM enhancer 3	0.548162
ENSG00000225873	13.4736	4.74776	0.661389	7.17846	7.04987e-13	9.76339e-12	C3orf86	102724231	chromosome 3 putative open reading frame 86	26.8669
ENSG00000124571	399.446	-0.683894	0.0953449	-7.17284	7.34563e-13	1.01647e-11	XPO5	57510	exportin 5	0.622483
ENSG00000186074	26.5658	3.26303	0.455567	7.16256	7.91818e-13	1.09216e-11	CD300LF	146722	CD300 molecule like family member f	9.59996
ENSG00000106799	461.744	0.813716	0.113739	7.15423	8.4143e-13	1.15872e-11	TGFBR1	7046	transforming growth factor beta receptor 1	1.75773
ENSG00000188677	76.4686	1.36617	0.191043	7.15112	8.60719e-13	1.18337e-11	PARVB	29780	parvin beta	2.57786
ENSG00000143033	346.913	0.721608	0.100941	7.14883	8.75209e-13	1.20232e-11	MTF2	22823	metal response element binding transcription factor 2	1.64902
ENSG00000142207	119.34	-1.32341	0.185138	-7.14819	8.7928e-13	1.20694e-11	URB1	9875	URB1 ribosome biogenesis homolog	0.399591
ENSG00000067208	287.669	-0.88824	0.124367	-7.14206	9.1941e-13	1.26101e-11	EVI5	7813	ecotropic viral integration site 5	0.540273
ENSG00000103966	388.033	-0.867232	0.121522	-7.1364	9.58055e-13	1.31296e-11	EHD4	30844	EH domain containing 4	0.548198
ENSG00000132386	107.787	1.2442	0.174365	7.13562	9.63508e-13	1.31937e-11	SERPINF1	5176	serpin family F member 1	2.36888
ENSG00000106344	92.8833	-1.6098	0.225628	-7.13473	9.6975e-13	1.32685e-11	RBM28	55131	RNA binding motif protein 28	0.327644
ENSG00000139438	80.9413	-1.69954	0.238331	-7.13103	9.96183e-13	1.36193e-11	FAM222A	84915	family with sequence similarity 222 member A	0.307884
ENSG00000145833	262.149	-1.02361	0.143673	-7.12454	1.04429e-12	1.42655e-11	DDX46	9879	DEAD-box helicase 46	0.491886
ENSG00000171858	332.029	0.785386	0.110263	7.12284	1.05724e-12	1.44194e-11	RPS21	6227	ribosomal protein S21	1.72355
ENSG00000197601	557.131	-0.74943	0.10526	-7.11977	1.0811e-12	1.47331e-11	FAR1	84188	fatty acyl-CoA reductase 1	0.594839
ENSG00000130517	409.723	0.721967	0.101475	7.11474	1.12125e-12	1.52679e-11	PGPEP1	54858	pyroglutamyl-peptidase I	1.64943
ENSG00000145675	465.304	0.585444	0.0823686	7.10762	1.18065e-12	1.60511e-11	PIK3R1	5295	phosphoinositide-3-kinase regulatory subunit 1	1.5005
ENSG00000125657	34.7298	2.09633	0.294991	7.10642	1.1909e-12	1.61777e-11	TNFSF9	8744	TNF superfamily member 9	4.27619
ENSG00000106636	234.785	-0.976356	0.137511	-7.10021	1.24572e-12	1.6882e-11	YKT6	10652	YKT6 v-SNARE homolog	0.508262
ENSG00000095319	306.242	-0.842726	0.118838	-7.09138	1.32783e-12	1.79805e-11	NUP188	23511	nucleoporin 188	0.557589
[truncated: 2,808 more rows]
