# Supplementary material for: NCoR1 controls Mycobacterium tuberculosis growth in myeloid cells by regulating the AMPK-mTOR-TFEB axis
Source: PLoS Biol. 2023 Aug 17;21(8):e3002231. doi: 10.1371/journal.pbio.3002231 (PMC10465006; doi:10.1371/journal.pbio.3002231)
Supplement: S2 Table — (XLSX) [file pbio.3002231.s002.xlsx]

## Sheet: t2hr_down_regulated_pathways
ID	Description	GeneRatio	BgRatio	pvalue	p.adjust	qvalue	geneID	Count
WP4718	Cholesterol metabolism with Bloch and Kandutsch-Russell pathways	29/496	48/7866	2.66e-23	1.26e-20	1.16e-20	6319/3157/3156/6307/2180/6713/2224/2194/2181/3422/9415/39/3992/6309/2222/1718/60481/4047/9023/6721/50814/1717/10682/6720/4597/4598/10062/1595/9619	29
WP197	Cholesterol biosynthesis pathway	14/496	15/7866	1.87e-16	4.44e-14	4.09e-14	3157/3156/6307/6713/2224/3422/6309/2222/4047/50814/1717/4597/4598/1595	14
WP1982	Sterol regulatory element-binding proteins (SREBP) signaling	21/496	73/7866	2.05e-09	3.24e-07	2.99e-07	6319/3157/3156/3638/6713/2224/2194/3422/3949/9871/31/2222/4047/5468/949/6721/23175/6720/133522/4597/1595	21
WP4190	Mevalonate arm of cholesterol biosynthesis pathway	9/496	13/7866	8.37e-09	9.93e-07	9.16e-07	3157/3156/2224/3422/39/2222/38/4597/4598	9
WP2011	SREBF and miR33 in cholesterol and lipid homeostasis	8/496	19/7866	9.61e-06	0.000913037	0.000841714	6319/3157/3156/2194/3949/6721/6720/10062	8
WP4724	Omega-9 fatty acid synthesis	7/496	16/7866	2.64e-05	0.00208776	0.00192468	6319/2180/2194/2181/9415/3992/60481	7
WP75	Toll-like receptor signaling pathway	18/496	104/7866	7.56e-05	0.00512953	0.00472883	941/3627/6696/5294/23533/7096/6351/841/5602/51284/3455/9641/6373/10333/7098/23643/114609/148022	18
WP4723	Omega-3 / omega-6 fatty acid synthesis	6/496	15/7866	0.000186955	0.0111004	0.0102333	2180/2181/9415/3992/60481/5321	6
WP4197	Immune response to tuberculosis	7/496	23/7866	0.000383503	0.0202404	0.0186593	3460/3437/3434/3430/4938/3455/4599	7
WP3945	TYROBP causal network in microglia	12/496	63/7866	0.000479753	0.0220866	0.0203612	5341/54502/1806/5996/6696/10261/54518/55803/6510/9056/3587/10184	12
WP4868	Type I interferon induction and signaling during SARS-CoV-2 infection	8/496	31/7866	0.000511478	0.0220866	0.0203612	64135/23586/4938/51284/3455/9641/10333/7098	8
WP3858	Toll-like receptor signaling related to MyD88	8/496	32/7866	0.000644932	0.0235648	0.021724	5966/7096/51284/9641/10333/7098/114609/148022	8
WP5038	Mitochondrial immune response to SARS-CoV-2	8/496	32/7866	0.000644932	0.0235648	0.021724	1514/64135/23586/51284/9641/7098/51103/148022	8
WP1449	Regulation of toll-like receptor signaling pathway	20/496	145/7866	0.00072866	0.0247224	0.0227912	941/3627/6696/5294/23533/7096/6351/841/5602/51284/3455/9641/6373/4064/10333/7098/23643/8727/114609/148022	20
WP4211	Transcriptional cascade regulating adipogenesis	5/496	13/7866	0.000822752	0.0260538	0.0240186	1052/5468/6720/1054/10365	5
WP5039	SARS-CoV-2 innate immunity evasion and cell-specific immune response	12/496	68/7866	0.00098203	0.029154	0.0268766	3570/84868/3627/23586/3433/6351/841/51284/3455/4599/6373/10563	12
WP2533	Glycerophospholipid biosynthetic pathway	7/496	30/7866	0.00216691	0.0603994	0.0556812	5294/84803/8394/253430/23175/55361/114971	7
WP2874	Liver X receptor pathway	4/496	1966-10-01	0.00241597	0.0603994	0.0556812	6319/2194/6720/10062	4
WP4846	SARS-CoV-2 and COVID-19 pathway	4/496	1966-10-01	0.00241597	0.0603994	0.0556812	1514/949/51284/38	4
WP3942	PPAR signaling pathway	11/496	67/7866	0.00287413	0.0668082	0.0615894	6319/948/2180/4199/2181/5467/4312/9415/5468/10062/2171	11
WP4298	Acute viral myocarditis	13/496	87/7866	0.00295363	0.0668082	0.0615894	6714/834/941/60/27/199/841/1525/54205/7098/6445/1234/148022	13
WP4538	Regulatory circuits of the STAT3 signaling pathway	12/496	79/7866	0.0036772	0.0763732	0.0704072	3460/3570/6714/1844/5788/253260/3587/5602/3455/80854/50615/1438	12
WP4149	White fat cell differentiation	7/496	33/7866	0.00385886	0.0763732	0.0704072	1052/5468/9314/6720/1879/10062/10365	7
WP4880	Host-pathogen interaction of human coronaviruses - interferon induction	7/496	33/7866	0.00385886	0.0763732	0.0704072	64135/23586/4938/51284/3455/9641/148022	7
WP3888	VEGFA-VEGFR2 signaling pathway	42/496	439/7866	0.00406029	0.0771455	0.0711192	8013/54567/7414/6714/4929/9734/31/9444/2152/355/8821/253260/6541/2309/23189/3164/2889/9209/7086/5321/5954/8411/4690/79094/9709/4189/8569/8775/29109/10056/84790/6546/9659/9564/54205/11080/23753/10061/1490/7111/441478/9034	42
WP2513	Nanoparticle triggered regulated necrosis	4/496	1966-12-01	0.00514648	0.0940223	0.0866776	2512/5321/841/148022	4
WP4136	Fibrin complement receptor 3 signaling pathway	8/496	44/7866	0.00558141	0.0981915	0.0905212	6714/5966/3627/83593/7098/23643/114609/148022	8
WP5115	Network map of SARS-CoV-2 signaling pathway	24/496	222/7866	0.00654306	0.110998	0.102328	10964/1514/3429/1843/3959/3434/3312/64135/9332/3627/60/23586/2537/10410/3726/6351/3127/841/3123/4599/10563/838/3075/1234	24
WP516	Hypertrophy model	5/496	20/7866	0.00686258	0.112404	0.103624	8013/467/11072/27063/3475	5
WP619	Type II interferon signaling (IFNG)	7/496	37/7866	0.00747825	0.118406	0.109156	2633/3460/3394/3627/2537/4938/3433	7
WP4313	Ferroptosis	10/496	66/7866	0.00785913	0.120422	0.111015	3156/2180/2181/2729/2512/2222/3162/6510/4891/84883	10
WP357	Fatty acid biosynthesis	5/496	22/7866	0.0105029	0.155903	0.143724	6319/2180/2194/2181/31	5
WP4912	SARS coronavirus and innate immunity	6/496	31/7866	0.0116256	0.167338	0.154266	64135/23586/3455/9641/7098/148022	6
WP4705	Pathways of nucleic acid metabolism and innate immune sensing	4/496	16/7866	0.0154764	0.210037	0.19363	25939/64135/23586/4938	4
WP53	ID signaling pathway	4/496	16/7866	0.0154764	0.210037	0.19363	3397/6720/5079/3399	4
WP4754	IL-18 signaling pathway	27/496	279/7866	0.0168098	0.221796	0.20447	948/467/9308/5966/4312/16/6696/355/83931/3164/3162/2059/9069/6351/841/330/4254/54205/7185/6362/7078/10062/7941/338442/9076/10068/10365	27
WP236	Adipogenesis	15/496	131/7866	0.0175901	0.225819	0.208179	6319/10499/5467/4000/355/1052/5008/57761/9611/5468/23175/6720/3399/1879/10062	15
WP408	Oxidative stress response	6/496	34/7866	0.0181085	0.226356	0.208674	2729/2936/4257/3162/3726/5602	6
WP2882	Nuclear receptors meta-pathway	30/496	322/7866	0.0197274	0.240269	0.2215	6319/4199/10499/26509/2194/5997/2729/6714/5467/2512/211/8553/2936/2040/8140/4257/3162/221079/3726/27063/84002/5155/330/6720/1019/10560/11182/1066/10062/121512	30
WP289	Myometrial relaxation and contraction pathways	17/496	158/7866	0.0210747	0.247713	0.228362	467/22809/5997/2114/5996/60/817/59350/5570/3708/59345/6001/55970/6546/5998/8601/815	17
WP98	Prostaglandin synthesis and regulation	7/496	45/7866	0.0213815	0.247713	0.228362	302/4286/5468/5321/307/133522/1910	7
WP5061	Fatty acid transporters	4/496	18/7866	0.02355	0.266339	0.245534	948/2180/2181/2171	4
WP80	Nucleotide GPCRs	3/496	1966-11-01	0.028107	0.306417	0.282481	10161/136/5031	3
WP384	Apoptosis modulation by HSP70	4/496	19/7866	0.0283839	0.306417	0.282481	355/841/5602/54205	4
WP410	Exercise-induced circadian regulation	7/496	49/7866	0.0326519	0.320553	0.295513	10140/3422/3312/9444/5187/9709/406	7
WP3613	Photodynamic therapy-induced unfolded protein response	5/496	29/7866	0.0329928	0.320553	0.295513	7453/467/7494/57761/4189	5
WP2880	Glucocorticoid receptor pathway	9/496	71/7866	0.0334121	0.320553	0.295513	5997/8553/2040/221079/27063/84002/330/10560/121512	9
WP304	Kit receptor signaling pathway	8/496	60/7866	0.0335484	0.320553	0.295513	4067/6714/4286/2309/6615/3726/4254/10603	8
WP4879	Overlap between signal transduction pathways contributing to LMNA laminopathies	8/496	60/7866	0.0335484	0.320553	0.295513	4000/60/6696/1052/3726/5468/6720/1019	8
WP170	Nuclear receptors	6/496	39/7866	0.0337424	0.320553	0.295513	4929/5467/3164/5468/10062/5241	6
WP5094	Orexin receptor pathway	16/496	155/7866	0.0347057	0.323239	0.297989	6446/8013/3949/2354/8553/6696/3164/2355/3726/5468/2700/3397/9314/3399/25819/1490	16
WP5066	FOXA2 pathway	4/496	21/7866	0.0396971	0.356815	0.328942	2194/31/6720/133522	4
WP1433	Nucleotide-binding oligomerization domain (NOD) pathway	6/496	41/7866	0.0418699	0.356815	0.328942	834/8767/4210/841/9447/838	6
WP2828	Bladder cancer	6/496	41/7866	0.0418699	0.356815	0.328942	7057/6714/4312/1612/1890/1019	6
WP4698	Vitamin D-sensitive calcium signaling in depression	6/496	41/7866	0.0418699	0.356815	0.328942	2729/2936/3708/3786/23135/6546	6
WP2572	Primary focal segmental glomerulosclerosis (FSGS)	9/496	74/7866	0.0420667	0.356815	0.328942	1514/4643/7414/941/2195/5800/7402/4690/9076	9
WP2267	Synaptic vesicle pathway	7/496	52/7866	0.0433213	0.361011	0.33281	6507/57030/22999/8775/10497/2055/5864	7
WP4961	STING pathway in Kawasaki-like disease and COVID-19	4/496	22/7866	0.0461846	0.378236	0.34869	5966/2152/3708/9641	4
WP2525	Trans-sulfuration and one-carbon metabolism	5/496	32/7866	0.0479899	0.386359	0.356178	10797/2729/4524/29968/26227	5
WP430	Statin inhibition of cholesterol production	5/496	33/7866	0.0537515	0.425533	0.392292	3156/6713/3949/2222/949	5
WP314	Fas ligand pathway and stress induction of heat shock proteins	6/496	44/7866	0.0561976	0.437604	0.40342	8767/4000/60/355/841/54205	6
WP673	ErbB signaling pathway	10/496	91/7866	0.0596576	0.444413	0.409697	374/6714/817/27/2066/4690/5602/685/2069/815	10
WP69	T-cell receptor (TCR) signaling pathway	10/496	91/7866	0.0596576	0.444413	0.409697	9308/5966/8767/355/3708/3937/4690/3604/2533/1234	10
WP4900	Purinergic signaling	5/496	34/7866	0.0598969	0.444413	0.409697	10161/5027/24145/136/5031	5
WP3612	Photodynamic therapy-induced NFE2L2 (NRF2) survival signaling	4/496	24/7866	0.0608144	0.444413	0.409697	2729/3162/1066/368	4
WP4584	Biomarkers for pyrimidine metabolism disorders	3/496	15/7866	0.064327	0.46296	0.426795	1806/1890/51251	3
WP1403	AMP-activated protein kinase (AMPK) signaling	8/496	69/7866	0.0674418	0.478132	0.440782	3156/2194/31/5294/200186/6720/133522/84254	8
WP4917	Proximal tubule transport	7/496	58/7866	0.070804	0.49027	0.451972	523/9296/9056/23428/51606/245972/8671	7
WP3915	Angiopoietin-like protein 8 regulatory pathway	13/496	132/7866	0.0722503	0.49027	0.451972	6319/2194/6196/253260/2309/5294/2889/6721/5286/5602/6720/8491/10062	13
WP4217	Ebola virus pathway in host	13/496	132/7866	0.0722503	0.49027	0.451972	1514/3655/84868/5966/388/60/558/23586/3127/3123/9641/3384/3113	13
WP4877	Host-pathogen interaction of human coronaviruses - MAPK signaling	5/496	36/7866	0.0733333	0.49061	0.452286	3429/6196/10410/3726/5602	5
WP12	Osteoclast signaling	3/496	16/7866	0.0756003	0.492703	0.454215	6696/54/5155	3
WP366	TGF-beta signaling pathway	13/496	133/7866	0.0757206	0.492703	0.454215	7057/467/1601/6714/4312/9765/4233/2354/4321/3726/4739/9564/150094	13
WP2877	Vitamin D receptor pathway	17/496	187/7866	0.080951	0.519618	0.479027	5467/3394/6696/8853/219855/3726/4600/976/3123/3397/9314/3965/6546/838/126364/7078/412	17
WP2038	Microtubule cytoskeleton regulation	6/496	49/7866	0.0858922	0.540851	0.498602	1808/6714/4131/161742/10420/1073	6
WP4225	Pyrimidine metabolism and related diseases	3/496	17/7866	0.0876748	0.540851	0.498602	1806/1890/51251	3
WP4522	Metabolic pathway of LDL, HDL and TG, including diseases	3/496	17/7866	0.0876748	0.540851	0.498602	3949/302/949	3
WP51	Regulation of actin cytoskeleton	14/496	151/7866	0.0940556	0.572774	0.528031	7414/60/5294/23533/85464/5286/8394/10458/5155/55970/55740/9564/1073/22800	14
WP536	Calcium regulation in cardiac cells	14/496	152/7866	0.0979554	0.588973	0.542964	5997/5996/817/5570/3708/59345/2700/6001/777/55970/6546/5998/8601/815	14
WP4286	Genotoxicity pathway	7/496	63/7866	0.100134	0.594545	0.548102	10346/1052/11072/3708/9209/9538/64782	7
WP3594	Circadian rhythm genes	18/496	207/7866	0.102327	0.600068	0.553193	10499/22809/100/8553/355/9611/1390/5187/5468/50865/5602/6720/3399/1019/406/25819/10062/150094	18
WP4844	Influence of laminopathies on Wnt signaling	5/496	40/7866	0.104667	0.606305	0.558943	4000/6696/1052/5468/6720	5
WP4494	Selective expression of chemokine receptors during T-cell polarization	4/496	29/7866	0.106598	0.610051	0.562396	3460/1230/6351/1234	4
WP3941	Oxidative damage response	5/496	41/7866	0.113389	0.637179	0.587405	728/719/5602/54205/7185	5
WP3877	MYD88 distinct input-output pathway	3/496	19/7866	0.114022	0.637179	0.587405	7096/51284/10333	3
WP3844	PI3K-AKT-mTOR signaling pathway and therapeutic opportunities	4/496	30/7866	0.117211	0.63828	0.58842	253260/2309/5294/7942	4
WP4941	GPR143 in melanocytes and retinal pigment epithelium cells	4/496	30/7866	0.117211	0.63828	0.58842	4286/3708/5330/2769	4
WP2374	Oncostatin M signaling pathway	7/496	66/7866	0.120479	0.63828	0.58842	3949/6714/4312/253260/5008/3726/7078	7
WP2380	Brain-derived neurotrophic factor (BDNF) signaling pathway	13/496	144/7866	0.120937	0.63828	0.58842	1808/6714/6696/2309/4690/391/5602/4082/5923/84894/10603/5864/815	13
WP5083	Neuroinflammation and glutamatergic signaling	13/496	144/7866	0.120937	0.63828	0.58842	3460/3570/6507/817/5330/57030/3587/29968/92745/27185/26227/84254/815	13
WP5050	TCA cycle in senescence	2/496	1966-10-01	0.127677	0.647455	0.596879	4199/4200	2
WP2507	Nanomaterial induced apoptosis	3/496	20/7866	0.128185	0.647455	0.596879	355/841/54205	3
WP241	One-carbon metabolism	4/496	31/7866	0.128263	0.647455	0.596879	10797/4524/2745/123263	4
WP5102	Familial partial lipodystrophy (FPLD)	4/496	31/7866	0.128263	0.647455	0.596879	4000/5468/6720/10365	4
WP1772	Apoptosis modulation and signaling	9/496	93/7866	0.130849	0.647455	0.596879	90427/834/355/5783/841/330/54205/84883/8797	9
WP2272	Pathogenic Escherichia coli infection	6/496	55/7866	0.130854	0.647455	0.596879	60/7846/4690/84790/23643/9076	6
WP2431	Spinal cord injury	11/496	120/7866	0.134849	0.660341	0.608758	1464/388/3627/4321/2309/3164/10673/199/7538/1019/9423	11
WP5113	Antiviral and anti-inflammatory effects of Nrf2 on SARS-CoV-2 pathway	4/496	32/7866	0.139731	0.677267	0.624361	2729/4312/3162/2983	4
WP4290	Metabolic reprogramming in colon cancer	5/496	44/7866	0.141528	0.679048	0.626003	2194/7086/6510/3419/29968	5
WP3630	NAD metabolism, sirtuins and aging	2/496	1966-11-01	0.149804	0.711568	0.655983	2309/5468	2
WP5088	Prostaglandin signaling	4/496	33/7866	0.15159	0.712924	0.657233	374/834/3627/5294	4
WP3929	Chemokine signaling pathway	14/496	165/7866	0.157483	0.722587	0.666141	4067/1230/3627/2309/5294/23533/59345/5330/9844/6351/6373/55970/10563/9564	14
WP3599	Transcription factor regulation in adipogenesis	3/496	22/7866	0.158209	0.722587	0.666141	1052/5468/23175	3
WP4760	PKC-gamma calcium signaling pathway in ataxia	3/496	22/7866	0.158209	0.722587	0.666141	3708/5330/2769	3
WP4545	Oxysterols derived from cholesterol	5/496	46/7866	0.161808	0.731987	0.674807	1880/3638/9023/1717/10682	5
WP1601	Fluoropyrimidine activity	4/496	34/7866	0.163816	0.732503	0.675283	1806/1890/4524/1066	4
WP4495	IL-10 anti-inflammatory signaling pathway	2/496	1966-12-01	0.172613	0.732503	0.675283	3162/3587	2
WP100	Glutathione metabolism	3/496	23/7866	0.173956	0.732503	0.675283	2729/2936/3417	3
WP4357	NRF2-ARE regulation	3/496	23/7866	0.173956	0.732503	0.675283	2729/6714/3162	3
WP299	Nuclear receptors in lipid metabolism and toxicity	4/496	35/7866	0.176382	0.732503	0.675283	5467/5468/10062/9619	4
WP4022	Pyrimidine metabolism	8/496	87/7866	0.181499	0.732503	0.675283	1806/1890/1503/87178/4830/5425/84172/56655	8
WP1541	Energy metabolism	5/496	48/7866	0.183176	0.732503	0.675283	5467/2309/5468/7351/133522	5
WP2873	Aryl hydrocarbon receptor pathway	5/496	48/7866	0.183176	0.732503	0.675283	26509/6714/8140/4257/3726	5
WP4534	Mechanoregulation and pathology of YAP/TAZ via Hippo and non-Hippo mechanisms	5/496	48/7866	0.183176	0.732503	0.675283	6714/60/8994/5602/8491	5
WP3865	Novel intracellular components of RIG-I-like receptor (RLR) pathway	6/496	61/7866	0.184865	0.732503	0.675283	64135/3627/23586/841/5602/9641	6
WP4542	Overview of leukocyte-intrinsic Hippo pathway functions	4/496	36/7866	0.189264	0.732503	0.675283	83593/2309/83706/2533	4
WP5095	Overview of proinflammatory and profibrotic mediators	11/496	129/7866	0.189664	0.732503	0.675283	10148/374/4312/3627/6696/5008/10673/6351/6373/10563/6362	11
WP1539	Angiogenesis	3/496	24/7866	0.190119	0.732503	0.675283	6714/5155/7078	3
WP5074	Kallmann syndrome	3/496	24/7866	0.190119	0.732503	0.675283	55636/3730/10215	3
WP2857	Mesodermal commitment pathway	13/496	157/7866	0.190537	0.732503	0.675283	84159/55704/92/8553/31/6615/58499/57045/6001/9314/85363/7855/79776	13
WP4223	Ras signaling	15/496	186/7866	0.195058	0.732503	0.675283	23179/5966/2114/4233/9462/83593/27/59345/5321/2322/5602/8605/5923/55970/22800	15
WP1991	SRF and miRs in smooth muscle differentiation and proliferation	2/496	13/7866	0.19593	0.732503	0.675283	817/9314	2
WP2814	Mammary gland development pathway - Puberty (Stage 2 of 4)	2/496	13/7866	0.19593	0.732503	0.675283	374/5241	2
WP3679	Cell-type dependent selectivity of CCK2R signaling	2/496	13/7866	0.19593	0.732503	0.675283	3708/747	2
WP4271	Vitamin B12 disorders	2/496	13/7866	0.19593	0.732503	0.675283	326625/25974	2
WP4484	Control of immune tolerance by vasoactive intestinal peptide	2/496	13/7866	0.19593	0.732503	0.675283	941/355	2
WP4655	Cytosolic DNA-sensing pathway	7/496	76/7866	0.201621	0.732503	0.675283	834/3627/23586/6351/841/9641/9447	7
WP4674	Head and neck squamous cell carcinoma	7/496	76/7866	0.201621	0.732503	0.675283	5966/2195/253260/5294/23533/841/1019	7
WP1471	Target of rapamycin (TOR) signaling	4/496	37/7866	0.202433	0.732503	0.675283	3156/3422/253260/58528	4
WP4331	Neovascularisation processes	4/496	37/7866	0.202433	0.732503	0.675283	54567/5966/5155/4254	4
WP2328	Allograft Rejection	8/496	90/7866	0.205881	0.732503	0.675283	941/355/3127/841/3123/6373/10563/3113	8
WP2895	Differentiation of white and brown adipocyte	3/496	25/7866	0.206643	0.732503	0.675283	5468/133522/1054	3
WP4483	Relationship between inflammation, COX-2 and EGFR	3/496	25/7866	0.206643	0.732503	0.675283	6714/4312/5294	3
WP4925	Unfolded protein response	3/496	25/7866	0.206643	0.732503	0.675283	7494/51493/841	3
WP3925	Amino acid metabolism	8/496	91/7866	0.214285	0.751338	0.692646	6999/7453/2936/3376/10056/3417/92935/6723	8
WP481	Insulin signaling	13/496	161/7866	0.21512	0.751338	0.692646	6446/6196/7494/2309/5294/57761/2889/5286/10938/5602/8491/10603/30846	13
WP5110	Familial hyperlipidemia type 3	2/496	14/7866	0.219601	0.76139	0.701913	3949/949	2
WP3658	Wnt/beta-catenin signaling pathway in leukemia	3/496	26/7866	0.223475	0.763672	0.704017	5467/2322/8323	3
WP581	EPO receptor signaling	3/496	26/7866	0.223475	0.763672	0.704017	6714/5788/5294	3
WP2355	Corticotropin-releasing hormone signaling pathway	8/496	93/7866	0.231474	0.771049	0.710818	10499/4929/2354/31/3164/2355/3726/815	8
WP2324	AGE/RAGE pathway	6/496	66/7866	0.235437	0.771049	0.710818	4481/6714/5321/841/54205/114609	6
WP3651	Pathways affected in adenoid cystic carcinoma	6/496	66/7866	0.235437	0.771049	0.710818	84159/23220/221037/2309/9611/23135	6
WP2035	Follicle stimulating hormone (FSH) signaling pathway	3/496	27/7866	0.240562	0.771049	0.710818	6446/374/6714	3
WP4288	MTHFR deficiency	3/496	27/7866	0.240562	0.771049	0.710818	5130/4524/54205	3
WP4856	Intracellular trafficking proteins involved in CMT neuropathy	3/496	27/7866	0.240562	0.771049	0.710818	23095/121512/5864	3
WP127	IL-5 signaling pathway	4/496	40/7866	0.243402	0.771049	0.710818	4067/2309/5294/161742	4
WP3937	Microglia pathogen phagocytosis pathway	4/496	40/7866	0.243402	0.771049	0.710818	4067/5294/5286/2209	4
WP3	Transcriptional activation by NRF2 in response to phytochemicals	2/496	15/7866	0.243489	0.771049	0.710818	2729/3162	2
WP4582	Cancer immunotherapy by CTLA4 blockade	2/496	15/7866	0.243489	0.771049	0.710818	941/3123	2
WP5063	FOXP3 in COVID-19	2/496	15/7866	0.243489	0.771049	0.710818	3570/941	2
WP5090	Complement system in neuronal development and plasticity	9/496	109/7866	0.248622	0.78209	0.720996	728/719/558/355/710/841/57194/54205/3075	9
WP2864	Apoptosis-related network due to altered Notch3 in ovarian cancer	5/496	54/7866	0.252584	0.789324	0.727665	7057/2729/8767/8531/7185	5
WP3680	Physico-chemical features and toxicity-associated pathways	6/496	68/7866	0.256766	0.794106	0.732073	6714/5294/2066/4690/8323/7855	6
WP524	G13 signaling pathway	4/496	41/7866	0.257457	0.794106	0.732073	10788/5602/4608/1073	4
WP2018	RANKL/RANK signaling pathway	5/496	55/7866	0.264757	0.804113	0.741298	4067/6714/4286/54/7185	5
WP2453	TCA cycle and deficiency of pyruvate dehydrogenase complex (PDHc)	2/496	16/7866	0.267473	0.804113	0.741298	3419/3417	2
WP3958	GPR40 pathway	2/496	16/7866	0.267473	0.804113	0.741298	5330/5334	2
WP4210	Tryptophan catabolism leading to NAD+ production	2/496	16/7866	0.267473	0.804113	0.741298	6999/8564	2
WP3298	Melatonin metabolism and effects	4/496	42/7866	0.271669	0.806517	0.743515	5187/4133/406/815	4
WP465	Tryptophan metabolism	4/496	42/7866	0.271669	0.806517	0.743515	6999/7453/1718/38	4
WP2643	Nanoparticle-mediated activation of receptor signaling	3/496	29/7866	0.275309	0.806894	0.743863	374/6714/5602	3
WP23	B cell receptor signaling pathway	8/496	98/7866	0.276381	0.806894	0.743863	4067/5966/5788/5294/2889/4690/8394/815	8
WP4806	EGFR tyrosine kinase inhibitor resistance	7/496	84/7866	0.278077	0.806894	0.743863	3570/6714/4233/558/2309/5155/22800	7
WP2359	Parkin-ubiquitin proteasomal system pathway	6/496	70/7866	0.278591	0.806894	0.743863	51465/3312/834/7846/841/84790	6
WP2806	Complement system	8/496	99/7866	0.285644	0.808813	0.745631	7057/728/719/6696/2769/710/3075/3384	8
WP4659	Gastrin signaling pathway	9/496	114/7866	0.291265	0.808813	0.745631	302/6714/388/2309/5468/9314/330/9564/9076	9
WP3678	Amplification and expansion of oncogenic pathways as metastatic traits	2/496	17/7866	0.291446	0.808813	0.745631	6714/5294	2
WP368	Mitochondrial long chain fatty acid beta-oxidation	2/496	17/7866	0.291446	0.808813	0.745631	2180/2181	2
WP306	Focal adhesion	15/496	202/7866	0.292369	0.808813	0.745631	7057/3655/7414/6714/4233/60/6696/2889/5602/5155/5923/330/7424/9564/10420	15
WP129	Matrix metalloproteinases	3/496	30/7866	0.292875	0.808813	0.745631	4312/4321/7078	3
WP3851	TLR4 signaling and tolerance	3/496	30/7866	0.292875	0.808813	0.745631	9641/114609/148022	3
WP4719	Eicosanoid metabolism via cyclooxygenases (COX)	3/496	30/7866	0.292875	0.808813	0.745631	5467/5321/127281	3
WP254	Apoptosis	7/496	86/7866	0.298279	0.816513	0.75273	834/355/841/5602/330/54205/7185	7
WP4756	Renin-angiotensin-aldosterone system (RAAS)	4/496	44/7866	0.30046	0.816513	0.75273	817/3708/5330/815	4
WP3584	MECP2 and associated Rett syndrome	6/496	72/7866	0.300821	0.816513	0.75273	6446/1052/9611/9315/54790/815	6
WP5087	Malignant pleural mesothelioma	31/496	447/7866	0.314265	0.822937	0.758652	3655/467/374/6714/834/3627/4233/60/83593/9532/5294/8140/8994/4920/2322/283349/6351/8569/5602/5155/8491/90550/3965/7424/4254/1019/54205/8323/7855/685/1490	31
WP2853	Endoderm differentiation	11/496	146/7866	0.314494	0.822937	0.758652	1601/1844/31/58499/80155/6001/51460/85363/4830/79776/6875	11
WP558	Complement and coagulation cascades	5/496	59/7866	0.314584	0.822937	0.758652	728/719/2152/710/3075	5
WP4758	Nephrotic syndrome	4/496	45/7866	0.31499	0.822937	0.758652	4643/4000/5800/8565	4
WP2813	Mammary gland development pathway - Embryonic development (Stage 1 of 4)	2/496	18/7866	0.315315	0.822937	0.758652	3655/2066	2
WP3859	TGF-beta signaling in thyroid cells for epithelial-mesenchymal transition	2/496	18/7866	0.315315	0.822937	0.758652	6615/3397	2
WP4560	MFAP5 effect on permeability and motility of endothelial cells via cytoskeleton rearrangement	2/496	18/7866	0.315315	0.822937	0.758652	7414/3708	2
WP5098	T-cell activation SARS-CoV-2	7/496	88/7866	0.318782	0.827441	0.762804	941/253260/2309/3708/3937/3123/3455	7
WP34	Ovarian infertility	3/496	32/7866	0.328179	0.842623	0.7768	9611/1019/5241	3
WP727	Monoamine transport	3/496	32/7866	0.328179	0.842623	0.7768	6999/10066/10497	3
WP185	Integrin-mediated cell adhesion	8/496	104/7866	0.333002	0.847491	0.781288	3655/7414/6714/2889/5602/7145/9564/84665	8
WP3967	miR-509-3p alteration of YAP1/ECM axis	2/496	19/7866	0.338996	0.847491	0.781288	9564/10082	2
WP404	Nucleotide metabolism	2/496	19/7866	0.338996	0.847491	0.781288	10797/6723	2
WP5033	Genes associated with the development of rheumatoid arthritis	2/496	19/7866	0.338996	0.847491	0.781288	3123/7185	2
WP5101	Congenital generalized lipodystrophy (CGL)	2/496	19/7866	0.338996	0.847491	0.781288	84803/23175	2
WP4481	Resistin as a regulator of inflammation	3/496	33/7866	0.345838	0.851895	0.785349	5294/3708/5330	3
WP4838	Regucalcin in proximal tubule epithelial kidney cells	3/496	33/7866	0.345838	0.851895	0.785349	841/90550/5153	3
WP2118	Arrhythmogenic right ventricular cardiomyopathy	6/496	76/7866	0.346139	0.851895	0.785349	3655/4000/60/785/6546/6445	6
WP2586	Aryl hydrocarbon receptor Netpath	4/496	48/7866	0.358842	0.854655	0.787893	948/2729/6714/135112	4
WP4008	NO/cGMP/PKG mediated neuroprotection	4/496	48/7866	0.358842	0.854655	0.787893	817/54205/2983/815	4
WP391	Mitochondrial gene expression	2/496	20/7866	0.36242	0.854655	0.787893	133522/51001	2
WP4142	Metabolism of spingolipids in ER and Golgi apparatus	2/496	20/7866	0.36242	0.854655	0.787893	7357/2583	2
WP4206	Hereditary leiomyomatosis and renal cell carcinoma pathway	2/496	20/7866	0.36242	0.854655	0.787893	31/4891	2
WP732	Serotonin receptor 2 and ELK-SRF/GATA4 signaling	2/496	20/7866	0.36242	0.854655	0.787893	3708/5923	2
WP143	Fatty acid beta-oxidation	3/496	34/7866	0.363453	0.854655	0.787893	2180/2181/38	3
WP313	Hepatocyte growth factor receptor signaling	3/496	34/7866	0.363453	0.854655	0.787893	6714/4233/2889	3
WP400	p38 MAPK signaling pathway	3/496	34/7866	0.363453	0.854655	0.787893	5321/8569/5923	3
WP3624	Lung fibrosis	5/496	63/7866	0.365477	0.85518	0.788376	6696/3162/6351/5155/1490	5
WP4321	Thermogenesis	8/496	108/7866	0.371751	0.865367	0.797768	353500/2180/2181/6196/60/5468/656/8110	8
WP4971	Phosphoinositides metabolism	4/496	49/7866	0.373474	0.865367	0.797768	5294/5330/5286/8394	4
WP4666	Hepatitis B infection	11/496	154/7866	0.379119	0.874182	0.805894	6714/64135/23586/355/841/5602/9641/54205/7098/114609/148022	11
WP3617	Photodynamic therapy-induced NF-kB survival signaling	3/496	35/7866	0.380991	0.874255	0.805962	5966/4312/330	3
WP3646	Hepatitis C and hepatocellular carcinoma	4/496	50/7866	0.38808	0.88624	0.81701	26509/3570/4312/330	4
WP3932	Focal adhesion: PI3K-Akt-mTOR-signaling pathway	21/496	309/7866	0.392588	0.892246	0.822547	7057/3655/10161/3570/4233/6696/31/2309/5008/5294/23533/59345/5286/5155/3455/200186/6720/55970/7424/23566/4254	21
WP382	MAPK signaling pathway	17/496	249/7866	0.402776	0.901959	0.831502	1843/51776/3312/1844/355/3164/5321/8569/5602/785/777/5155/8605/5923/55970/8491/22800	17
WP3580	Methionine de novo and salvage pathway	2/496	22/7866	0.408255	0.901959	0.831502	259307/6723	2
WP3657	Hematopoietic stem cell gene regulation by GABP alpha/beta complex	2/496	22/7866	0.408255	0.901959	0.831502	2309/2322	2
WP3872	Regulation of apoptosis by parathyroid hormone-related protein	2/496	22/7866	0.408255	0.901959	0.831502	3655/5294	2
WP4884	Pathogenesis of SARS-CoV-2 mediated by nsp9-nsp10 complex	2/496	22/7866	0.408255	0.901959	0.831502	3127/3123	2
WP5111	Familial hyperlipidemia type 4	2/496	22/7866	0.408255	0.901959	0.831502	3949/355	2
WP3995	Prion disease pathway	3/496	37/7866	0.415714	0.913083	0.841757	53335/5079/1879	3
WP4747	Netrin-UNC5B signaling pathway	4/496	52/7866	0.417135	0.913083	0.841757	6714/1612/1490/9423	4
WP2261	Glioblastoma signaling pathways	6/496	83/7866	0.42642	0.91922	0.847414	6714/4233/2309/5294/5286/1019	6
WP4537	Hippo-Yap signaling pathway	2/496	23/7866	0.43057	0.91922	0.847414	3627/8491	2
WP5044	Kynurenine pathway and links to cell senescence	2/496	23/7866	0.43057	0.91922	0.847414	6999/8564	2
WP5103	Progeria-associated lipodystrophy	2/496	23/7866	0.43057	0.91922	0.847414	4000/5468	2
WP531	DNA mismatch repair	2/496	23/7866	0.43057	0.91922	0.847414	5425/56655	2
WP1533	Vitamin B12 metabolism	4/496	53/7866	0.43155	0.91922	0.847414	3949/949/4524/326625	4
WP3286	Copper homeostasis	4/496	54/7866	0.445867	0.941274	0.867745	2309/4891/475/9997	4
WP3940	One-carbon metabolism and related pathways	4/496	54/7866	0.445867	0.941274	0.867745	2729/2936/5130/4524	4
WP4150	Wnt signaling in kidney disease	3/496	39/7866	0.449787	0.945349	0.871502	5602/8323/7855	3
WP4585	Cancer immunotherapy by PD-1 blockade	2/496	24/7866	0.452429	0.946712	0.872758	3123/80380	2
WP585	Interferon type I signaling pathways	4/496	55/7866	0.460071	0.94846	0.87437	5966/5788/2889/3455	4
WP2064	Neural crest differentiation	7/496	102/7866	0.465299	0.94846	0.87437	54567/388/9734/4286/6615/3397/10215	7
WP2526	PDGF pathway	3/496	40/7866	0.466521	0.94846	0.87437	6714/5321/5155	3
WP4559	Interactions between immune cells and microRNAs in tumor microenvironment	3/496	40/7866	0.466521	0.94846	0.87437	941/3627/51284	3
WP4829	mBDNF and proBDNF regulation of GABA neurotransmission	3/496	40/7866	0.466521	0.94846	0.87437	5294/1390/2557	3
WP4341	Non-genomic actions of 1,25 dihydroxyvitamin D3	5/496	71/7866	0.466833	0.94846	0.87437	10964/91543/817/5330/815	5
WP4018	Clear cell renal cell carcinoma pathways	6/496	87/7866	0.47178	0.94846	0.87437	4199/2194/31/29968/5155/26227	6
WP2865	IL1 and megakaryocytes in obesity	2/496	25/7866	0.473801	0.94846	0.87437	7096/7941	2
WP1531	Vitamin D metabolism	1/496	1966-10-01	0.478844	0.94846	0.87437	1717	1
WP3601	Lipid particles composition	1/496	1966-10-01	0.478844	0.94846	0.87437	3949	1
WP3934	Leptin and adiponectin	1/496	1966-10-01	0.478844	0.94846	0.87437	31	1
WP4518	Gamma-glutamyl cycle for the biosynthesis and degradation of glutathione, including diseases	1/496	1966-10-01	0.478844	0.94846	0.87437	2729	1
WP4255	Non-small cell lung cancer	5/496	72/7866	0.479222	0.94846	0.87437	83593/2309/841/1019/54205	5
WP4787	Osteoblast differentiation and related diseases	8/496	120/7866	0.488384	0.962582	0.887388	54567/5294/23533/5468/5286/5602/8323/7855	8
WP2878	PPAR-alpha pathway	2/496	26/7866	0.494662	0.970927	0.895082	1019/10062	2
WP2036	TNF-related weak inducer of apoptosis (TWEAK) signaling pathway	3/496	42/7866	0.499284	0.971968	0.896041	841/330/7185	3
WP4148	Splicing factor NOVA regulated synaptic proteins	3/496	42/7866	0.499284	0.971968	0.896041	288/10243/2036	3
WP1455	Serotonin transporter activity	1/496	1966-11-01	0.511748	0.980162	0.903595	10066	1
WP4147	PTF1A related regulatory pathway	1/496	1966-11-01	0.511748	0.980162	0.903595	4825	1
WP4292	Methionine metabolism leading to sulfur amino acids and related disorders	1/496	1966-11-01	0.511748	0.980162	0.903595	132	1
WP5104	Acquired partial lipodystrophy / Barraquer-Simons syndrome	1/496	1966-11-01	0.511748	0.980162	0.903595	4000	1
WP24	Peptide GPCRs	5/496	75/7866	0.515767	0.983893	0.907035	728/1230/719/1910/1234	5
WP15	Selenium micronutrient network	6/496	92/7866	0.526952	0.984797	0.907869	3949/2936/8564/949/4524/85465	6
WP4823	Genes controlling nephrogenesis	3/496	44/7866	0.530998	0.984797	0.907869	948/4690/5155	3
WP4300	Extracellular vesicles in the crosstalk of cardiac cells	2/496	28/7866	0.534769	0.984797	0.907869	2114/6696	2
WP5064	7-oxo-C and 7-beta-HC pathways	2/496	28/7866	0.534769	0.984797	0.907869	1717/10682	2
WP5092	Interactions of natural killer cells in pancreatic cancer	2/496	28/7866	0.534769	0.984797	0.907869	6351/374383	2
WP5121	Sphingolipid metabolism in senescence	2/496	28/7866	0.534769	0.984797	0.907869	7357/1019	2
WP1425	Bone morphogenic protein (BMP) signaling and regulation	1/496	1966-12-01	0.542578	0.984797	0.907869	10140	1
WP1559	Transcription factors regulate miRNAs related to cardiac hypertrophy	1/496	1966-12-01	0.542578	0.984797	0.907869	5923	1
WP2007	Iron metabolism in placenta	1/496	1966-12-01	0.542578	0.984797	0.907869	4891	1
WP2290	RalA downstream regulated genes	1/496	1966-12-01	0.542578	0.984797	0.907869	8531	1
WP4949	16p11.2 proximal deletion syndrome	5/496	78/7866	0.551204	0.984797	0.907869	5966/10694/5468/841/10497	5
WP3869	Cannabinoid receptor signaling	2/496	29/7866	0.553989	0.984797	0.907869	747/5602	2
WP3965	Lipid metabolism pathway	2/496	29/7866	0.553989	0.984797	0.907869	2194/31	2
WP3863	T-cell antigen receptor (TCR) pathway during Staphylococcus aureus infection	4/496	62/7866	0.55527	0.984797	0.907869	5788/3937/4690/1019	4
WP5055	Burn wound healing	7/496	111/7866	0.556069	0.984797	0.907869	4312/7096/51284/9314/10333/7098/23643	7
WP1971	Integrated cancer pathway	3/496	46/7866	0.561557	0.984797	0.907869	4312/841/1019	3
WP1423	Ganglio sphingolipid metabolism	1/496	13/7866	0.571465	0.984797	0.907869	2583	1
WP1434	Osteopontin signaling	1/496	13/7866	0.571465	0.984797	0.907869	6696	1
WP186	Homologous recombination	1/496	13/7866	0.571465	0.984797	0.907869	5425	1
WP229	Irinotecan pathway	1/496	13/7866	0.571465	0.984797	0.907869	1066	1
WP3892	Development of pulmonary dendritic cells and macrophage subsets	1/496	13/7866	0.571465	0.984797	0.907869	3394	1
WP3944	Serotonin and anxiety-related events	1/496	13/7866	0.571465	0.984797	0.907869	5341	1
WP4259	Disorders of folate metabolism and transport	1/496	13/7866	0.571465	0.984797	0.907869	4524	1
WP4389	Bile acids synthesis and enterohepatic circulation	1/496	13/7866	0.571465	0.984797	0.907869	3949	1
WP4792	Purine metabolism	1/496	13/7866	0.571465	0.984797	0.907869	100	1
WP2855	Dopaminergic neurogenesis	2/496	30/7866	0.57264	0.984797	0.907869	4929/4825	2
WP2870	Extracellular vesicle-mediated signaling in recipient cells	2/496	30/7866	0.57264	0.984797	0.907869	4233/23533	2
WP2203	Thymic stromal lymphopoietin (TSLP) signaling pathway	3/496	47/7866	0.576376	0.984797	0.907869	4067/6714/55361	3
WP2884	NRF2 pathway	9/496	146/7866	0.577686	0.984797	0.907869	4199/2729/5467/2512/2936/3162/5155/11182/1066	9
WP4658	Small cell lung cancer	6/496	98/7866	0.58983	0.984797	0.907869	3655/841/330/1019/54205/7185	6
WP3996	Ethanol effects on histone modifications	2/496	31/7866	0.590717	0.984797	0.907869	9734/4524	2
WP4304	Oligodendrocyte specification and differentiation, leading to myelin components for CNS	2/496	31/7866	0.590717	0.984797	0.907869	5155/10215	2
WP4752	Base excision repair	2/496	31/7866	0.590717	0.984797	0.907869	5425/56655	2
WP5122	Prostaglandin and leukotriene metabolism in senescence	2/496	31/7866	0.590717	0.984797	0.907869	5321/127281	2
WP2848	Pluripotent stem cell differentiation pathway	3/496	48/7866	0.590878	0.984797	0.907869	3570/5155/4254	3
WP4566	Translation inhibitors in chronically activated PDGFRA cells	3/496	48/7866	0.590878	0.984797	0.907869	6196/5294/5602	3
WP322	Osteoblast signaling	1/496	14/7866	0.598532	0.989817	0.912496	5155	1
WP286	IL-3 signaling pathway	3/496	49/7866	0.605057	0.989817	0.912496	4067/6714/2889	3
WP2112	IL-17 signaling pathway	2/496	32/7866	0.60822	0.989817	0.912496	1052/132014	2
WP2875	Constitutive androstane receptor pathway	2/496	32/7866	0.60822	0.989817	0.912496	10499/211	2
WP3299	let-7 inhibition of ES cell reprogramming	1/496	15/7866	0.623892	0.989817	0.912496	9314	1
WP3933	Kennedy pathway from sphingolipids	1/496	15/7866	0.623892	0.989817	0.912496	5130	1
WP4504	Cysteine and methionine catabolism	1/496	15/7866	0.623892	0.989817	0.912496	2729	1
WP4891	COVID-19 adverse outcome pathway	1/496	15/7866	0.623892	0.989817	0.912496	3627	1
WP5112	Familial hyperlipidemia type 5	1/496	15/7866	0.623892	0.989817	0.912496	3949	1
WP2817	Mammary gland development pathway - Pregnancy and lactation (Stage 3 of 4)	2/496	33/7866	0.625148	0.989817	0.912496	2066/5241	2
WP2876	Pregnane X receptor pathway	2/496	33/7866	0.625148	0.989817	0.912496	10499/6714	2
WP4159	GABA receptor signaling	2/496	33/7866	0.625148	0.989817	0.912496	2557/10243	2
WP4204	Tumor suppressor activity of SMARCB1	2/496	33/7866	0.625148	0.989817	0.912496	8110/1019	2
WP422	MAPK cascade	2/496	33/7866	0.625148	0.989817	0.912496	5602/4133	2
WP453	Inflammatory response pathway	2/496	33/7866	0.625148	0.989817	0.912496	7057/941	2
WP4685	Melanoma	4/496	68/7866	0.629228	0.991291	0.913855	7414/4286/2066/1019	4
WP3611	Photodynamic therapy-induced AP-1 survival signaling	3/496	51/7866	0.632423	0.991291	0.913855	90427/355/3726	3
WP707	DNA damage response	4/496	69/7866	0.640762	0.991291	0.913855	355/841/1019/54205	4
WP2197	Endothelin pathways	2/496	34/7866	0.641504	0.991291	0.913855	2769/1910	2
WP3676	BDNF-TrkB signaling	2/496	34/7866	0.641504	0.991291	0.913855	5294/8569	2
WP3982	miRNA regulation of p53 pathway in prostate cancer	2/496	34/7866	0.641504	0.991291	0.913855	9538/841	2
WP4875	Disruption of postsynaptic signaling by CNV	2/496	34/7866	0.641504	0.991291	0.913855	817/815	2
WP3969	H19 action Rb-E2F1 signaling and CDK-Beta-catenin activity	1/496	16/7866	0.647653	0.991291	0.913855	1019	1
WP47	Hedgehog signaling pathway Netpath	1/496	16/7866	0.647653	0.991291	0.913855	406	1
WP244	Alpha 6 beta 4 signaling pathway	2/496	35/7866	0.657292	0.991291	0.913855	3655/6714	2
WP363	Wnt signaling pathway	3/496	53/7866	0.658448	0.991291	0.913855	4920/5468/55361	3
WP4549	Fragile X syndrome	7/496	123/7866	0.66512	0.991291	0.913855	6714/3708/4131/8569/6566/10243/815	7
WP3935	Leptin-insulin signaling overlap	1/496	17/7866	0.669916	0.991291	0.913855	5294	1
WP3947	Serotonin and anxiety	1/496	17/7866	0.669916	0.991291	0.913855	5341	1
WP4337	ncRNAs involved in STAT3 signaling in hepatocellular carcinoma	1/496	17/7866	0.669916	0.991291	0.913855	3570	1
WP4462	Platelet-mediated interactions with vascular and circulating cells	1/496	17/7866	0.669916	0.991291	0.913855	51284	1
WP5109	Familial hyperlipidemia type 2	1/496	17/7866	0.669916	0.991291	0.913855	3949	1
WP4241	Type 2 papillary renal cell carcinoma	2/496	36/7866	0.67252	0.991291	0.913855	7942/5155	2
WP4963	p53 transcriptional gene network	4/496	72/7866	0.673935	0.991291	0.913855	7057/355/136/55332	4
WP399	Wnt signaling pathway and pluripotency	6/496	107/7866	0.67525	0.991291	0.913855	3949/5467/10009/5602/8323/7855	6
WP176	Folate metabolism	4/496	73/7866	0.68451	0.991291	0.913855	10797/3949/949/4524	4
WP4172	PI3K-Akt signaling pathway	20/496	345/7866	0.687192	0.991291	0.913855	6446/7057/3655/10161/3570/4233/6696/2309/5008/5294/23533/59345/2322/5155/3455/55970/7424/23566/4254/1019	20
WP3850	Factors and pathways affecting insulin-like growth factor (IGF1)-Akt signaling	2/496	37/7866	0.687195	0.991291	0.913855	253260/5294	2
WP4558	Overview of interferons-mediated signaling pathway	2/496	37/7866	0.687195	0.991291	0.913855	3460/3455	2
WP138	Androgen receptor signaling pathway	5/496	91/7866	0.688065	0.991291	0.913855	10499/90427/6714/388/9611	5
WP3413	NOTCH1 regulation of endothelial cell calcification	1/496	18/7866	0.690775	0.991291	0.913855	54567	1
WP3879	4-hydroxytamoxifen, Dexamethasone, and Retinoic Acids Regulation of p27 Expression	1/496	18/7866	0.690775	0.991291	0.913855	8569	1
WP4301	Inhibition of exosome biogenesis and secretion by Manumycin A in CRPC cells	1/496	18/7866	0.690775	0.991291	0.913855	22800	1
WP5052	Nephrogenesis	1/496	18/7866	0.690775	0.991291	0.913855	84870	1
WP5108	Familial hyperlipidemia type 1	1/496	18/7866	0.690775	0.991291	0.913855	3949	1
WP78	TCA cycle (aka Krebs or citric acid cycle)	1/496	18/7866	0.690775	0.991291	0.913855	3419	1
WP4216	Chromosomal and microsatellite instability in colorectal cancer	4/496	74/7866	0.694842	0.991291	0.913855	5966/5602/54205/9423	4
WP5097	CCL18 signaling pathway	3/496	56/7866	0.694947	0.991291	0.913855	467/6615/7424	3
WP2795	Cardiac hypertrophic response	3/496	57/7866	0.706439	0.999298	0.921237	9734/817/9641	3
WP3287	Overview of nanoparticle effects	1/496	19/7866	0.710318	0.999298	0.921237	3162	1
WP692	Sulfation biotransformation reaction	1/496	19/7866	0.710318	0.999298	0.921237	2936	1
WP697	Estrogen metabolism	1/496	19/7866	0.710318	0.999298	0.921237	412	1
WP2034	Leptin signaling pathway	4/496	76/7866	0.714776	0.999298	0.921237	6714/5966/31/1073	4
WP437	EGF/EGFR signaling pathway	9/496	164/7866	0.71484	0.999298	0.921237	9712/6714/6196/2354/253260/2059/4690/9564/815	9
WP4239	Epithelial to mesenchymal transition in colorectal cancer	9/496	165/7866	0.721536	0.999298	0.921237	54567/9518/6615/9069/3397/56648/8323/7855/9076	9
WP4871	Kisspeptin/kisspeptin receptor system in the ovary	2/496	40/7866	0.727996	0.999298	0.921237	5294/5330	2
WP4205	MET in type 1 papillary renal cell carcinoma	3/496	59/7866	0.728424	0.999298	0.921237	6714/4233/2889	3
WP4707	Aspirin and miRNAs	1/496	20/7866	0.728629	0.999298	0.921237	4597	1
WP3527	Pre-implantation embryo	3/496	60/7866	0.738924	0.999298	0.921237	2354/9314/7538	3
WP4564	Neural crest cell migration during development	2/496	41/7866	0.740558	0.999298	0.921237	5294/23533	2
WP710	DNA damage response (only ATM dependent)	6/496	115/7866	0.740882	0.999298	0.921237	3949/2309/5294/23533/5286/5602	6
WP3640	Imatinib and chronic myeloid leukemia	1/496	21/7866	0.745784	0.999298	0.921237	2309	1
WP497	Urea cycle and metabolism of amino groups	1/496	21/7866	0.745784	0.999298	0.921237	6723	1
WP4970	Galanin receptor pathway	1/496	21/7866	0.745784	0.999298	0.921237	5468	1
WP2636	Common pathways underlying drug addiction	2/496	42/7866	0.752622	0.999298	0.921237	60/815	2
WP1584	Type II diabetes mellitus	1/496	22/7866	0.761857	0.999298	0.921237	23533	1
WP3645	NAD+ biosynthetic pathways	1/496	22/7866	0.761857	0.999298	0.921237	6999	1
WP4141	PI3K/AKT/mTOR - VitD3 signaling	1/496	22/7866	0.761857	0.999298	0.921237	941	1
WP4224	Purine metabolism and related disorders	1/496	22/7866	0.761857	0.999298	0.921237	100	1
WP4482	Vitamin D in inflammatory diseases	1/496	22/7866	0.761857	0.999298	0.921237	1843	1
WP4790	FGF23 signaling in hypophosphatemic rickets and related disorders	1/496	22/7866	0.761857	0.999298	0.921237	6696	1
WP4864	Host-pathogen interaction of human coronaviruses - apoptosis	1/496	22/7866	0.761857	0.999298	0.921237	841	1
WP428	Wnt signaling	6/496	118/7866	0.762894	0.999298	0.921237	817/4920/5330/8323/7855/815	6
WP364	IL-6 signaling pathway	2/496	43/7866	0.764199	0.999298	0.921237	3570/3726	2
WP2849	Hematopoietic stem cell differentiation	3/496	63/7866	0.768495	0.999298	0.921237	2354/4005/4254	3
WP61	Notch signaling pathway (Netpath)	3/496	63/7866	0.768495	0.999298	0.921237	54567/6714/9611	3
WP1984	Integrated breast cancer pathway	8/496	155/7866	0.77002	0.999298	0.921237	3156/56911/4312/9958/2355/7465/841/1019	8
WP1544	MicroRNAs in cardiomyocyte hypertrophy	5/496	101/7866	0.772084	0.999298	0.921237	9734/817/5294/5330/9641	5
WP4565	Neural crest cell migration in cancer	2/496	44/7866	0.775304	0.999298	0.921237	5294/23533	2
WP4577	Neurodegeneration with brain iron accumulation (NBIA) subtypes pathway	2/496	44/7866	0.775304	0.999298	0.921237	2512/31	2
WP4753	Nucleotide excision repair	2/496	44/7866	0.775304	0.999298	0.921237	5425/56655	2
WP716	Vitamin A and carotenoid metabolism	2/496	44/7866	0.775304	0.999298	0.921237	948/949	2
WP272	Blood clotting cascade	1/496	23/7866	0.776915	0.999298	0.921237	2152	1
WP4329	miRNAs involvement in the immune response in sepsis	3/496	64/7866	0.777727	0.999298	0.921237	5966/6351/51284	3
WP474	Endochondral ossification	3/496	65/7866	0.786653	0.999298	0.921237	3157/6696/7078	3
WP4808	Endochondral ossification with skeletal dysplasias	3/496	65/7866	0.786653	0.999298	0.921237	3157/6696/7078	3
WP262	Ebstein-Barr virus LMP1 signaling	1/496	24/7866	0.791024	0.999298	0.921237	7185	1
WP334	GPCRs, class B secretin-like	1/496	24/7866	0.791024	0.999298	0.921237	976	1
WP4722	Glycerolipids and glycerophospholipids	1/496	24/7866	0.791024	0.999298	0.921237	5130	1
WP4725	Sphingolipid metabolism overview	1/496	24/7866	0.791024	0.999298	0.921237	7357	1
WP5046	NAD metabolism in oncogene-induced senescence and mitochondrial dysfunction-associated senescence	1/496	24/7866	0.791024	0.999298	0.921237	9997	1
WP1591	Heart development	2/496	46/7866	0.796149	0.99984	0.921736	8553/7424	2
WP1528	Physiological and pathological hypertrophy of the heart	1/496	25/7866	0.804241	0.99984	0.921736	817	1
WP3668	Hypothesized pathways in pathogenesis of cardiovascular disease	1/496	25/7866	0.804241	0.99984	0.921736	1490	1
WP268	Notch signaling	2/496	47/7866	0.805917	0.99984	0.921736	54567/23220	2
WP4861	Endoplasmic reticulum stress response in coronavirus infection	2/496	47/7866	0.805917	0.99984	0.921736	79660/7494	2
WP2858	Ectoderm differentiation	7/496	144/7866	0.811756	0.99984	0.921736	5467/4920/79658/5783/8820/7855/79776	7
WP26	S1P receptor signal transduction	1/496	26/7866	0.816624	0.99984	0.921736	5330	1
WP615	Senescence and autophagy in cancer	5/496	108/7866	0.81983	0.99984	0.921736	7057/3428/3570/6714/3621	5
WP167	Eicosanoid synthesis	1/496	27/7866	0.828226	0.99984	0.921736	5321	1
WP3845	Canonical and non-canonical Notch signaling	1/496	27/7866	0.828226	0.99984	0.921736	54567	1
WP4532	Intraflagellar transport proteins binding to dynein	1/496	27/7866	0.828226	0.99984	0.921736	51143	1
WP4726	Sphingolipid metabolism: integrated pathway	1/496	27/7866	0.828226	0.99984	0.921736	7357	1
WP4767	FGFR3 signaling in chondrocyte proliferation and terminal differentiation	1/496	27/7866	0.828226	0.99984	0.921736	6615	1
WP530	Cytokines and inflammatory response	1/496	27/7866	0.828226	0.99984	0.921736	3123	1
WP2637	Interleukin-1 (IL-1) structural pathway	2/496	50/7866	0.832766	0.99984	0.921736	8569/5602	2
WP4336	ncRNAs involved in Wnt signaling in hepatocellular carcinoma	4/496	91/7866	0.83439	0.99984	0.921736	4920/9314/8323/7855	4
WP4905	1q21.1 copy number variation syndrome	1/496	28/7866	0.839094	0.99984	0.921736	2700	1
WP5036	Angiotensin II receptor type 1 pathway	1/496	28/7866	0.839094	0.99984	0.921736	1490	1
WP1530	miRNA regulation of DNA damage response	4/496	93/7866	0.846653	0.99984	0.921736	355/841/1019/54205	4
WP2583	T cell receptor and co-stimulatory signaling	1/496	29/7866	0.849277	0.99984	0.921736	8445	1
WP4721	Eicosanoid metabolism via lipooxygenases (LOX)	1/496	29/7866	0.849277	0.99984	0.921736	5467	1
WP4969	RAS and bradykinin pathways in COVID-19	1/496	29/7866	0.849277	0.99984	0.921736	710	1
WP117	GPCRs, other	4/496	94/7866	0.852492	0.99984	0.921736	1880/59350/29933/1234	4
WP231	TNF-alpha signaling pathway	4/496	94/7866	0.852492	0.99984	0.921736	5966/841/330/7185	4
WP1422	Sphingolipid pathway	1/496	30/7866	0.858816	0.99984	0.921736	7357	1
WP2037	Prolactin signaling pathway	3/496	76/7866	0.866511	0.99984	0.921736	6714/6196/5294	3
WP35	G protein signaling pathways	4/496	97/7866	0.868891	0.99984	0.921736	3708/2769/55970/5153	4
WP4222	Phosphodiesterases in neuronal function	2/496	55/7866	0.870147	0.99984	0.921736	5153/2983	2
WP3893	Development and heterogeneity of the ILC family	1/496	32/7866	0.876125	0.99984	0.921736	374	1
WP2839	Hair follicle development: organogenesis - part 2 of 3	1/496	33/7866	0.883968	0.99984	0.921736	6615	1
WP4786	Type I collagen synthesis in the context of osteogenesis imperfecta	1/496	33/7866	0.883968	0.99984	0.921736	3708	1
WP4396	Nonalcoholic fatty liver disease	7/496	160/7866	0.885834	0.99984	0.921736	3570/7494/355/841/6720/54205/10062	7
WP560	TGF-beta receptor signaling	2/496	58/7866	0.888726	0.99984	0.921736	7057/6696	2
WP4950	16p11.2 distal deletion syndrome	1/496	34/7866	0.891315	0.99984	0.921736	7185	1
WP4541	Hippo-Merlin signaling dysregulation	5/496	123/7866	0.895119	0.99984	0.921736	3655/3627/4233/2322/1490	5
WP4536	Genes related to primary cilium development (based on CRISPR)	4/496	103/7866	0.897032	0.99984	0.921736	51715/79738/80210/64927	4
WP5053	Development of ureteric collection system	2/496	60/7866	0.89971	0.99984	0.921736	6091/3730	2
WP706	Sudden infant death syndrome (SIDS) susceptibility pathways	7/496	164/7866	0.899986	0.99984	0.921736	3570/6507/9734/8553/1390/4133/133522	7
WP4258	lncRNA in canonical Wnt signaling and colorectal cancer	4/496	104/7866	0.901169	0.99984	0.921736	467/4920/8323/7855	4
WP3971	OSX and miRNAs in tooth development	1/496	36/7866	0.904646	0.99984	0.921736	9314	1
WP4874	CAMKK2 pathway	1/496	36/7866	0.904646	0.99984	0.921736	3162	1
WP4922	Mitochondrial complex IV assembly	1/496	36/7866	0.904646	0.99984	0.921736	9997	1
WP5072	Modulators of TCR signaling and T cell activation	2/496	61/7866	0.904815	0.99984	0.921736	5966/3937	2
WP4932	7q11.23 copy number variation syndrome	4/496	106/7866	0.909004	0.99984	0.921736	9188/31/355/9076	4
WP4816	TGF-beta receptor signaling in skeletal dysplasias	2/496	62/7866	0.909677	0.99984	0.921736	7057/6696	2
WP3414	Initiation of transcription and translation elongation at the HIV-1 LTR	1/496	37/7866	0.910686	0.99984	0.921736	9734	1
WP3529	Zinc homeostasis	1/496	37/7866	0.910686	0.99984	0.921736	7782	1
WP3614	Photodynamic therapy-induced HIF-1 survival signaling	1/496	37/7866	0.910686	0.99984	0.921736	6566	1
WP2447	Amyotrophic lateral sclerosis (ALS)	1/496	38/7866	0.916345	0.99984	0.921736	834	1
WP3591	Sleep regulation	1/496	38/7866	0.916345	0.99984	0.921736	100	1
WP383	Striated muscle contraction pathway	1/496	38/7866	0.916345	0.99984	0.921736	7111	1
WP4553	FBXL10 enhancement of MAP/ERK signaling in diffuse large B-cell lymphoma	1/496	38/7866	0.916345	0.99984	0.921736	84678	1
WP45	G1 to S cell cycle control	2/496	64/7866	0.918712	0.99984	0.921736	7465/1019	2
WP4320	Effect of progerin on genes involved in Hutchinson-Gilford progeria syndrome	1/496	39/7866	0.921645	0.99984	0.921736	6720	1
WP4657	22q11.2 copy number variation syndrome	5/496	132/7866	0.925811	0.99984	0.921736	9611/6721/6720/406/9076	5
WP2840	Hair follicle development: cytodifferentiation - part 3 of 3	3/496	89/7866	0.926025	0.99984	0.921736	2354/4254/1490	3
WP5124	Alzheimer's disease	12/496	270/7866	0.926511	0.99984	0.921736	7846/7494/355/3708/5330/841/5602/84790/90550/54205/8323/7855	12
WP3998	Prader-Willi and Angelman syndrome	2/496	66/7866	0.926892	0.99984	0.921736	57194/1019	2
WP4673	Male infertility	6/496	155/7866	0.932174	0.99984	0.921736	7057/355/94240/4524/29968/406	6
WP2032	Thyroid stimulating hormone (TSH) signaling pathway	2/496	68/7866	0.934292	0.99984	0.921736	6714/1019	2
WP466	DNA replication	1/496	42/7866	0.935619	0.99984	0.921736	5425	1
WP49	IL-2 signaling pathway	1/496	42/7866	0.935619	0.99984	0.921736	2309	1
WP3303	RAC1/PAK1/p38/MMP2 pathway	2/496	69/7866	0.937721	0.99984	0.921736	6714/4690	2
WP2911	miRNA targets in ECM and membrane receptors	1/496	43/7866	0.9397	0.99984	0.921736	7057	1
WP405	Eukaryotic transcription initiation	1/496	43/7866	0.9397	0.99984	0.921736	84172	1
WP455	GPCRs, class A rhodopsin-like	11/496	258/7866	0.94046	0.99984	0.921736	10161/1230/719/136/5031/8843/8477/2859/1910/1234/9034	11
WP4906	3q29 copy number variation syndrome	2/496	70/7866	0.940979	0.99984	0.921736	116211/5130	2
WP2332	Interleukin-11 signaling pathway	1/496	44/7866	0.943524	0.99984	0.921736	6714	1
WP5085	Vasopressin-regulated water reabsorption	1/496	44/7866	0.943524	0.99984	0.921736	51143	1
WP3878	ATM signaling in development and disease	1/496	46/7866	0.950459	0.99984	0.921736	5923	1
WP4535	Envelope proteins and their potential roles in EDMD physiopathology	1/496	46/7866	0.950459	0.99984	0.921736	1490	1
WP4540	Hippo signaling regulation pathways	3/496	99/7866	0.954028	0.99984	0.921736	4233/5330/2322	3
WP5114	Nucleotide excision repair in xeroderma pigmentosum	2/496	76/7866	0.957375	0.99984	0.921736	5425/56655	2
WP4312	Rett syndrome causing genes	1/496	49/7866	0.959302	0.99984	0.921736	9611	1
WP4656	Joubert syndrome	2/496	77/7866	0.959644	0.99984	0.921736	4644/80210	2
WP2023	Cell differentiation - expanded index	1/496	50/7866	0.961884	0.99984	0.921736	9314	1
WP2406	Cardiac progenitor differentiation	1/496	53/7866	0.968691	0.99984	0.921736	4920	1
WP107	Translation factors	1/496	54/7866	0.970678	0.99984	0.921736	8891	1
WP4352	Ciliary landscape	8/496	220/7866	0.971706	0.99984	0.921736	2181/2040/10788/7465/51143/5393/10982/815	8
WP2371	Parkinson's disease pathway	2/496	84/7866	0.972578	0.99984	0.921736	51465/54205	2
WP4262	Breast cancer pathway	5/496	157/7866	0.973574	0.99984	0.921736	54567/1019/8323/7855/5241	5
WP4324	Mitochondrial complex I assembly model OXPHOS system	1/496	56/7866	0.974284	0.99984	0.921736	51103	1
WP195	IL-1 signaling pathway	1/496	57/7866	0.975917	0.99984	0.921736	5966	1
WP2446	Retinoblastoma gene in cancer	2/496	88/7866	0.978065	0.99984	0.921736	7465/1019	2
WP4263	Pancreatic adenocarcinoma pathway	2/496	89/7866	0.979262	0.99984	0.921736	5602/1019	2
WP3931	Embryonic stem cell pluripotency pathways	3/496	119/7866	0.983022	0.99984	0.921736	5155/8323/7855	3
WP4155	Endometrial cancer	1/496	63/7866	0.983757	0.99984	0.921736	2309	1
WP43	Oxidation by cytochrome P450	1/496	63/7866	0.983757	0.99984	0.921736	1595	1
WP4946	DNA repair pathways, full network	3/496	121/7866	0.984675	0.99984	0.921736	5425/56655/5889	3
WP4746	Thyroid hormones production and peripheral downstream signaling effects	2/496	95/7866	0.985218	0.99984	0.921736	6714/5468	2
WP2369	Histone modifications	1/496	70/7866	0.989745	0.99984	0.921736	80854	1
WP2059	Alzheimer's disease and miRNA effects	12/496	340/7866	0.992477	0.99984	0.921736	7846/7494/355/3708/5330/841/5602/84790/90550/54205/8323/7855	12
WP4016	DNA IR-damage and cellular response via ATR	1/496	83/7866	0.99564	0.99984	0.921736	3364	1
WP179	Cell cycle	2/496	122/7866	0.996895	0.99984	0.921736	7465/1019	2
WP477	Cytoplasmic ribosomal proteins	1/496	91/7866	0.997426	0.99984	0.921736	6196	1
WP702	Metapathway biotransformation Phase I and II	4/496	188/7866	0.998125	0.99984	0.921736	2936/4257/51126/1595	4
WP111	Electron transport chain: OXPHOS system in mitochondria	1/496	106/7866	0.999043	0.99984	0.921736	7351	1
WP4803	Ciliopathies	3/496	184/7866	0.999495	0.99984	0.921736	51715/79738/57096	3
WP411	mRNA processing	1/496	133/7866	0.99984	0.99984	0.921736	1479	1

## Sheet: t2hr_up_regulated_pathways
ID	Description	GeneRatio	BgRatio	pvalue	p.adjust	qvalue	geneID	Count
WP477	Cytoplasmic ribosomal proteins	29/846	91/7866	3.61e-08	1.51e-05	1.35e-05	6195/6125/6188/6154/6164/6122/6129/6165/6141/6194/6210/6208/6159/6167/6152/6135/6192/6160/23521/6168/6134/6227/6222/6189/6235/6142/25873/6232/6158	29
WP3945	TYROBP causal network in microglia	23/846	63/7866	5.57e-08	1.51e-05	1.35e-05	678/6195/202309/3684/10257/4094/8832/3687/951/2000/822/375387/4066/718/64764/58191/7046/54518/10577/3587/6776/84695/3606	23
WP4018	Clear cell renal cell carcinoma pathways	27/846	87/7866	1.97e-07	3.55e-05	3.19e-05	2321/3099/230/3939/6513/5352/2023/7422/2597/2026/8536/2821/5230/5214/55276/7167/5236/226/5728/57521/10993/7040/4190/5155/79365/197257/3101	27
WP2849	Hematopoietic stem cell differentiation	21/846	63/7866	1.21e-06	0.000164287	0.000147681	2624/7852/4602/5292/4601/8780/1435/4851/4773/1440/2313/91/4066/10320/23541/863/6776/4778/7148/4582/55502	21
WP534	Glycolysis and gluconeogenesis	17/846	45/7866	1.75e-06	0.000189852	0.000170662	6515/3099/230/3939/6513/6518/2023/2597/2026/2821/5230/5214/7167/226/5223/4190/3101	17
WP4629	Aerobic glycolysis	8/846	1966-12-01	5.78e-06	0.000521235	0.000468548	3939/6513/2023/2597/2821/5230/7167/226	8
WP1946	Cori cycle	9/846	17/7866	2.02e-05	0.00155948	0.00140185	3939/6513/2597/2821/5230/5214/7167/226/5223	9
WP3932	Focal adhesion: PI3K-Akt-mTOR-signaling pathway	55/846	309/7866	9.93e-05	0.00602363	0.00541476	6515/2321/2335/3683/3695/6513/54541/3678/7422/1435/5294/3675/1027/7184/5210/1440/2997/3687/3693/23239/6194/2260/1975/5287/64764/2308/1946/5747/5293/1978/5728/5295/57521/3673/7450/3682/5155/2788/57121/7148/80310/4804/284/53918/3909/10488/1286/3679/2057/842/5208/1441/2846/7059/3480	55
WP2369	Histone modifications	19/846	70/7866	0.000100208	0.00602363	0.00541476	64754/4297/8361/8360/8368/10919/8354/8367/8294/8364/26040/8968/8362/8350/8366/121504/653604/8357/8365	19
WP3614	Photodynamic therapy-induced HIF-1 survival signaling	12/846	37/7866	0.000320073	0.0172935	0.0155454	6515/3939/6513/7422/5054/664/665/5743/5230/5366/3485/284	12
WP558	Complement and coagulation cascades	16/846	59/7866	0.00035301	0.0172935	0.0155454	5054/1604/5329/1675/3998/5627/7035/718/4179/2152/7450/2157/1378/1191/5345/5265	16
WP2880	Glucocorticoid receptor pathway	18/846	71/7866	0.000383589	0.0172935	0.0155454	5997/9792/4240/8553/10602/11057/241/5743/6364/5552/92737/8507/51129/3725/1831/10252/4616/57007	18
WP236	Adipogenesis	26/846	131/7866	0.00138845	0.0577807	0.0519402	2624/123/6319/1959/5054/4088/4023/1649/1675/3159/6667/2308/5465/9612/56603/8651/6776/5914/7040/4282/4616/3976/28999/25937/8609/1647	26
WP4172	PI3K-Akt signaling pathway	55/846	345/7866	0.0016339	0.0631387	0.0567566	2321/2335/3695/4602/54541/3678/118788/7422/1298/1435/4914/5294/3675/1027/7184/1440/2997/7099/6850/3693/23239/6194/2260/1975/64764/1946/5747/5293/1978/5728/5295/57521/3673/7450/10018/5155/2788/57121/1287/7148/80310/4804/284/3909/10488/10681/1286/3679/2057/842/1299/1441/2846/7059/3480	55
WP4263	Pancreatic adenocarcinoma pathway	19/846	89/7866	0.00249352	0.0806973	0.0725404	7422/4088/9459/5337/1848/5880/5899/7048/5293/7046/5295/7074/1643/7040/4616/842/1647/5900/2064	19
WP3287	Overview of nanoparticle effects	7/846	19/7866	0.00255689	0.0806973	0.0725404	2335/5742/5743/5747/3576/5293/3909	7
WP3929	Chemokine signaling pathway	30/846	165/7866	0.00263246	0.0806973	0.0725404	6352/7852/5579/5906/6364/6374/2921/5294/2185/5880/1524/5747/5293/58191/5295/7074/56477/113/5829/6387/2268/5473/2788/2833/5330/643/56288/10681/196883/3579	30
WP3888	VEGFA-VEGFR2 signaling pathway	66/846	439/7866	0.00269341	0.0806973	0.0725404	2624/2321/2335/2317/10397/10628/3939/7422/5579/2597/5034/5743/4313/5906/1958/102/5230/1960/2185/5329/6125/6624/4773/2697/7114/9047/682/3693/6154/29766/2048/6129/6194/3998/9168/1847/2308/5757/5747/226/6478/3576/1827/23521/9252/5295/3725/2152/326624/6461/56905/5829/3418/3984/6142/83442/51278/4772/2035/57007/7148/81575/154796/5581/1796/399726	66
WP306	Focal adhesion	35/846	202/7866	0.0028341	0.0806973	0.0725404	2321/2335/2317/3695/3678/7422/5579/5906/7094/3675/5880/3693/64098/5747/7791/5293/5728/29780/5295/3725/3673/7450/5829/2268/5155/7148/80310/3909/2316/1286/3679/858/7059/3480/2064	35
WP3668	Hypothesized pathways in pathogenesis of cardiovascular disease	8/846	25/7866	0.00352332	0.0920654	0.0827594	5054/4088/7048/860/7046/4052/2316/4053	8
WP4707	Aspirin and miRNAs	7/846	20/7866	0.0035737	0.0920654	0.0827594	7422/5742/10257/5743/5163/5465/114614	7
WP5049	Glycolysis in senescence	5/846	1966-11-01	0.00377196	0.0927559	0.0833801	230/3939/2023/2597/5230	5
WP3850	Factors and pathways affecting insulin-like growth factor (IGF1)-Akt signaling	10/846	37/7866	0.00456168	0.0957494	0.0860711	4088/5294/5337/5163/114907/5728/8744/57521/93/3480	10
WP2572	Primary focal segmental glomerulosclerosis (FSGS)	16/846	74/7866	0.00464517	0.0957494	0.0860711	5329/7094/4851/3675/1027/7099/10971/5747/7040/64423/7490/1378/1287/1286/4041/816	16
WP4216	Chromosomal and microsatellite instability in colorectal cancer	16/846	74/7866	0.00464517	0.0957494	0.0860711	4088/5743/5880/5899/7048/7046/3725/5366/1643/2956/7040/10018/4616/842/1647/5900	16
WP437	EGF/EGFR signaling pathway	29/846	164/7866	0.00465786	0.0957494	0.0860711	5579/6195/3635/4214/5906/10253/2185/5337/868/2697/9047/5899/6667/5287/2308/5747/1978/8440/5728/9252/5295/54206/3725/6812/6776/3925/858/5900/2064	29
WP3640	Imatinib and chronic myeloid leukemia	7/846	21/7866	0.00487096	0.0957494	0.0860711	2321/5292/1027/4066/5243/1647/9429	7
WP5039	SARS-CoV-2 innate immunity evasion and cell-specific immune response	15/846	68/7866	0.00495561	0.0957494	0.0860711	6352/4088/2919/6374/2921/3433/682/2920/3576/84868/6387/7040/5473/79132/3579	15
WP4290	Metabolic reprogramming in colon cancer	11/846	44/7866	0.00571321	0.106581	0.0958077	3939/6513/2023/2597/2821/5230/9123/10606/5223/3418/3101	11
WP4674	Head and neck squamous cell carcinoma	16/846	76/7866	0.00609914	0.109988	0.0988702	54541/4853/7422/5294/8626/4851/6194/2260/7048/1978/5728/5295/57521/84962/3480/2064	16
WP2853	Endoderm differentiation	26/846	146/7866	0.00650278	0.113484	0.102013	4088/3720/9646/4851/55809/79668/54799/1847/2308/6478/22823/5916/5090/10459/3198/9425/7040/63035/27245/3087/6671/85363/1789/1488/9760/131405	26
WP272	Blood clotting cascade	7/846	23/7866	0.0084845	0.143441	0.128942	5054/2152/7450/2157/5055/5345/3816	7
WP4659	Gastrin signaling pathway	21/846	114/7866	0.00932486	0.150353	0.135155	7422/5054/5743/1958/1027/2776/4316/6194/6667/2308/5747/3576/1978/5295/3725/6548/5829/5055/5588/5581/3067	21
WP5087	Malignant pleural mesothelioma	64/846	447/7866	0.00944918	0.150353	0.135155	6352/2321/2335/10397/6513/7422/6195/114548/4214/2919/4313/6374/1435/4914/5294/3675/1440/1649/23043/5163/27123/6194/2260/1975/7976/6667/2872/2308/1946/3710/5747/283349/5293/1978/5728/9252/5176/3725/8324/57521/3673/6387/7040/83937/5155/25937/1287/80310/4804/284/8045/3909/84962/1286/11113/9770/64403/1488/154796/11186/7475/4041/2167/3480	64
WP304	Kit receptor signaling pathway	13/846	60/7866	0.010029	0.15502	0.139351	5579/6195/3635/7006/6194/695/5295/8651/6776/9306/4145/1796/4137	13
WP2380	Brain-derived neurotrophic factor (BDNF) signaling pathway	25/846	144/7866	0.0103783	0.155963	0.140199	1959/6195/8536/4214/5906/1958/4914/2185/5792/6194/1268/1978/8440/9252/5295/3725/7074/6776/10018/4804/814/1795/5864/10817/4137	25
WP4566	Translation inhibitors in chronically activated PDGFRA cells	11/846	48/7866	0.0113136	0.165424	0.148703	5292/6195/5294/5163/6194/1975/1978/9252/5295/57521/27250	11
WP3844	PI3K-AKT-mTOR signaling pathway and therapeutic opportunities	8/846	30/7866	0.0117526	0.16732	0.150407	5294/1027/5163/2308/1978/5728/5295/57521	8
WP585	Interferon type I signaling pathways	12/846	55/7866	0.0123998	0.172007	0.154621	4214/5906/6194/1975/5293/1978/9252/5295/57521/27250/8651/6776	12
WP4217	Ebola virus pathway in host	23/846	132/7866	0.0130376	0.176333	0.158509	2317/11314/3678/4240/3675/7099/3107/3105/558/5293/4864/5295/7074/10577/3385/3673/84868/2316/3134/30835/858/8218/3480	23
WP185	Integrin-mediated cell adhesion	19/846	104/7866	0.0141533	0.18101	0.162713	3683/3695/3678/3684/5906/7094/3675/7145/5880/3687/3693/5747/7791/3673/3682/5829/726/3679/858	19
WP4331	Neovascularisation processes	9/846	37/7866	0.0143471	0.18101	0.162713	7852/4088/4851/2048/7046/6387/7040/5155/284	9
WP5122	Prostaglandin and leukotriene metabolism in senescence	8/846	31/7866	0.0143871	0.18101	0.162713	9536/5742/241/5743/2776/5733/246/4056	8
WP23	B cell receptor signaling pathway	18/846	98/7866	0.0158115	0.191781	0.172396	7462/118788/5579/6195/3635/4775/7006/5294/975/4773/5880/6850/25780/695/2308/5295/3725/8462	18
WP4756	Renin-angiotensin-aldosterone system (RAAS)	10/846	44/7866	0.0163067	0.191781	0.172396	8536/2776/64764/808/3710/5330/818/10488/814/816	10
WP4823	Genes controlling nephrogenesis	10/846	44/7866	0.0163067	0.191781	0.172396	7852/4853/7422/5979/3675/8440/6387/5155/7490/2118	10
WP2882	Nuclear receptors meta-pathway	47/846	322/7866	0.0174725	0.20112	0.18079	6515/6535/6319/6513/5997/9792/6518/4240/211/8553/10602/11057/10257/241/5743/6526/1958/6364/1374/5552/1027/92737/8507/376497/6667/1622/2308/7048/51129/4259/5465/2947/57181/3725/1831/10252/5243/114134/201266/7040/5155/4616/5055/57007/1543/645/5265	47
WP615	Senescence and autophagy in cancer	19/846	108/7866	0.0206415	0.21467	0.192971	2335/5054/4088/2919/3624/9966/1027/3159/22863/4297/3576/5728/3725/3659/7040/5055/1300/3621/3480	19
WP5115	Network map of SARS-CoV-2 signaling pathway	34/846	222/7866	0.020865	0.21467	0.192971	6352/2335/54541/5054/114548/2919/5743/4775/1958/6364/6374/4914/2921/3675/341/6194/2920/7048/3576/1978/58191/3725/57521/11119/6387/116844/3606/8743/10666/5588/814/3603/842/3579	34
WP4149	White fat cell differentiation	8/846	33/7866	0.0208998	0.21467	0.192971	2624/1959/7090/1649/2308/6776/5914/28999	8
WP4786	Type I collagen synthesis in the context of osteogenesis imperfecta	8/846	33/7866	0.0208998	0.21467	0.192971	5033/5352/5034/4015/5176/8792/121340/4041	8
WP5088	Prostaglandin signaling	8/846	33/7866	0.0208998	0.21467	0.192971	9536/7422/114548/2919/1435/5294/3576/7040	8
WP3845	Canonical and non-canonical Notch signaling	7/846	27/7866	0.0210305	0.21467	0.192971	4853/102/4851/3516/92737/28514/3714	7
WP4666	Hepatitis B infection	25/846	154/7866	0.0229926	0.230351	0.207068	1959/3339/5579/4088/4214/4775/1960/2185/4773/7099/10971/64764/7048/3576/5293/7046/5295/3725/1643/6776/7040/4772/10488/843/842	25
WP127	IL-5 signaling pathway	9/846	40/7866	0.0235745	0.231887	0.208448	6195/5294/6850/6194/695/5295/3725/6776/4137	9
WP5094	Orexin receptor pathway	25/846	155/7866	0.0247247	0.238858	0.214715	55603/3939/6513/1959/7422/8553/3720/1958/1960/4023/5337/5163/3159/2920/84230/9203/3576/860/5295/26031/5914/4616/84662/121340/9760	25
WP5036	Angiotensin II receptor type 1 pathway	7/846	28/7866	0.0255175	0.242192	0.217711	4088/6667/7048/7046/7040/80310/3590	7
WP3286	Copper homeostasis	11/846	54/7866	0.0265134	0.247306	0.222308	102/6667/2308/5728/22823/3725/538/4502/5621/4501/4137	11
WP3678	Amplification and expansion of oncogenic pathways as metastatic traits	5/846	17/7866	0.0292721	0.254167	0.228476	7852/7422/9595/5294/4851	5
WP3874	Canonical and non-canonical TGF-B signaling	5/846	17/7866	0.0292721	0.254167	0.228476	4088/4015/7048/7046/7040	5
WP2261	Glioblastoma signaling pathways	15/846	83/7866	0.0298519	0.254167	0.228476	5579/10253/5294/1027/2260/5287/2308/5293/5728/5295/54206/2956/5588/3480/2064	15
WP2037	Prolactin signaling pathway	14/846	76/7866	0.0303022	0.254167	0.228476	7006/5294/6194/5747/1978/5295/3725/3659/5829/8651/6776/1154/2316/2064	14
WP5114	Nucleotide excision repair in xeroderma pigmentosum	14/846	76/7866	0.0303022	0.254167	0.228476	8361/8360/8368/1643/8367/8294/8364/57804/8362/5424/4331/8366/121504/8365	14
WP4787	Osteoblast differentiation and related diseases	20/846	120/7866	0.0305249	0.254167	0.228476	4853/5579/5294/4851/3516/2260/7976/5287/28514/5293/860/5295/8324/5727/5588/3714/5581/7475/4041/55502	20
WP3303	RAC1/PAK1/p38/MMP2 pathway	13/846	69/7866	0.0305377	0.254167	0.228476	2335/4313/2308/5747/1978/5295/7075/5829/6776/3925/284/842/2064	13
WP286	IL-3 signaling pathway	10/846	49/7866	0.0331483	0.271716	0.244251	3635/6850/10971/3576/5293/5295/3725/6776/7040/942	10
WP61	Notch signaling pathway (Netpath)	12/846	63/7866	0.0341166	0.272147	0.244638	4853/4851/3516/28514/5295/9612/8819/9253/2273/3714/55502/4137	12
WP4542	Overview of leukocyte-intrinsic Hippo pathway functions	8/846	36/7866	0.034207	0.272147	0.244638	10397/3683/5906/4023/10971/2308/100132074/2533	8
WP3413	NOTCH1 regulation of endothelial cell calcification	5/846	18/7866	0.0370475	0.282814	0.254227	7422/4851/6303/28514/3714	5
WP5108	Familial hyperlipidemia type 1	5/846	18/7866	0.0370475	0.282814	0.254227	4035/4023/6400/51129/3931	5
WP481	Insulin signaling	25/846	161/7866	0.0373161	0.282814	0.254227	6513/5579/6195/4214/1958/5294/5792/2997/5880/868/2308/3631/5293/1978/5728/9252/5295/3725/10211/6812/8651/6813/7786/5588/3480	25
WP1539	Angiogenesis	6/846	24/7866	0.0376388	0.282814	0.254227	2321/7422/7077/5747/5155/284	6
WP5090	Complement system in neuronal development and plasticity	18/846	109/7866	0.0419533	0.298432	0.268267	4240/1604/3684/1675/3687/5627/718/1524/57194/558/4179/148229/7040/1378/56288/1191/843/842	18
WP2814	Mammary gland development pathway - Puberty (Stage 2 of 4)	4/846	13/7866	0.0430272	0.298432	0.268267	2335/7076/6776/2064	4
WP2881	Estrogen receptor pathway	4/846	13/7866	0.0430272	0.298432	0.268267	6667/5465/3725/1543	4
WP3301	MFAP5-mediated ovarian cancer cell motility and invasiveness	4/846	13/7866	0.0430272	0.298432	0.268267	3710/5747/3725/5588	4
WP3892	Development of pulmonary dendritic cells and macrophage subsets	4/846	13/7866	0.0430272	0.298432	0.268267	1435/3398/10320/860	4
WP4211	Transcriptional cascade regulating adipogenesis	4/846	13/7866	0.0430272	0.298432	0.268267	2624/1959/1649/28999	4
WP5055	Burn wound healing	18/846	111/7866	0.0489183	0.334998	0.301136	2335/7852/7422/4088/7076/2919/3624/4313/7077/7099/1265/2260/3576/60674/6387/7040/10392/3579	18
WP289	Myometrial relaxation and contraction pathways	24/846	158/7866	0.0506786	0.341401	0.306892	133/5997/5579/2776/2697/1265/10971/489/6667/808/3710/3725/113/3485/2788/57007/10267/818/10488/10681/5588/5581/196883/816	24
WP4754	IL-18 signaling pathway	39/846	279/7866	0.0511155	0.341401	0.306892	6352/2335/2023/7422/5579/7076/5743/4313/6364/2921/1374/51299/81618/975/5337/7114/682/2920/9208/6667/8841/57679/3576/58191/5728/860/5295/3725/57521/7052/6385/3659/1891/2035/338442/3606/379/3925/770	39
WP581	EPO receptor signaling	6/846	26/7866	0.0535982	0.353618	0.317874	5294/5163/8651/6776/1154/2057	6
WP5110	Familial hyperlipidemia type 3	4/846	14/7866	0.0552683	0.360243	0.32383	7436/4035/4023/3931	4
WP4206	Hereditary leiomyomatosis and renal cell carcinoma pathway	5/846	20/7866	0.0560673	0.3611	0.3246	3939/6513/7422/5163/6194	5
WP430	Statin inhibition of cholesterol production	7/846	33/7866	0.0576591	0.363828	0.327052	4035/6713/4023/341/2222/344/3931	7
WP4658	Small cell lung cancer	16/846	98/7866	0.0578358	0.363828	0.327052	2335/5743/3675/1027/5747/5293/5728/5295/3673/1643/4616/1287/3909/1286/842/1647	16
WP673	ErbB signaling pathway	15/846	91/7866	0.0604886	0.376142	0.338122	5579/1027/868/2308/5747/5293/1978/8440/5295/3725/6776/10018/818/816/2064	15
WP167	Eicosanoid synthesis	6/846	27/7866	0.0629033	0.386712	0.347623	9536/5742/241/5743/246/4056	6
WP4816	TGF-beta receptor signaling in skeletal dysplasias	11/846	62/7866	0.0644366	0.391688	0.352096	5054/4088/3624/7048/860/7046/3725/4052/7040/3976/4054	11
WP4541	Hippo-Merlin signaling dysregulation	19/846	123/7866	0.0662044	0.395694	0.355697	2321/3683/3695/3678/3684/4914/3675/3687/3693/2260/5747/3673/3682/4804/84962/3679/64403/154796/3480	19
WP2828	Bladder cancer	8/846	41/7866	0.0672899	0.395694	0.355697	7422/4313/3576/9252/5295/23604/11186/2064	8
WP4564	Neural crest cell migration during development	8/846	41/7866	0.0672899	0.395694	0.355697	4313/5294/2048/5293/3725/7074/2049/4804	8
WP197	Cholesterol biosynthesis pathway	4/846	15/7866	0.0691773	0.398137	0.357894	6713/6307/2222/1717	4
WP5112	Familial hyperlipidemia type 5	4/846	15/7866	0.0691773	0.398137	0.357894	4035/4023/6400/3931	4
WP3624	Lung fibrosis	11/846	63/7866	0.0708505	0.403475	0.362692	6352/7076/4313/1440/2920/3576/10144/7040/4502/5155/5265	11
WP49	IL-2 signaling pathway	8/846	42/7866	0.0756659	0.424708	0.381779	2185/6850/6194/5295/3725/6776/1154/4137	8
WP4239	Epithelial to mesenchymal transition in colorectal cancer	24/846	165/7866	0.0761491	0.424708	0.381779	2335/3678/4853/4088/4313/3728/4851/3516/9518/3398/7976/28514/7048/5293/7046/5295/8324/7040/1287/1286/3714/7475/4041/137075	24
WP428	Wnt signaling	18/846	118/7866	0.0796688	0.435841	0.391786	2239/5579/4775/85409/4773/27123/144165/7976/5176/3725/8324/4772/5330/818/1488/7475/4041/816	18
WP4141	PI3K/AKT/mTOR - VitD3 signaling	5/846	22/7866	0.0797565	0.435841	0.391786	6515/3939/5210/3101/942	5
WP5050	TCA cycle in senescence	3/846	1966-10-01	0.0836625	0.450914	0.405336	5163/57546/4190	3
WP2361	Gastric cancer network 1	6/846	29/7866	0.0841818	0.450914	0.405336	4851/8900/7153/121504/8209/144455	6
WP560	TGF-beta receptor signaling	10/846	58/7866	0.0883264	0.468476	0.421123	5054/4088/3624/7048/860/7046/3725/4052/7040/3976	10
WP2858	Ectoderm differentiation	21/846	144/7866	0.0905624	0.475672	0.427592	6781/5292/10257/8848/3148/10253/3728/6907/5236/51762/4772/91653/9924/7704/8495/8345/5150/57476/54903/440193/25987	21
WP4539	Synaptic signaling pathways associated with autism spectrum disorder	9/846	51/7866	0.091523	0.476096	0.427972	5293/1978/5728/5295/57521/85358/814/116444/816	9
WP2332	Interleukin-11 signaling pathway	8/846	44/7866	0.094212	0.477161	0.428929	6195/6194/2242/860/5295/3673/7040/3590	8
WP4565	Neural crest cell migration in cancer	8/846	44/7866	0.094212	0.477161	0.428929	4313/5294/2048/5293/3725/7074/2049/4804	8
WP129	Matrix metalloproteinases	6/846	30/7866	0.0961377	0.477161	0.428929	7076/4313/7077/4316/682/7079	6
WP2870	Extracellular vesicle-mediated signaling in recipient cells	6/846	30/7866	0.0961377	0.477161	0.428929	4240/4088/7048/7046/7040/2064	6
WP4941	GPR143 in melanocytes and retinal pigment epithelium cells	6/846	30/7866	0.0961377	0.477161	0.428929	7422/5579/2776/5176/5330/196883	6
WP4815	Glycosaminoglycan degradation	4/846	17/7866	0.101753	0.495296	0.445232	2799/2990/3073/3425	4
WP5053	Development of ureteric collection system	10/846	60/7866	0.105433	0.495296	0.445232	10220/5979/10252/5916/5914/9620/2719/7490/3730/2118	10
WP5104	Acquired partial lipodystrophy / Barraquer-Simons syndrome	3/846	1966-11-01	0.106178	0.495296	0.445232	4001/1675/718	3
WP80	Nucleotide GPCRs	3/846	1966-11-01	0.106178	0.495296	0.445232	140/1241/2846	3
WP4553	FBXL10 enhancement of MAP/ERK signaling in diffuse large B-cell lymphoma	7/846	38/7866	0.107339	0.495296	0.445232	9555/1848/8354/8968/8350/653604/8357	7
WP4585	Cancer immunotherapy by PD-1 blockade	5/846	24/7866	0.107965	0.495296	0.445232	4775/4773/3105/3725/4772	5
WP710	DNA damage response (only ATM dependent)	17/846	115/7866	0.108218	0.495296	0.445232	901/4088/4214/5294/1027/5880/5163/5287/5293/5728/5295/3725/5366/7040/10018/7475/2064	17
WP2032	Thyroid stimulating hormone (TSH) signaling pathway	11/846	68/7866	0.10887	0.495296	0.445232	6195/5906/1958/1027/5337/2776/6194/5295/3725/5900/3480	11
WP3680	Physico-chemical features and toxicity-associated pathways	11/846	68/7866	0.10887	0.495296	0.445232	2335/8536/5294/1027/7114/7976/5747/3725/8324/6776/2064	11
WP4561	Cell migration and invasion through p75NTR	6/846	31/7866	0.108947	0.495296	0.445232	4313/1946/3725/7074/56288/4804	6
WP4806	EGFR tyrosine kinase inhibitor resistance	13/846	84/7866	0.112997	0.509429	0.457936	7422/5579/6194/558/5293/1978/5728/5295/10018/5155/80310/3480/2064	13
WP4320	Effect of progerin on genes involved in Hutchinson-Gilford progeria syndrome	7/846	39/7866	0.119374	0.528863	0.475406	8354/23028/8968/57504/8350/653604/8357	7
WP3859	TGF-beta signaling in thyroid cells for epithelial-mesenchymal transition	4/846	18/7866	0.120241	0.528863	0.475406	2335/4088/860/7040	4
WP4560	MFAP5 effect on permeability and motility of endothelial cells via cytoskeleton rearrangement	4/846	18/7866	0.120241	0.528863	0.475406	5747/3725/5829/5588	4
WP4925	Unfolded protein response	5/846	25/7866	0.123661	0.539519	0.484985	10628/1649/835/5366/10018	5
WP2203	Thymic stromal lymphopoietin (TSLP) signaling pathway	8/846	47/7866	0.126436	0.542872	0.487999	7006/6194/2242/695/3576/1978/6776/1154	8
WP268	Notch signaling	8/846	47/7866	0.126436	0.542872	0.487999	4853/4851/3516/28514/9612/9253/1488/3714	8
WP254	Apoptosis	13/846	86/7866	0.129385	0.549622	0.494066	4214/665/8626/835/5295/3725/5366/3659/10018/8743/843/842/3480	13
WP3937	Microglia pathogen phagocytosis pathway	7/846	40/7866	0.132072	0.549622	0.494066	3684/5294/5880/6850/5293/5295/27036	7
WP4871	Kisspeptin/kisspeptin receptor system in the ovary	7/846	40/7866	0.132072	0.549622	0.494066	5579/5294/5163/5293/5330/5588/5581	7
WP500	Glycogen synthesis and degradation	7/846	40/7866	0.132072	0.549622	0.494066	3099/2632/5836/2997/5236/808/3101	7
WP4286	Genotoxicity pathway	10/846	63/7866	0.134396	0.555025	0.498923	3398/868/6400/3008/10346/1643/6232/9738/1647/144455	10
WP536	Calcium regulation in cardiac cells	21/846	152/7866	0.13713	0.558273	0.501842	5997/5579/8536/2776/2697/309/10971/489/808/3710/113/2788/818/153/10681/5588/814/782/5581/196883/816	21
WP2586	Aryl hydrocarbon receptor Netpath	8/846	48/7866	0.138307	0.558273	0.501842	7422/5743/5979/4023/1027/9612/5325/1543	8
WP4718	Cholesterol metabolism with Bloch and Kandutsch-Russell pathways	8/846	48/7866	0.138307	0.558273	0.501842	6319/29116/6713/6307/2222/10682/7108/1717	8
WP404	Nucleotide metabolism	4/846	19/7866	0.140045	0.558273	0.501842	6303/5634/5424/3614	4
WP3658	Wnt/beta-catenin signaling pathway in leukemia	5/846	26/7866	0.140342	0.558273	0.501842	3728/5914/7704/57167/4041	5
WP4255	Non-small cell lung cancer	11/846	72/7866	0.14635	0.573735	0.515742	5579/5163/5293/5295/1643/6776/4616/842/1647/11186/2064	11
WP4963	p53 transcriptional gene network	11/846	72/7866	0.14635	0.573735	0.515742	6513/5054/4851/6303/8793/5728/5366/1643/3976/84129/1647	11
WP5095	Overview of proinflammatory and profibrotic mediators	18/846	129/7866	0.14955	0.575765	0.517567	6352/7422/2919/6364/6374/1435/2921/1440/6349/2920/3576/58191/56477/6387/7040/5473/3606/3976	18
WP2038	Microtubule cytoskeleton regulation	8/846	49/7866	0.150715	0.575765	0.517567	2776/2048/5728/7074/3984/3925/814/4137	8
WP4971	Phosphoinositides metabolism	8/846	49/7866	0.150715	0.575765	0.517567	3635/5294/9110/54893/5287/5293/5728/5330	8
WP313	Hepatocyte growth factor receptor signaling	6/846	34/7866	0.152189	0.575765	0.517567	5906/2185/5747/5728/3725/5829	6
WP3982	miRNA regulation of p53 pathway in prostate cancer	6/846	34/7866	0.152189	0.575765	0.517567	5054/5728/5366/1643/842/6477	6
WP3679	Cell-type dependent selectivity of CCK2R signaling	3/846	13/7866	0.15706	0.57697	0.51865	952/2776/1268	3
WP4288	MTHFR deficiency	5/846	27/7866	0.157942	0.57697	0.51865	10919/1788/1789/842/1119	5
WP4856	Intracellular trafficking proteins involved in CMT neuropathy	5/846	27/7866	0.157942	0.57697	0.51865	10397/1959/9896/5376/5864	5
WP530	Cytokines and inflammatory response	5/846	27/7866	0.157942	0.57697	0.51865	2919/1435/1440/2920/7040	5
WP4148	Splicing factor NOVA regulated synaptic proteins	7/846	42/7866	0.159358	0.57697	0.51865	334/1946/2035/6813/4756/818/858	7
WP1742	TP53 network	4/846	20/7866	0.16104	0.57697	0.51865	8626/5366/8743/1647	4
WP3927	BMP signaling in eyelid development	4/846	20/7866	0.16104	0.57697	0.51865	4214/4851/27123/3725	4
WP516	Hypertrophy model	4/846	20/7866	0.16104	0.57697	0.51865	7422/102/1978/3606	4
WP3646	Hepatitis C and hepatocellular carcinoma	8/846	50/7866	0.16364	0.582428	0.523556	7422/4088/5743/3576/7046/3725/7040/842	8
WP2328	Allograft Rejection	13/846	90/7866	0.165898	0.586606	0.527312	7422/1604/3107/718/3105/3576/5243/6387/7040/643/3134/942/842	13
WP2374	Oncostatin M signaling pathway	10/846	66/7866	0.167132	0.587132	0.527785	7422/5054/5579/1958/2185/1027/6194/5295/5829/5581	10
WP2857	Mesodermal commitment pathway	21/846	157/7866	0.172208	0.5927	0.53279	4088/8553/3720/3624/55809/79668/54799/2260/10124/28514/22823/5916/5090/63035/27245/93/85363/1789/1488/9760/131405	21
WP2806	Complement system	14/846	99/7866	0.173975	0.5927	0.53279	133/1604/11326/5329/1675/3687/5627/718/4179/3673/1991/1378/5621/2357	14
WP138	Androgen receptor signaling pathway	13/846	91/7866	0.175768	0.5927	0.53279	4088/2119/6667/2308/5747/5728/860/5295/9612/3725/23028/2316/8611	13
WP3925	Amino acid metabolism	13/846	91/7866	0.175768	0.5927	0.53279	3939/2752/586/10993/549/84706/6611/4190/3155/3034/4357/11112/3067	13
WP4300	Extracellular vesicles in the crosstalk of cardiac cells	5/846	28/7866	0.176386	0.5927	0.53279	10611/975/7099/5728/407975	5
WP5064	7-oxo-C and 7-beta-HC pathways	5/846	28/7866	0.176386	0.5927	0.53279	11001/4864/10577/10682/1717	5
WP5092	Interactions of natural killer cells in pancreatic cancer	5/846	28/7866	0.176386	0.5927	0.53279	2624/6352/102/2308/10666	5
WP1424	Globo sphingolipid metabolism	4/846	21/7866	0.183089	0.611425	0.549622	2650/6482/6480/10610	4
WP716	Vitamin A and carotenoid metabolism	7/846	44/7866	0.18896	0.625679	0.562435	9249/157506/4023/8854/56603/5916/5914	7
WP2118	Arrhythmogenic right ventricular cardiomyopathy	11/846	76/7866	0.18967	0.625679	0.562435	3695/3678/3728/3675/2697/3693/1829/3673/93589/3679/782	11
WP2643	Nanoparticle-mediated activation of receptor signaling	5/846	29/7866	0.195595	0.632274	0.568363	2335/7094/5747/5293/5829	5
WP3972	PDGFR-beta pathway	5/846	29/7866	0.195595	0.632274	0.568363	5579/4214/5295/3725/6776	5
WP4721	Eicosanoid metabolism via lipooxygenases (LOX)	5/846	29/7866	0.195595	0.632274	0.568363	5465/7442/246/4056/1241	5
WP2355	Corticotropin-releasing hormone signaling pathway	13/846	93/7866	0.196344	0.632274	0.568363	5579/3728/2776/7099/2697/6667/5747/3576/7040/3606/10681/5588/842	13
WP3414	Initiation of transcription and translation elongation at the HIV-1 LTR	6/846	37/7866	0.201782	0.645941	0.58065	4775/4773/6667/8841/4772/55869	6
WP357	Fatty acid biosynthesis	4/846	22/7866	0.206051	0.648103	0.582593	6319/1891/10449/55268	4
WP4760	PKC-gamma calcium signaling pathway in ataxia	4/846	22/7866	0.206051	0.648103	0.582593	2776/5163/5330/9454	4
WP5111	Familial hyperlipidemia type 4	4/846	22/7866	0.206051	0.648103	0.582593	4035/4023/6400/3931	4
WP4582	Cancer immunotherapy by CTLA4 blockade	3/846	15/7866	0.213732	0.664535	0.597364	5293/5295/942	3
WP4589	Major receptors targeted by epinephrine and norepinephrine	3/846	15/7866	0.213732	0.664535	0.597364	113/153/196883	3
WP4906	3q29 copy number variation syndrome	10/846	70/7866	0.216042	0.667879	0.60037	102/375387/3725/5829/165918/6776/7040/9025/30061/55112	10
WP1971	Integrated cancer pathway	7/846	46/7866	0.220591	0.678067	0.609528	571/4088/1027/5728/2956/10811/842	7
WP4341	Non-genomic actions of 1,25 dihydroxyvitamin D3	10/846	71/7866	0.229097	0.694491	0.624292	5579/7099/6667/3576/3725/5330/818/5588/5581/816	10
WP4537	Hippo-Yap signaling pathway	4/846	23/7866	0.229785	0.694491	0.624292	10397/23043/10971/11186	4
WP5103	Progeria-associated lipodystrophy	4/846	23/7866	0.229785	0.694491	0.624292	4088/4001/7040/5424	4
WP4155	Endometrial cancer	9/846	63/7866	0.232348	0.698334	0.627747	2260/5293/5728/5295/1643/4616/842/1647/2064	9
WP395	IL-4 signaling pathway	8/846	55/7866	0.235108	0.701442	0.63054	3635/2242/5293/5295/8651/6776/3269/2316	8
WP5102	Familial partial lipodystrophy (FPLD)	5/846	31/7866	0.235975	0.701442	0.63054	2624/4001/4023/5465/2167	5
WP12	Osteoclast signaling	3/846	16/7866	0.243509	0.708271	0.636679	8792/6548/5155	3
WP2291	Deregulation of Rab and Rab effector genes in bladder cancer	3/846	16/7866	0.243509	0.708271	0.636679	5874/9648/84958	3
WP3969	H19 action Rb-E2F1 signaling and CDK-Beta-catenin activity	3/846	16/7866	0.243509	0.708271	0.636679	9555/6659/5366	3
WP4240	Regulation of sister chromatid separation at the metaphase-anaphase transition	3/846	16/7866	0.243509	0.708271	0.636679	9700/991/699	3
WP2840	Hair follicle development: cytodifferentiation - part 3 of 3	12/846	89/7866	0.245658	0.7107	0.638863	1959/4853/22822/8626/4851/3516/1747/3725/7040/4772/1991/7704	12
WP3915	Angiopoietin-like protein 8 regulatory pathway	17/846	132/7866	0.250415	0.720609	0.64777	6319/6513/6195/4214/5294/4023/2997/868/51085/2308/5293/1978/9252/5295/10211/57521/7786	17
WP5046	NAD metabolism in oncogene-induced senescence and mitochondrial dysfunction-associated senescence	4/846	24/7866	0.25415	0.723658	0.65051	6513/3159/4190/23408	4
WP5074	Kallmann syndrome	4/846	24/7866	0.25415	0.723658	0.65051	2260/23129/3730/5588	4
WP4559	Interactions between immune cells and microRNAs in tumor microenvironment	6/846	40/7866	0.256332	0.724076	0.650887	6352/7099/7048/8651/7040/942	6
WP3893	Development and heterogeneity of the ILC family	5/846	32/7866	0.256974	0.724076	0.650887	2672/3398/3606/7704/9760	5
WP4321	Thermogenesis	14/846	108/7866	0.269195	0.72568	0.652329	6195/55818/1374/6194/2260/1268/64764/57521/113/9658/23028/10488/196883/4881	14
WP4312	Rett syndrome causing genes	7/846	49/7866	0.271132	0.72568	0.652329	6907/79718/10765/9612/6812/85358/55869	7
WP2916	Interactome of polycomb repressive complex 2 (PRC2)	3/846	17/7866	0.273885	0.72568	0.652329	3720/22823/8178	3
WP368	Mitochondrial long chain fatty acid beta-oxidation	3/846	17/7866	0.273885	0.72568	0.652329	37/1374/80221	3
WP3947	Serotonin and anxiety	3/846	17/7866	0.273885	0.72568	0.652329	5579/7442/816	3
WP4462	Platelet-mediated interactions with vascular and circulating cells	3/846	17/7866	0.273885	0.72568	0.652329	6352/7099/7040	3
WP4493	Cells and molecules involved in local acute inflammatory response	3/846	17/7866	0.273885	0.72568	0.652329	3683/718/3576	3
WP4522	Metabolic pathway of LDL, HDL and TG, including diseases	3/846	17/7866	0.273885	0.72568	0.652329	4023/26119/3931	3
WP4962	Airway smooth muscle cell contraction	3/846	17/7866	0.273885	0.72568	0.652329	952/2776/3710	3
WP5109	Familial hyperlipidemia type 2	3/846	17/7866	0.273885	0.72568	0.652329	4023/26119/3931	3
WP2324	AGE/RAGE pathway	9/846	66/7866	0.276118	0.72568	0.652329	5579/4088/4313/4316/6667/2308/3725/6776/842	9
WP2839	Hair follicle development: organogenesis - part 2 of 3	5/846	33/7866	0.278396	0.72568	0.652329	3624/8626/860/5727/4041	5
WP205	IL-7 signaling pathway	4/846	25/7866	0.279005	0.72568	0.652329	2185/1027/5295/6776	4
WP2865	IL1 and megakaryocytes in obesity	4/846	25/7866	0.279005	0.72568	0.652329	114548/7076/7077/3606	4
WP4483	Relationship between inflammation, COX-2 and EGFR	4/846	25/7866	0.279005	0.72568	0.652329	5743/5294/5733/5293	4
WP4521	Glycosylation and related congenital defects	4/846	25/7866	0.279005	0.72568	0.652329	4351/84061/79644/54344	4
WP3942	PPAR signaling pathway	9/846	67/7866	0.291214	0.744808	0.669523	6319/1374/4023/11001/376497/1622/51129/5465/2167	9
WP1531	Vitamin D metabolism	2/846	1966-10-01	0.293242	0.744808	0.669523	120227/1717	2
WP3601	Lipid particles composition	2/846	1966-10-01	0.293242	0.744808	0.669523	4023/3931	2
WP4153	Degradation pathway of sphingolipids, including diseases	2/846	1966-10-01	0.293242	0.744808	0.669523	2760/3073	2
WP4269	Ethanol metabolism production of ROS by CYP2E1	2/846	1966-10-01	0.293242	0.744808	0.669523	6667/5588	2
WP2034	Leptin signaling pathway	10/846	76/7866	0.298312	0.744881	0.669589	6195/6194/6667/2308/5747/1978/5728/5295/1154/2064	10
WP143	Fatty acid beta-oxidation	5/846	34/7866	0.300155	0.744881	0.669589	37/1374/4023/7167/2710	5
WP1601	Fluoropyrimidine activity	5/846	34/7866	0.300155	0.744881	0.669589	10257/7378/2030/7083/9429	5
WP4875	Disruption of postsynaptic signaling by CNV	5/846	34/7866	0.300155	0.744881	0.669589	57555/50944/818/6804/816	5
WP4900	Purinergic signaling	5/846	34/7866	0.300155	0.744881	0.669589	140/5023/286530/5026/2846	5
WP2878	PPAR-alpha pathway	4/846	26/7866	0.304216	0.748095	0.672478	1374/376497/1622/5465	4
WP325	Triacylglyceride synthesis	4/846	26/7866	0.304216	0.748095	0.672478	55326/4023/2710/8611	4
WP2431	Spinal cord injury	15/846	120/7866	0.307747	0.753354	0.677205	2919/5743/1958/1027/7099/2697/2920/3576/7040/4282/57556/4804/1647/65078/1241	15
WP3527	Pre-implantation embryo	8/846	60/7866	0.315178	0.768068	0.690432	2624/678/1958/1649/3159/360/57504/366	8
WP4746	Thyroid hormones production and peripheral downstream signaling effects	12/846	95/7866	0.322096	0.769024	0.691291	4851/6194/2260/2308/57521/9658/23028/10488/5588/842/5208/4881	12
WP3617	Photodynamic therapy-induced NF-kB survival signaling	5/846	35/7866	0.322168	0.769024	0.691291	7422/5743/4313/2920/3576	5
WP4496	Signal transduction through IL1R	5/846	35/7866	0.322168	0.769024	0.691291	4214/11213/3556/3725/7040	5
WP4262	Breast cancer pathway	19/846	157/7866	0.327513	0.769024	0.691291	4853/4851/2260/7976/6667/28514/5293/5728/5295/3725/8324/1643/4616/3714/1647/7475/4041/3480/2064	19
WP4726	Sphingolipid metabolism: integrated pathway	4/846	27/7866	0.329655	0.769024	0.691291	9517/79603/8611/10715	4
WP5072	Modulators of TCR signaling and T cell activation	8/846	61/7866	0.331853	0.769024	0.691291	677/1027/868/5295/26523/8651/1606/5588	8
WP2854	Gene regulatory network modelling somitogenesis	2/846	1966-11-01	0.334812	0.769024	0.691291	4851/28514	2
WP4147	PTF1A related regulatory pathway	2/846	1966-11-01	0.334812	0.769024	0.691291	4851/3516	2
WP1992	Genes targeted by miRNAs in adipocytes	3/846	19/7866	0.335471	0.769024	0.691291	2697/7114/3784	3
WP22	IL-9 signaling pathway	3/846	19/7866	0.335471	0.769024	0.691291	5295/6776/3581	3
WP247	Small ligand GPCRs	3/846	19/7866	0.335471	0.769024	0.691291	5733/5724/1268	3
WP384	Apoptosis modulation by HSP70	3/846	19/7866	0.335471	0.769024	0.691291	4214/835/842	3
WP5033	Genes associated with the development of rheumatoid arthritis	3/846	19/7866	0.335471	0.769024	0.691291	26191/51744/26147	3
WP734	Serotonin receptor 4/6/7 and NR3C signaling	3/846	19/7866	0.335471	0.769024	0.691291	5906/1958/9252	3
WP4241	Type 2 papillary renal cell carcinoma	5/846	36/7866	0.344353	0.782751	0.703631	6513/7422/7040/5155/112399	5
WP4874	CAMKK2 pathway	5/846	36/7866	0.344353	0.782751	0.703631	8536/4773/4094/57521/814	5
WP5098	T-cell activation SARS-CoV-2	11/846	88/7866	0.34582	0.782797	0.703672	64207/5293/5728/5295/3725/57521/56477/4772/3595/5588/942	11
WP35	G protein signaling pathways	12/846	97/7866	0.348763	0.78617	0.706704	5579/2776/113/6548/2788/5150/10681/5588/9590/27115/5581/196883	12
WP4758	Nephrotic syndrome	6/846	45/7866	0.353977	0.79133	0.711342	3675/64423/7490/1287/1286/2262	6
WP98	Prostaglandin synthesis and regulation	6/846	45/7866	0.353977	0.79133	0.711342	9536/5742/10257/5743/309/5733	6
WP2877	Vitamin D receptor pathway	22/846	187/7866	0.360219	0.801968	0.720905	29923/3684/1027/4773/7077/5368/92737/2308/1946/5243/50486/9173/7040/215/126364/928/57167/5588/1543/1032/1647/4041	22
WP391	Mitochondrial gene expression	3/846	20/7866	0.366253	0.806286	0.724787	6667/814/51106	3
WP1471	Target of rapamycin (TOR) signaling	5/846	37/7866	0.366629	0.806286	0.724787	54541/58528/1978/57521/79899	5
WP3529	Zinc homeostasis	5/846	37/7866	0.366629	0.806286	0.724787	57181/201266/4502/7781/4501	5
WP1591	Heart development	6/846	46/7866	0.373985	0.813222	0.731022	7422/8553/4775/4851/4773/4772	6
WP3672	lncRNA-mediated mechanisms of therapeutic resistance	2/846	1966-12-01	0.375626	0.813222	0.731022	5243/7475	2
WP4495	IL-10 anti-inflammatory signaling pathway	2/846	1966-12-01	0.375626	0.813222	0.731022	3587/645	2
WP4540	Hippo signaling regulation pathways	12/846	99/7866	0.375796	0.813222	0.731022	2321/5579/4088/4914/2776/2260/5330/4804/5588/64403/5581/3480	12
WP3613	Photodynamic therapy-induced unfolded protein response	4/846	29/7866	0.380737	0.817375	0.734755	9695/7184/1649/10018	4
WP4494	Selective expression of chemokine receptors during T-cell polarization	4/846	29/7866	0.380737	0.817375	0.734755	7852/7040/2833/3595	4
WP45	G1 to S cell cycle control	8/846	64/7866	0.382577	0.818079	0.735388	901/1027/8900/5557/10488/1032/4331/1647	8
WP1982	Sterol regulatory element-binding proteins (SREBP) signaling	9/846	73/7866	0.385155	0.820351	0.73743	6319/51141/6713/4023/2222/6667/1622/11236/4190	9
WP3670	Interactions between LOXL4 and oxidative stress pathway	3/846	21/7866	0.39678	0.825827	0.742353	2335/780/7040	3
WP497	Urea cycle and metabolism of amino groups	3/846	21/7866	0.39678	0.825827	0.742353	1152/2628/6611	3
WP4970	Galanin receptor pathway	3/846	21/7866	0.39678	0.825827	0.742353	7422/1027/10018	3
WP5066	FOXA2 pathway	3/846	21/7866	0.39678	0.825827	0.742353	10257/51085/2308	3
WP5097	CCL18 signaling pathway	7/846	56/7866	0.397363	0.825827	0.742353	2335/3939/6513/4313/2185/205/5728	7
WP706	Sudden infant death syndrome (SIDS) susceptibility pathways	19/846	164/7866	0.401387	0.825827	0.742353	2624/4602/7422/2597/8553/1958/5979/1374/7184/6711/2697/10971/6667/226/3576/3784/3725/55536/4824	19
WP2884	NRF2 pathway	17/846	146/7866	0.402316	0.825827	0.742353	6515/6535/6513/6518/10257/6526/1958/7048/4259/2947/57181/114134/201266/7040/5155/645/5265	17
WP3851	TLR4 signaling and tolerance	4/846	30/7866	0.40616	0.825827	0.742353	3635/11213/7099/3576	4
WP2848	Pluripotent stem cell differentiation pathway	6/846	48/7866	0.414035	0.825827	0.742353	7422/3624/1435/4851/7040/5155	6
WP1423	Ganglio sphingolipid metabolism	2/846	13/7866	0.415365	0.825827	0.742353	6482/8869	2
WP186	Homologous recombination	2/846	13/7866	0.415365	0.825827	0.742353	57804/5424	2
WP229	Irinotecan pathway	2/846	13/7866	0.415365	0.825827	0.742353	4864/9429	2
WP3876	BMP2-WNT4-FOXO1 pathway in primary endometrial stromal cell differentiation	2/846	13/7866	0.415365	0.825827	0.742353	2308/10018	2
WP4190	Mevalonate arm of cholesterol biosynthesis pathway	2/846	13/7866	0.415365	0.825827	0.742353	2222/3155	2
WP4484	Control of immune tolerance by vasoactive intestinal peptide	2/846	13/7866	0.415365	0.825827	0.742353	7040/942	2
WP4788	Autosomal recessive osteopetrosis pathways	2/846	13/7866	0.415365	0.825827	0.742353	8792/29887	2
WP4919	Neuroinflammation	2/846	13/7866	0.415365	0.825827	0.742353	7099/3725	2
WP3651	Pathways affected in adenoid cystic carcinoma	8/846	66/7866	0.416637	0.825827	0.742353	4602/4851/221037/3008/5728/63035/93986/2064	8
WP2064	Neural crest differentiation	12/846	102/7866	0.41673	0.825827	0.742353	4602/4853/4851/3516/2260/7976/8841/28514/3198/5376/1488/55869	12
WP3645	NAD+ biosynthetic pathways	3/846	22/7866	0.426895	0.830757	0.746784	952/23408/23475	3
WP3657	Hematopoietic stem cell gene regulation by GABP alpha/beta complex	3/846	22/7866	0.426895	0.830757	0.746784	5728/1788/1789	3
WP4482	Vitamin D in inflammatory diseases	3/846	22/7866	0.426895	0.830757	0.746784	4088/4214/4772	3
WP4961	STING pathway in Kawasaki-like disease and COVID-19	3/846	22/7866	0.426895	0.830757	0.746784	114548/2152/340061	3
WP545	Complement activation	3/846	22/7866	0.426895	0.830757	0.746784	1604/1675/718	3
WP3996	Ethanol effects on histone modifications	4/846	31/7866	0.431372	0.831224	0.747204	8841/8854/10919/55869	4
WP4304	Oligodendrocyte specification and differentiation, leading to myelin components for CNS	4/846	31/7866	0.431372	0.831224	0.747204	2919/2920/5155/3976	4
WP2526	PDGF pathway	5/846	40/7866	0.433281	0.831224	0.747204	4214/5295/3725/7074/5155	5
WP4829	mBDNF and proBDNF regulation of GABA neurotransmission	5/846	40/7866	0.433281	0.831224	0.747204	5294/5728/5295/4804/2561	5
WP4223	Ras signaling	21/846	186/7866	0.441122	0.843275	0.758037	2321/5579/5906/4914/5337/5880/25780/2260/5899/808/5293/5295/7074/391013/2788/4804/10681/11186/5900/8437/3480	21
WP1433	Nucleotide-binding oligomerization domain (NOD) pathway	5/846	41/7866	0.455217	0.860438	0.773465	114548/9447/3606/10392/842	5
WP2875	Constitutive androstane receptor pathway	4/846	32/7866	0.456287	0.860438	0.773465	211/6667/2308/5243	4
WP5044	Kynurenine pathway and links to cell senescence	3/846	23/7866	0.456462	0.860438	0.773465	7099/2308/23475	3
WP531	DNA mismatch repair	3/846	23/7866	0.456462	0.860438	0.773465	2956/57804/5424	3
WP51	Regulation of actin cytoskeleton	17/846	151/7866	0.459283	0.862751	0.775544	2335/9459/5294/5880/7114/2260/5287/5747/5293/5295/10152/6548/5829/3984/5155/8045/54961	17
WP4298	Acute viral myocarditis	10/846	87/7866	0.462306	0.865119	0.777673	7852/3683/1604/5880/7099/835/5295/8651/7040/842	10
WP366	TGF-beta signaling pathway	15/846	133/7866	0.463742	0.865119	0.777673	2335/4739/4088/6711/5163/6667/7048/5747/860/7046/5295/3725/3673/7040/8462	15
WP1403	AMP-activated protein kinase (AMPK) signaling	8/846	69/7866	0.467458	0.869054	0.78121	5294/1374/2997/8900/5293/1978/5295/57521	8
WP4538	Regulatory circuits of the STAT3 signaling pathway	9/846	79/7866	0.480562	0.873289	0.785017	5579/57521/3587/3925/3595/3581/9466/3590/1441	9
WP2363	Gastric cancer network 2	4/846	33/7866	0.480823	0.873289	0.785017	51316/29028/7153/1299	4
WP4481	Resistin as a regulator of inflammation	4/846	33/7866	0.480823	0.873289	0.785017	5294/3576/5293/5330	4
WP4838	Regucalcin in proximal tubule epithelial kidney cells	4/846	33/7866	0.480823	0.873289	0.785017	7046/7040/5588/842	4
WP5083	Neuroinflammation and glutamatergic signaling	16/846	144/7866	0.484879	0.873289	0.785017	6515/6513/2752/5579/4088/84230/7048/7046/3587/7040/5330/3976/818/814/116444/816	16
WP262	Ebstein-Barr virus LMP1 signaling	3/846	24/7866	0.485364	0.873289	0.785017	6352/6364/3576	3
WP3612	Photodynamic therapy-induced NFE2L2 (NRF2) survival signaling	3/846	24/7866	0.485364	0.873289	0.785017	10257/3725/9429	3
WP4725	Sphingolipid metabolism overview	3/846	24/7866	0.485364	0.873289	0.785017	9517/79603/10715	3
WP3865	Novel intracellular components of RIG-I-like receptor (RLR) pathway	7/846	61/7866	0.488274	0.873289	0.785017	4214/3576/340061/6387/843/79132/26007	7
WP3	Transcriptional activation by NRF2 in response to phytochemicals	2/846	15/7866	0.490721	0.873289	0.785017	4094/2048	2
WP3299	let-7 inhibition of ES cell reprogramming	2/846	15/7866	0.490721	0.873289	0.785017	1958/131405	2
WP4891	COVID-19 adverse outcome pathway	2/846	15/7866	0.490721	0.873289	0.785017	1440/3576	2
WP5063	FOXP3 in COVID-19	2/846	15/7866	0.490721	0.873289	0.785017	6776/942	2
WP4747	Netrin-UNC5B signaling pathway	6/846	52/7866	0.492899	0.87429	0.785917	3635/2185/6018/5747/3725/4756	6
WP1449	Regulation of toll-like receptor signaling pathway	16/846	145/7866	0.496527	0.877847	0.789114	6352/5294/11213/7099/6850/57161/695/3576/5293/10906/5295/3725/8651/1154/59307/942	16
WP1984	Integrated breast cancer pathway	17/846	155/7866	0.504574	0.881153	0.792086	571/7422/5906/56911/25780/7035/6667/2308/7048/5728/7046/3725/55526/2956/10811/842/1647	17
WP400	p38 MAPK signaling pathway	4/846	34/7866	0.504912	0.881153	0.792086	4214/1649/9252/7046	4
WP408	Oxidative stress response	4/846	34/7866	0.504912	0.881153	0.792086	6667/4784/1543/4501	4
WP4950	16p11.2 distal deletion syndrome	4/846	34/7866	0.504912	0.881153	0.792086	3732/975/4773/718	4
WP382	MAPK signaling pathway	27/846	249/7866	0.513042	0.890402	0.8004	2317/4214/1849/4775/5906/4914/1848/5880/1649/25780/2260/2872/7048/9252/7046/3725/7040/5155/4772/8913/3925/7786/2316/93589/782/1647/4137	27
WP1528	Physiological and pathological hypertrophy of the heart	3/846	25/7866	0.513503	0.890402	0.8004	5579/3725/5581	3
WP314	Fas ligand pathway and stress induction of heat shock proteins	5/846	44/7866	0.51937	0.890698	0.800667	4214/4001/3725/843/842	5
WP4136	Fibrin complement receptor 3 signaling pathway	5/846	44/7866	0.51937	0.890698	0.800667	3684/2921/868/7099/6850	5
WP3644	NAD+ metabolism	2/846	16/7866	0.526037	0.890698	0.800667	952/23408	2
WP3958	GPR40 pathway	2/846	16/7866	0.526037	0.890698	0.800667	3710/5330	2
WP47	Hedgehog signaling pathway Netpath	2/846	16/7866	0.526037	0.890698	0.800667	5727/51684	2
WP4705	Pathways of nucleic acid metabolism and innate immune sensing	2/846	16/7866	0.526037	0.890698	0.800667	8635/340061	2
WP53	ID signaling pathway	2/846	16/7866	0.526037	0.890698	0.800667	3398/2004	2
WP244	Alpha 6 beta 4 signaling pathway	4/846	35/7866	0.528492	0.890698	0.800667	5747/1978/5295/3909	4
WP299	Nuclear receptors in lipid metabolism and toxicity	4/846	35/7866	0.528492	0.890698	0.800667	5465/5916/5243/5914	4
WP1544	MicroRNAs in cardiomyocyte hypertrophy	11/846	101/7866	0.530211	0.89082	0.800776	5579/5294/5293/1827/5295/7040/5330/3976/1154/4041/3480	11
WP2018	RANKL/RANK signaling pathway	6/846	55/7866	0.549644	0.904835	0.813375	6850/5747/5295/8792/3725/4772	6
WP1772	Apoptosis modulation and signaling	10/846	93/7866	0.550252	0.904835	0.813375	664/8793/835/3725/5366/10018/8797/8743/843/842	10
WP3971	OSX and miRNAs in tooth development	4/846	36/7866	0.55151	0.904835	0.813375	4853/4851/860/121340	4
WP4877	Host-pathogen interaction of human coronaviruses - MAPK signaling	4/846	36/7866	0.55151	0.904835	0.813375	6195/4214/1649/3725	4
WP3594	Circadian rhythm genes	22/846	207/7866	0.55796	0.904835	0.813375	5054/8553/1958/4914/1960/1374/2776/3398/23239/8841/4297/5465/5728/9099/8792/3725/79365/6096/4804/7153/5936/9572	22
WP474	Endochondral ossification	7/846	65/7866	0.557973	0.904835	0.813375	7422/2260/860/7040/1300/5727/3480	7
WP4808	Endochondral ossification with skeletal dysplasias	7/846	65/7866	0.557973	0.904835	0.813375	7422/2260/860/7040/1300/5727/3480	7
WP179	Cell cycle	13/846	122/7866	0.558092	0.904835	0.813375	4088/1027/9700/10971/8900/10459/7040/8556/4616/991/1032/1647/699	13
WP2289	Drug induction of bile acid pathway	2/846	17/7866	0.559657	0.904835	0.813375	10257/5243	2
WP3935	Leptin-insulin signaling overlap	2/846	17/7866	0.559657	0.904835	0.813375	5294/8651	2
WP4337	ncRNAs involved in STAT3 signaling in hepatocellular carcinoma	2/846	17/7866	0.559657	0.904835	0.813375	6659/3590	2
WP554	ACE inhibitor pathway	2/846	17/7866	0.559657	0.904835	0.813375	10159/7040	2
WP4535	Envelope proteins and their potential roles in EDMD physiopathology	5/846	46/7866	0.560295	0.904835	0.813375	4088/113/7040/161176/196883	5
WP24	Peptide GPCRs	8/846	75/7866	0.565401	0.910363	0.818344	7852/4923/1524/2833/643/10396/2357/3579	8
WP2035	Follicle stimulating hormone (FSH) signaling pathway	3/846	27/7866	0.567195	0.910542	0.818504	6194/2308/1978	3
WP3995	Prion disease pathway	4/846	37/7866	0.573919	0.915901	0.823322	7184/2260/5747/5621	4
WP619	Type II interferon signaling (IFNG)	4/846	37/7866	0.573919	0.915901	0.823322	3433/5698/3659/8651	4
WP195	IL-1 signaling pathway	6/846	57/7866	0.585825	0.930296	0.836262	4214/11213/57161/3556/5295/3725	6
WP3664	Regulation of Wnt / B-catenin signaling by small molecule compounds	2/846	18/7866	0.591537	0.930296	0.836262	4035/8324	2
WP3879	4-hydroxytamoxifen, Dexamethasone, and Retinoic Acids Regulation of p27 Expression	2/846	18/7866	0.591537	0.930296	0.836262	2872/1978	2
WP5052	Nephrogenesis	2/846	18/7866	0.591537	0.930296	0.836262	4853/8854	2
WP5061	Fatty acid transporters	2/846	18/7866	0.591537	0.930296	0.836262	1622/2167	2
WP4932	7q11.23 copy number variation syndrome	11/846	106/7866	0.597228	0.931823	0.837635	7462/2597/26608/3159/695/8841/51085/3984/6804/91647/155382	11
WP1541	Energy metabolism	5/846	48/7866	0.599398	0.931823	0.837635	2308/5465/818/814/51106	5
WP2873	Aryl hydrocarbon receptor pathway	5/846	48/7866	0.599398	0.931823	0.837635	1027/3725/7040/5055/1543	5
WP4008	NO/cGMP/PKG mediated neuroprotection	5/846	48/7866	0.599398	0.931823	0.837635	818/706/842/4881/816	5
WP4685	Melanoma	7/846	68/7866	0.607339	0.934221	0.83979	808/5293/5728/5295/1643/4616/1647	7
WP399	Wnt signaling pathway and pluripotency	11/846	107/7866	0.610101	0.934221	0.83979	5579/85409/4316/7976/3725/8324/5588/1488/5581/7475/4041	11
WP4949	16p11.2 proximal deletion syndrome	8/846	78/7866	0.611308	0.934221	0.83979	6693/8841/226/3476/5728/83719/23475/6477	8
WP4150	Wnt signaling in kidney disease	4/846	39/7866	0.616772	0.934221	0.83979	7976/8324/7475/4041	4
WP2583	T cell receptor and co-stimulatory signaling	3/846	29/7866	0.617084	0.934221	0.83979	4773/5163/5728	3
WP3869	Cannabinoid receptor signaling	3/846	29/7866	0.617084	0.934221	0.83979	1268/113/1543	3
WP4969	RAS and bradykinin pathways in COVID-19	3/846	29/7866	0.617084	0.934221	0.83979	5054/4881/3816	3
WP4205	MET in type 1 papillary renal cell carcinoma	6/846	59/7866	0.620451	0.934221	0.83979	5906/5747/6135/5293/5295/3725	6
WP2011	SREBF and miR33 in cholesterol and lipid homeostasis	2/846	19/7866	0.621663	0.934221	0.83979	6319/5465	2
WP3877	MYD88 distinct input-output pathway	2/846	19/7866	0.621663	0.934221	0.83979	7099/3725	2
WP3967	miR-509-3p alteration of YAP1/ECM axis	2/846	19/7866	0.621663	0.934221	0.83979	2335/5090	2
WP4784	Proteoglycan biosynthesis	2/846	19/7866	0.621663	0.934221	0.83979	347734/64132	2
WP1422	Sphingolipid pathway	3/846	30/7866	0.64052	0.954605	0.858113	9517/79603/8611	3
WP2533	Glycerophospholipid biosynthetic pathway	3/846	30/7866	0.64052	0.954605	0.858113	5294/5293/2710	3
WP4719	Eicosanoid metabolism via cyclooxygenases (COX)	3/846	30/7866	0.64052	0.954605	0.858113	9536/5742/5743	3
WP4478	LTF danger signal response pathway	2/846	20/7866	0.650042	0.962993	0.865654	7099/3576	2
WP4942	15q13.3 copy number variation syndrome	2/846	20/7866	0.650042	0.962993	0.865654	6352/54893	2
WP4336	ncRNAs involved in Wnt signaling in hepatocellular carcinoma	9/846	91/7866	0.655949	0.962993	0.865654	85409/27123/7976/5176/3725/8324/1488/7475/4041	9
WP69	T-cell receptor (TCR) signaling pathway	9/846	91/7866	0.655949	0.962993	0.865654	2185/4773/868/5295/3725/7040/4772/2533/5588	9
WP3941	Oxidative damage response	4/846	41/7866	0.656829	0.962993	0.865654	4214/1027/842/1647	4
WP4698	Vitamin D-sensitive calcium signaling in depression	4/846	41/7866	0.656829	0.962993	0.865654	493/55818/3710/23028	4
WP4752	Base excision repair	3/846	31/7866	0.662929	0.96931	0.871332	4350/57804/5424	3
WP2333	Trans-sulfuration pathway	1/846	1966-10-01	0.679718	0.98066	0.881535	4357	1
WP2874	Liver X receptor pathway	1/846	1966-10-01	0.679718	0.98066	0.881535	6319	1
WP3934	Leptin and adiponectin	1/846	1966-10-01	0.679718	0.98066	0.881535	1374	1
WP4536	Genes related to primary cilium development (based on CRISPR)	10/846	103/7866	0.682075	0.98066	0.881535	85459/79600/84314/583/51057/54903/403/55112/80817/57560	10
WP4549	Fragile X syndrome	12/846	123/7866	0.683867	0.98066	0.881535	8536/1374/5163/1268/5728/57521/50944/9743/814/8218/816/2561	12
WP34	Ovarian infertility	3/846	32/7866	0.684306	0.98066	0.881535	4088/1958/1027	3
WP727	Monoamine transport	3/846	32/7866	0.684306	0.98066	0.881535	114907/5819/6804	3
WP4224	Purine metabolism and related disorders	2/846	22/7866	0.701681	0.98066	0.881535	10606/3614	2
WP4864	Host-pathogen interaction of human coronaviruses - apoptosis	2/846	22/7866	0.701681	0.98066	0.881535	10018/842	2
WP2864	Apoptosis-related network due to altered Notch3 in ovarian cancer	5/846	54/7866	0.703937	0.98066	0.881535	2185/1027/10276/5747/27018	5
WP2817	Mammary gland development pathway - Pregnancy and lactation (Stage 3 of 4)	3/846	33/7866	0.704654	0.98066	0.881535	8792/51083/2064	3
WP2876	Pregnane X receptor pathway	3/846	33/7866	0.704654	0.98066	0.881535	10257/2308/5243	3
WP422	MAPK cascade	3/846	33/7866	0.704654	0.98066	0.881535	4214/3725/7786	3
WP453	Inflammatory response pathway	3/846	33/7866	0.704654	0.98066	0.881535	2335/942/7059	3
WP58	Monoamine GPCRs	3/846	33/7866	0.704654	0.98066	0.881535	3269/153/151	3
WP4753	Nucleotide excision repair	4/846	44/7866	0.711428	0.98066	0.881535	1643/57804/5424/4331	4
WP1455	Serotonin transporter activity	1/846	1966-11-01	0.714209	0.98066	0.881535	6804	1
WP3630	NAD metabolism, sirtuins and aging	1/846	1966-11-01	0.714209	0.98066	0.881535	2308	1
WP3656	Interleukin-1 induced activation of NF-kB	1/846	1966-11-01	0.714209	0.98066	0.881535	84962	1
WP5120	Inclusion body myositis	1/846	1966-11-01	0.714209	0.98066	0.881535	4137	1
WP4655	Cytosolic DNA-sensing pathway	7/846	76/7866	0.723103	0.98066	0.881535	6352/9447/340061/3606/51082/5437/843	7
WP2197	Endothelin pathways	3/846	34/7866	0.723984	0.98066	0.881535	10267/153/10681	3
WP3676	BDNF-TrkB signaling	3/846	34/7866	0.723984	0.98066	0.881535	6195/5294/1978	3
WP4197	Immune response to tuberculosis	2/846	23/7866	0.725036	0.98066	0.881535	3659/8651	2
WP4357	NRF2-ARE regulation	2/846	23/7866	0.725036	0.98066	0.881535	4094/2048	2
WP4830	GDNF/RET signaling axis	2/846	23/7866	0.725036	0.98066	0.881535	5979/10252	2
WP712	Estrogen signaling pathway	2/846	23/7866	0.725036	0.98066	0.881535	6667/3725	2
WP4313	Ferroptosis	6/846	66/7866	0.727599	0.98066	0.881535	571/6303/2222/5621/246/30061	6
WP4022	Pyrimidine metabolism	8/846	87/7866	0.732091	0.98066	0.881535	7378/953/7083/51082/57804/5557/5437/5424	8
WP4656	Joubert syndrome	7/846	77/7866	0.735785	0.98066	0.881535	79600/583/2316/9738/54903/51684/403	7
WP5117	Cohesin complex - Cornelia de Lange syndrome	3/846	35/7866	0.742311	0.98066	0.881535	9700/114799/55869	3
WP2446	Retinoblastoma gene in cancer	8/846	88/7866	0.743779	0.98066	0.881535	3148/1027/6596/2956/3925/8819/5557/7153	8
WP4545	Oxysterols derived from cholesterol	4/846	46/7866	0.744134	0.98066	0.881535	11001/10682/80270/1717	4
WP1425	Bone morphogenic protein (BMP) signaling and regulation	1/846	1966-12-01	0.744989	0.98066	0.881535	860	1
WP1559	Transcription factors regulate miRNAs related to cardiac hypertrophy	1/846	1966-12-01	0.744989	0.98066	0.881535	7040	1
WP2007	Iron metabolism in placenta	1/846	1966-12-01	0.744989	0.98066	0.881535	30061	1
WP2290	RalA downstream regulated genes	1/846	1966-12-01	0.744989	0.98066	0.881535	5880	1
WP3849	MAPK and NFkB signaling pathways inhibited by Yersinia YopJ	1/846	1966-12-01	0.744989	0.98066	0.881535	4214	1
WP4524	Alternative pathway of fetal androgen synthesis	1/846	1966-12-01	0.744989	0.98066	0.881535	8630	1
WP4583	Biomarkers for urea cycle disorders	1/846	1966-12-01	0.744989	0.98066	0.881535	2628	1
WP334	GPCRs, class B secretin-like	2/846	24/7866	0.746824	0.98066	0.881535	22859/2696	2
WP4595	Urea cycle and associated pathways	2/846	24/7866	0.746824	0.98066	0.881535	10166/4190	2
WP4917	Proximal tubule transport	5/846	58/7866	0.762175	0.994107	0.893622	6513/10257/760/5243/9429	5
WP707	DNA damage response	6/846	69/7866	0.76641	0.994107	0.893622	1027/5366/1643/4616/842/1647	6
WP2895	Differentiation of white and brown adipocyte	2/846	25/7866	0.767113	0.994107	0.893622	51316/27129	2
WP3944	Serotonin and anxiety-related events	1/846	13/7866	0.772458	0.994107	0.893622	5579	1
WP4792	Purine metabolism	1/846	13/7866	0.772458	0.994107	0.893622	3614	1
WP4947	Nitric oxide metabolism in cystic fibrosis	1/846	13/7866	0.772458	0.994107	0.893622	23564	1
WP26	S1P receptor signal transduction	2/846	26/7866	0.785972	0.994107	0.893622	5287/5330	2
WP698	Glucuronidation	2/846	26/7866	0.785972	0.994107	0.893622	55276/5236	2
WP322	Osteoblast signaling	1/846	14/7866	0.796971	0.994107	0.893622	5155	1
WP3930	EDA signaling in hair follicle development	1/846	14/7866	0.796971	0.994107	0.893622	5727	1
WP5037	Riboflavin and CoQ disorders	1/846	14/7866	0.796971	0.994107	0.893622	56997	1
WP2637	Interleukin-1 (IL-1) structural pathway	4/846	50/7866	0.800942	0.994107	0.893622	4214/2872/3556/9252	4
WP4258	lncRNA in canonical Wnt signaling and colorectal cancer	9/846	104/7866	0.801023	0.994107	0.893622	85409/27123/7976/5176/3725/8324/1488/7475/4041	9
WP4532	Intraflagellar transport proteins binding to dynein	2/846	27/7866	0.803474	0.994107	0.893622	55112/57560	2
WP170	Nuclear receptors	3/846	39/7866	0.806066	0.994107	0.893622	5465/5916/5914	3
WP117	GPCRs, other	8/846	94/7866	0.806424	0.994107	0.893622	283383/4923/1268/140/53831/2833/9620/3579	8
WP3611	Photodynamic therapy-induced AP-1 survival signaling	4/846	51/7866	0.813432	0.994107	0.893622	4313/3725/10018/8743	4
WP1604	Codeine and morphine metabolism	1/846	15/7866	0.818846	0.994107	0.893622	5243	1
WP206	Fatty acid omega-oxidation	1/846	15/7866	0.818846	0.994107	0.893622	1543	1
WP3853	ERK pathway in Huntington's disease	1/846	15/7866	0.818846	0.994107	0.893622	9252	1
WP3933	Kennedy pathway from sphingolipids	1/846	15/7866	0.818846	0.994107	0.893622	1119	1
WP4504	Cysteine and methionine catabolism	1/846	15/7866	0.818846	0.994107	0.893622	4357	1
WP4584	Biomarkers for pyrimidine metabolism disorders	1/846	15/7866	0.818846	0.994107	0.893622	1152	1
WP4814	Somatic sex determination	1/846	15/7866	0.818846	0.994107	0.893622	7490	1
WP4905	1q21.1 copy number variation syndrome	2/846	28/7866	0.819693	0.994107	0.893622	50848/2697	2
WP5121	Sphingolipid metabolism in senescence	2/846	28/7866	0.819693	0.994107	0.893622	5579/79603	2
WP2516	ATM signaling pathway	3/846	40/7866	0.819761	0.994107	0.893622	835/3725/1647	3
WP2267	Synaptic vesicle pathway	4/846	52/7866	0.825273	0.994107	0.893622	6812/6804/5864/8218	4
WP524	G13 signaling pathway	3/846	41/7866	0.832624	0.994107	0.893622	5293/3984/11113	3
WP183	Proteasome degradation	5/846	64/7866	0.832686	0.994107	0.893622	3107/3105/5698/7318/3134	5
WP4329	miRNAs involvement in the immune response in sepsis	5/846	64/7866	0.832686	0.994107	0.893622	7099/3576/3659/1991/114614	5
WP2406	Cardiac progenitor differentiation	4/846	53/7866	0.836485	0.994107	0.893622	7852/3624/4851/7040	4
WP363	Wnt signaling pathway	4/846	53/7866	0.836485	0.994107	0.893622	5579/4773/2697/4041	4
WP3931	Embryonic stem cell pluripotency pathways	10/846	119/7866	0.837465	0.994107	0.893622	2260/7976/5293/5728/3725/8324/5155/3976/7475/4041	10
WP2453	TCA cycle and deficiency of pyruvate dehydrogenase complex (PDHc)	1/846	16/7866	0.838367	0.994107	0.893622	4190	1
WP4210	Tryptophan catabolism leading to NAD+ production	1/846	16/7866	0.838367	0.994107	0.893622	23475	1
WP4724	Omega-9 fatty acid synthesis	1/846	16/7866	0.838367	0.994107	0.893622	6319	1
WP4928	MAPK pathway in congenital thyroid cancer	1/846	16/7866	0.838367	0.994107	0.893622	3725	1
WP501	GPCRs, class C metabotropic glutamate, pheromone	1/846	16/7866	0.838367	0.994107	0.893622	55890	1
WP550	Biogenic amine synthesis	1/846	16/7866	0.838367	0.994107	0.893622	3067	1
WP2636	Common pathways underlying drug addiction	3/846	42/7866	0.84469	0.994107	0.893622	5579/5906/814	3
WP3298	Melatonin metabolism and effects	3/846	42/7866	0.84469	0.994107	0.893622	2308/153/1543	3
WP466	DNA replication	3/846	42/7866	0.84469	0.994107	0.893622	57804/5557/5424	3
WP107	Translation factors	4/846	54/7866	0.847088	0.994107	0.893622	1917/1975/1978/8637	4
WP3940	One-carbon metabolism and related pathways	4/846	54/7866	0.847088	0.994107	0.893622	586/5337/1788/1119	4
WP2855	Dopaminergic neurogenesis	2/846	30/7866	0.848571	0.994107	0.893622	5979/7040	2
WP4923	Autophagy	2/846	30/7866	0.848571	0.994107	0.893622	22863/57521	2
WP4523	Classical pathway of steroidogenesis with glucocorticoid and mineralocorticoid metabolism	1/846	17/7866	0.855786	0.994107	0.893622	9563	1
WP4872	MAP3K1 role in promoting and blocking gonadal determination	1/846	17/7866	0.855786	0.994107	0.893622	4214	1
WP2911	miRNA targets in ECM and membrane receptors	3/846	43/7866	0.855994	0.994107	0.893622	2335/3693/7148	3
WP364	IL-6 signaling pathway	3/846	43/7866	0.855994	0.994107	0.893622	7076/5295/3659	3
WP405	Eukaryotic transcription initiation	3/846	43/7866	0.855994	0.994107	0.893622	51082/5437/4331	3
WP2272	Pathogenic Escherichia coli infection	4/846	55/7866	0.857106	0.994107	0.893622	7099/7277/10971/8440	4
WP4222	Phosphodiesterases in neuronal function	4/846	55/7866	0.857106	0.994107	0.893622	113/5150/27115/196883	4
WP241	One-carbon metabolism	2/846	31/7866	0.861374	0.994107	0.893622	1788/1789	2
WP4249	Hedgehog signaling pathway	3/846	44/7866	0.866573	0.994107	0.893622	91653/5727/51684	3
WP4577	Neurodegeneration with brain iron accumulation (NBIA) subtypes pathway	3/846	44/7866	0.866573	0.994107	0.893622	22863/57521/23400	3
WP5085	Vasopressin-regulated water reabsorption	3/846	44/7866	0.866573	0.994107	0.893622	360/64764/10488	3
WP5124	Alzheimer's disease	24/846	270/7866	0.867405	0.994107	0.893622	2597/4035/5743/102/1435/4023/2776/1649/7277/22863/27123/489/7976/808/3710/5293/5295/8324/5330/89953/842/7475/4041/4137	24
WP2813	Mammary gland development pathway - Embryonic development (Stage 1 of 4)	1/846	18/7866	0.87133	0.994107	0.893622	7040	1
WP4533	Transcription co-factors SKI and SKIL protein partners	1/846	18/7866	0.87133	0.994107	0.893622	8841	1
WP78	TCA cycle (aka Krebs or citric acid cycle)	1/846	18/7866	0.87133	0.994107	0.893622	3418	1
WP2525	Trans-sulfuration and one-carbon metabolism	2/846	32/7866	0.873178	0.994107	0.893622	1788/1789	2
WP2795	Cardiac hypertrophic response	4/846	57/7866	0.87547	0.994107	0.893622	4214/4773/7046/7040	4
WP75	Toll-like receptor signaling pathway	8/846	104/7866	0.884014	0.994107	0.893622	6352/5294/7099/3576/5293/5295/3725/942	8
WP4863	Host-pathogen interaction of human coronaviruses - autophagy	1/846	19/7866	0.8852	0.994107	0.893622	89849	1
WP5101	Congenital generalized lipodystrophy (CGL)	1/846	19/7866	0.8852	0.994107	0.893622	284119	1
WP697	Estrogen metabolism	1/846	19/7866	0.8852	0.994107	0.893622	1543	1
WP1530	miRNA regulation of DNA damage response	7/846	93/7866	0.885429	0.994107	0.893622	1027/5366/1643/4616/407975/842/1647	7
WP3878	ATM signaling in development and disease	3/846	46/7866	0.885692	0.994107	0.893622	165918/9025/699	3
WP2507	Nanomaterial induced apoptosis	1/846	20/7866	0.897577	0.999789	0.89873	842	1
WP732	Serotonin receptor 2 and ELK-SRF/GATA4 signaling	1/846	20/7866	0.897577	0.999789	0.89873	2776	1
WP4879	Overlap between signal transduction pathways contributing to LMNA laminopathies	4/846	60/7866	0.89918	0.999789	0.89873	4088/4851/860/7040	4
WP3584	MECP2 and associated Rett syndrome	5/846	72/7866	0.899188	0.999789	0.89873	6194/6667/5728/11168/3480	5
WP4534	Mechanoregulation and pathology of YAP/TAZ via Hippo and non-Hippo mechanisms	3/846	48/7866	0.902327	0.999789	0.89873	3695/3693/10971	3
WP691	Tamoxifen metabolism	1/846	21/7866	0.908621	0.999789	0.89873	1543	1
WP410	Exercise-induced circadian regulation	3/846	49/7866	0.909798	0.999789	0.89873	694/2947/50486	3
WP3863	T-cell antigen receptor (TCR) pathway during Staphylococcus aureus infection	4/846	62/7866	0.912688	0.999789	0.89873	4773/5163/3725/5588	4
WP4946	DNA repair pathways, full network	9/846	121/7866	0.915074	0.999789	0.89873	5906/4350/1643/2956/2178/57804/5424/4331/83990	9
WP4673	Male infertility	12/846	155/7866	0.917463	0.999789	0.89873	55818/4313/3159/2119/8900/56603/9194/5243/143689/27030/1191/1543	12
WP1584	Type II diabetes mellitus	1/846	22/7866	0.918475	0.999789	0.89873	2710	1
WP3580	Methionine de novo and salvage pathway	1/846	22/7866	0.918475	0.999789	0.89873	6611	1
WP3599	Transcription factor regulation in adipogenesis	1/846	22/7866	0.918475	0.999789	0.89873	2308	1
WP3872	Regulation of apoptosis by parathyroid hormone-related protein	1/846	22/7866	0.918475	0.999789	0.89873	5294	1
WP4884	Pathogenesis of SARS-CoV-2 mediated by nsp9-nsp10 complex	1/846	22/7866	0.918475	0.999789	0.89873	3576	1
WP2447	Amyotrophic lateral sclerosis (ALS)	2/846	38/7866	0.926558	0.999995	0.898915	57679/842	2
WP3591	Sleep regulation	2/846	38/7866	0.926558	0.999995	0.898915	2030/3606	2
WP2509	Nanoparticle triggered autophagic cell death	1/846	24/7866	0.935113	0.999995	0.898915	22863	1
WP4722	Glycerolipids and glycerophospholipids	1/846	24/7866	0.935113	0.999995	0.898915	5337	1
WP15	Selenium micronutrient network	6/846	92/7866	0.940456	0.999995	0.898915	5054/5742/241/5743/22928/57190	6
WP4803	Ciliopathies	14/846	184/7866	0.940873	0.999995	0.898915	79600/84314/167691/583/84662/282809/25886/51057/54903/51684/403/55112/57560/4751	14
WP3959	DNA IR-double strand breaks and cellular response via ATM	3/846	55/7866	0.944697	0.999995	0.898915	9025/842/11186	3
WP4842	Mammalian disorder of sexual development	1/846	26/7866	0.948359	0.999995	0.898915	7490	1
WP2036	TNF-related weak inducer of apoptosis (TWEAK) signaling pathway	2/846	42/7866	0.949481	0.999995	0.898915	6352/3725	2
WP465	Tryptophan metabolism	2/846	42/7866	0.949481	0.999995	0.898915	8854/1543	2
WP2371	Parkinson's disease pathway	5/846	84/7866	0.955921	0.999995	0.898915	835/7318/23208/407975/842	5
WP2249	Metastatic brain tumor	1/846	28/7866	0.958903	0.999995	0.898915	5295	1
WP455	GPCRs, class A rhodopsin-like	20/846	258/7866	0.959101	0.999995	0.898915	7852/4923/5733/5724/1268/10316/1524/140/3269/2833/57121/57007/643/8843/153/151/1241/2846/2357/3579	20
WP3981	miRNA regulation of prostate cancer signaling pathways	3/846	59/7866	0.960488	0.999995	0.898915	1027/2308/842	3
WP3965	Lipid metabolism pathway	1/846	29/7866	0.963339	0.999995	0.898915	29923	1
WP4861	Endoplasmic reticulum stress response in coronavirus infection	2/846	47/7866	0.968641	0.999995	0.898915	79660/1649	2
WP4868	Type I interferon induction and signaling during SARS-CoV-2 infection	1/846	31/7866	0.970827	0.999995	0.898915	7099	1
WP43	Oxidation by cytochrome P450	3/846	63/7866	0.97197	0.999995	0.898915	56603/1543/120227	3
WP2112	IL-17 signaling pathway	1/846	32/7866	0.973977	0.999995	0.898915	6667	1
WP3858	Toll-like receptor signaling related to MyD88	1/846	32/7866	0.973977	0.999995	0.898915	7099	1
WP5038	Mitochondrial immune response to SARS-CoV-2	1/846	32/7866	0.973977	0.999995	0.898915	340061	1
WP5113	Antiviral and anti-inflammatory effects of Nrf2 on SARS-CoV-2 pathway	1/846	32/7866	0.973977	0.999995	0.898915	3576	1
WP2023	Cell differentiation - expanded index	2/846	50/7866	0.976543	0.999995	0.898915	3398/860	2
WP4159	GABA receptor signaling	1/846	33/7866	0.976788	0.999995	0.898915	2561	1
WP4204	Tumor suppressor activity of SMARCB1	1/846	33/7866	0.976788	0.999995	0.898915	5727	1
WP4880	Host-pathogen interaction of human coronaviruses - interferon induction	1/846	33/7866	0.976788	0.999995	0.898915	3725	1
WP4657	22q11.2 copy number variation syndrome	8/846	132/7866	0.978395	0.999995	0.898915	2260/8841/8854/56603/7450/8218/65078/10641	8
WP231	TNF-alpha signaling pathway	5/846	94/7866	0.978971	0.999995	0.898915	2752/4214/5836/3725/842	5
WP1533	Vitamin B12 metabolism	2/846	53/7866	0.982503	0.999995	0.898915	6352/5054	2
WP4396	Nonalcoholic fatty liver disease	10/846	160/7866	0.982655	0.999995	0.898915	1649/51085/1329/5465/3576/5293/5295/3725/7040/10018	10
WP4922	Mitochondrial complex IV assembly	1/846	36/7866	0.983526	0.999995	0.898915	1329	1
WP2359	Parkin-ubiquitin proteasomal system pathway	3/846	70/7866	0.984856	0.999995	0.898915	7277/6478/6477	3
WP4558	Overview of interferons-mediated signaling pathway	1/846	37/7866	0.985306	0.999995	0.898915	5295	1
WP4844	Influence of laminopathies on Wnt signaling	1/846	40/7866	0.989574	0.999995	0.898915	860	1
WP2059	Alzheimer's disease and miRNA effects	24/846	340/7866	0.992956	0.999995	0.898915	2597/4035/5743/102/1435/4023/2776/1649/7277/22863/27123/489/7976/808/3710/5293/5295/8324/5330/89953/842/7475/4041/4137	24
WP1545	miRNAs involved in DNA damage response	1/846	50/7866	0.996681	0.999995	0.898915	1027	1
WP411	mRNA processing	6/846	133/7866	0.997072	0.999995	0.898915	1195/10659/8731/8683/51362/1198	6
WP176	Folate metabolism	2/846	73/7866	0.997655	0.999995	0.898915	5054/1435	2
WP702	Metapathway biotransformation Phase I and II	9/846	188/7866	0.998958	0.999995	0.898915	9653/4259/2947/56603/24142/55501/1543/120227/8574	9
WP623	Oxidative phosphorylation	1/846	62/7866	0.999161	0.999995	0.898915	10159	1
WP4016	DNA IR-damage and cellular response via ATR	2/846	83/7866	0.999165	0.999995	0.898915	6667/83990	2
WP4352	Ciliary landscape	11/846	220/7866	0.999279	0.999995	0.898915	80005/64072/5899/85456/167691/583/64777/54903/1488/55112/57560	11
WP3998	Prader-Willi and Angelman syndrome	1/846	66/7866	0.99947	0.999995	0.898915	57194	1
WP111	Electron transport chain: OXPHOS system in mitochondria	1/846	106/7866	0.999995	0.999995	0.898915	1329	1

## Sheet: t24hr_down_regulated_pathways
ID	Description	GeneRatio	BgRatio	pvalue	p.adjust	qvalue	geneID	Count
WP2359	Parkin-ubiquitin proteasomal system pathway	18/747	70/7866	6.47153e-05	0.0172048	0.0155728	3312/3308/5717/10383/5707/5708/5704/7327/9861/5701/10213/5705/5702/84617/3304/834/118424/5715	18
WP183	Proteasome degradation	17/747	64/7866	6.60452e-05	0.0172048	0.0155728	10197/5717/4734/5707/5708/5704/9861/5701/5705/5702/5688/7321/5691/5694/5693/5682/5715	17
WP5113	Antiviral and anti-inflammatory effects of Nrf2 on SARS-CoV-2 pathway	11/747	32/7866	0.00010493	0.0182228	0.0164943	23657/1728/4780/4790/4792/1147/2729/2730/9817/6347/2983	11
WP4357	NRF2-ARE regulation	9/747	23/7866	0.000143736	0.0187216	0.0169457	23657/1728/6714/4780/2729/2730/7965/9817/192111	9
WP3	Transcriptional activation by NRF2 in response to phytochemicals	7/747	15/7866	0.000220384	0.022964	0.0207857	23657/1728/4780/2729/2730/7965/9817	7
WP4331	Neovascularisation processes	11/747	37/7866	0.000446889	0.0356467	0.0322654	3091/54567/4790/4791/7042/4254/182/7043/5971/4086/4854	11
WP3888	VEGFA-VEGFR2 signaling pathway	63/747	439/7866	0.000478939	0.0356467	0.0322654	3486/650/6648/6714/1982/54567/4790/5328/3320/595/4208/4792/8013/2475/3301/55379/5717/8826/5954/5226/79094/6924/3685/9510/5780/1387/9114/4929/2022/10056/31/54205/54505/1398/9209/10574/9344/80031/182/10758/7295/84335/79109/10061/1490/355/6347/9564/25/51564/8569/29109/5170/781/8828/9659/11080/2887/55692/3164/10755/23753/4629	63
WP3878	ATM signaling in development and disease	12/747	46/7866	0.000920543	0.058228	0.0527046	4790/2475/545/5591/8243/4683/23300/1111/8493/5932/5536/7249	12
WP4313	Ferroptosis	15/747	66/7866	0.00106734	0.058228	0.0527046	23657/7037/7296/23516/2729/2730/6520/51703/4891/2643/9474/84883/2937/440738/55847	15
WP2203	Thymic stromal lymphopoietin (TSLP) signaling pathway	12/747	47/7866	0.00113147	0.058228	0.0527046	6714/4790/4792/2475/4067/3055/3575/4791/64109/9846/5971/4609	12
WP384	Apoptosis modulation by HSP70	7/747	19/7866	0.00122938	0.058228	0.0527046	4790/637/8737/54205/355/5602/9131	7
WP4241	Type 2 papillary renal cell carcinoma	10/747	36/7866	0.00144664	0.0628082	0.0568503	3091/6421/1387/7042/7030/7043/2271/5546/253559/9915	10
WP5124	Alzheimer's disease	41/747	270/7866	0.00158119	0.0633694	0.0573583	10105/4790/637/2475/1147/10383/5707/5708/5704/292/9776/54205/9861/5701/10213/5705/1965/5702/5481/7494/5688/84617/355/5691/8883/3416/8503/5694/5693/64837/5533/5682/5602/3028/7474/7855/7473/23401/5715/23236/10023	41
WP405	Eukaryotic transcription initiation	11/747	43/7866	0.00177313	0.0659856	0.0597264	6884/25885/5440/55703/171568/2963/84172/2966/55718/6877/728340	11
WP2839	Hair follicle development: organogenesis - part 2 of 3	9/747	33/7866	0.00285036	0.0858301	0.0776884	4790/595/5156/5154/6615/23560/4609/7474/51176	9
WP4352	Ciliary landscape	34/747	220/7866	0.0028784	0.0858301	0.0776884	4790/1655/8826/10296/1387/396/5704/51143/2717/57610/55770/4173/9669/10726/27183/6103/10413/9342/55081/8533/7020/10939/6990/9217/254394/7022/79874/9882/55245/26146/25980/50813/5393/55212	34
WP4754	IL-18 signaling pathway	41/747	279/7866	0.00294234	0.0858301	0.0776884	650/8837/4790/637/7127/4792/6346/3068/1147/6351/4791/5834/330/54205/4254/80031/5905/5993/355/23/9069/8809/9021/6347/4615/84823/23395/5546/10452/56257/669/8078/3164/7941/9076/10063/6362/11096/7078/3586/8600	41
WP4022	Pyrimidine metabolism	17/747	87/7866	0.00296534	0.0858301	0.0776884	1503/25885/1635/5440/5433/221830/55703/790/171568/84172/5441/55718/9533/4830/10622/23649/56655	17
WP1433	Nucleotide-binding oligomerization domain (NOD) pathway	10/747	41/7866	0.00412992	0.108961	0.0986252	639/3320/4792/1147/84674/838/4210/10910/834/64170	10
WP5103	Progeria-associated lipodystrophy	7/747	23/7866	0.00427088	0.108961	0.0986252	10269/4000/23463/83932/7486/84823/8815	7
WP4655	Cytosolic DNA-sensing pathway	15/747	76/7866	0.00462255	0.108961	0.0986252	4790/4792/1147/6351/8737/5440/9474/55703/171568/834/5441/55718/9533/3627/10622	15
WP707	DNA damage response	14/747	69/7866	0.00472656	0.108961	0.0986252	637/595/896/545/5591/54205/8243/4683/5810/355/1111/25/4609/55367	14
WP3925	Amino acid metabolism	17/747	91/7866	0.00481018	0.108961	0.0986252	6999/7407/2730/1431/10056/4967/2744/2271/3376/6723/790/23395/2806/2937/92935/1962/2805	17
WP1539	Angiogenesis	7/747	24/7866	0.0055446	0.115549	0.104589	6714/3091/2247/5156/1387/4086/7078	7
WP3612	Photodynamic therapy-induced NFE2L2 (NRF2) survival signaling	7/747	24/7866	0.0055446	0.115549	0.104589	1728/4780/2729/8714/2730/9817/4835	7
WP4577	Neurodegeneration with brain iron accumulation (NBIA) subtypes pathway	10/747	44/7866	0.00704904	0.141252	0.127853	2475/31/9776/84335/9474/64422/80067/7249/11152/115201	10
WP5037	Riboflavin and CoQ disorders	5/747	14/7866	0.007363	0.142079	0.128601	55312/79581/80308/2110/10229	5
WP2884	NRF2 pathway	23/747	146/7866	0.0103063	0.183908	0.166463	3084/23657/4199/1728/3326/4780/3320/7296/23516/2729/4097/5226/11182/8714/3337/5052/2730/10057/7042/7295/9817/8884/6540	23
WP2333	Trans-sulfuration pathway	4/747	7866-10-01	0.0106236	0.183908	0.166463	2730/191/1786/2805	4
WP5050	TCA cycle in senescence	4/747	7866-10-01	0.0106236	0.183908	0.166463	4199/2271/4200/2805	4
WP2516	ATM signaling pathway	9/747	40/7866	0.0110847	0.183908	0.166463	637/4792/8737/8243/4683/1111/25/8738/55367	9
WP2864	Apoptosis-related network due to altered Notch3 in ovarian cancer	11/747	54/7866	0.0112957	0.183908	0.166463	7057/3084/1728/4790/10451/2729/3575/3329/9021/602/25	11
WP408	Oxidative stress response	8/747	34/7866	0.0124217	0.185416	0.167828	6648/1728/4780/4790/7296/2729/4257/5602	8
WP2018	RANKL/RANK signaling pathway	11/747	55/7866	0.0129464	0.185416	0.167828	6714/4790/4792/2475/1147/4067/4791/9846/5971/6688/8600	11
WP3959	DNA IR-double strand breaks and cellular response via ATM	11/747	55/7866	0.0129464	0.185416	0.167828	637/545/5591/8243/4683/1111/25/10413/86/5111/79035	11
WP4906	3q29 copy number variation syndrome	13/747	70/7866	0.013445	0.185416	0.167828	3091/7037/5130/4771/23411/205564/4686/8503/4609/6990/7629/10445/11158	13
WP1772	Apoptosis modulation and signaling	16/747	93/7866	0.0134953	0.185416	0.167828	8837/4790/637/4792/5783/3554/8737/330/54205/355/84883/4615/834/9131/8738/55367	16
WP4210	Tryptophan catabolism leading to NAD+ production	5/747	16/7866	0.0136926	0.185416	0.167828	6999/8942/3620/23057/8564	5
WP3580	Methionine de novo and salvage pathway	6/747	22/7866	0.0142354	0.185416	0.167828	4144/191/55256/7295/6723/51074	6
WP4224	Purine metabolism and related disorders	6/747	22/7866	0.0142354	0.185416	0.167828	4144/100/2618/5198/158/3704	6
WP4496	Signal transduction through IL1R	8/747	35/7866	0.0148005	0.188075	0.170234	4790/4792/3656/1147/3554/7042/7043/4615	8
WP2036	TNF-related weak inducer of apoptosis (TWEAK) signaling pathway	9/747	42/7866	0.0152417	0.189069	0.171135	4790/4792/1147/4791/8737/330/5971/6347/51330	9
WP5044	Kynurenine pathway and links to cell senescence	6/747	23/7866	0.0177523	0.212128	0.192006	6999/8942/688/440275/3620/8564	6
WP5027	nsp1 from SARS-CoV-2 inhibits translation initiation in the host cell	5/747	17/7866	0.0179149	0.212128	0.192006	1983/8661/8669/1965/728689	5
WP2882	Nuclear receptors meta-pathway	42/747	322/7866	0.0202675	0.23155	0.209586	3084/23657/4199/89795/1728/6714/3326/4780/3320/595/7296/23516/8140/2729/4097/5226/10499/11182/27063/8714/3337/5052/2730/4791/4257/10057/7042/330/8243/5705/7295/9817/6347/8884/4609/57678/29103/10560/6540/121512/1962/347902	42
WP4290	Metabolic reprogramming in colon cancer	9/747	44/7866	0.020444	0.23155	0.209586	6888/3419/5226/2744/2271/2618/57103/2806/5723	9
WP4758	Nephrotic syndrome	9/747	45/7866	0.0234768	0.255393	0.231167	10269/4000/396/5800/56052/84942/83478/2013/5373	9
WP5102	Familial partial lipodystrophy (FPLD)	7/747	31/7866	0.0235295	0.255393	0.231167	10269/11343/4000/688/23463/84823/8815	7
WP2865	IL1 and megakaryocytes in obesity	6/747	25/7866	0.0264759	0.272748	0.246875	4790/7097/3554/6347/4615/7941	6
WP4521	Glycosylation and related congenital defects	6/747	25/7866	0.0264759	0.272748	0.246875	22845/9526/199857/56052/79868/5373	6
WP2525	Trans-sulfuration and one-carbon metabolism	7/747	32/7866	0.0277318	0.272748	0.246875	2729/2730/4144/191/1786/2937/5723	7
WP4863	Host-pathogen interaction of human coronaviruses - autophagy	5/747	19/7866	0.0287345	0.272748	0.246875	2475/9776/9474/64422/115201	5
WP1434	Osteopontin signaling	4/747	13/7866	0.0287431	0.272748	0.246875	4790/5328/1147/3685	4
WP2814	Mammary gland development pathway - Puberty (Stage 2 of 4)	4/747	13/7866	0.0287431	0.272748	0.246875	595/374/4609/5241	4
WP107	Translation factors	10/747	54/7866	0.0287929	0.272748	0.246875	1983/8661/1984/2107/8891/8669/1965/9669/728689/8890	10
WP4949	16p11.2 proximal deletion syndrome	13/747	78/7866	0.0310453	0.288832	0.261434	3486/22948/7203/908/4790/11151/6950/10576/10574/9344/10497/5111/7290	13
WP2817	Mammary gland development pathway - Pregnancy and lactation (Stage 3 of 4)	7/747	33/7866	0.0324154	0.292831	0.265054	595/1147/4609/5618/5241/8600/2066	7
WP4018	Clear cell renal cell carcinoma pathways	14/747	87/7866	0.0338707	0.292831	0.265054	4199/3091/2475/5156/55193/1387/3759/7042/31/7043/84335/2887/7249/5723	14
WP4538	Regulatory circuits of the STAT3 signaling pathway	13/747	79/7866	0.0340643	0.292831	0.265054	6714/2475/3575/5156/1387/80854/1844/84335/79109/50615/9021/5602/1438	13
WP2586	Aryl hydrocarbon receptor Netpath	9/747	48/7866	0.0344761	0.292831	0.265054	1728/6714/4780/4790/3320/6346/2729/1316/4609	9
WP2507	Nanomaterial induced apoptosis	5/747	20/7866	0.0354096	0.292831	0.265054	8837/637/54205/355/9131	5
WP4142	Metabolism of spingolipids in ER and Golgi apparatus	5/747	20/7866	0.0354096	0.292831	0.265054	8877/8879/2589/2583/81537	5
WP4206	Hereditary leiomyomatosis and renal cell carcinoma pathway	5/747	20/7866	0.0354096	0.292831	0.265054	3091/4780/31/4891/9817	5
WP4659	Gastrin signaling pathway	17/747	114/7866	0.0401659	0.326976	0.295959	650/6714/4790/595/4208/4792/2475/1147/302/330/1398/182/8503/9564/51564/4609/9076	17
WP4217	Ebola virus pathway in host	19/747	132/7866	0.0429273	0.333442	0.301812	4790/3836/8826/4734/3676/3685/1387/4791/708/1965/5971/9021/8503/27183/7020/65082/3127/1212/64601	19
WP3640	Imatinib and chronic myeloid leukemia	5/747	21/7866	0.0429643	0.333442	0.301812	5156/9846/25/4609/613	5
WP3617	Photodynamic therapy-induced NF-kB survival signaling	7/747	35/7866	0.0432985	0.333442	0.301812	8837/4790/595/1147/4791/330/5971	7
WP2637	Interleukin-1 (IL-1) structural pathway	9/747	50/7866	0.0435202	0.333442	0.301812	4790/4792/3656/1147/3554/4615/8569/4609/5602	9
WP366	TGF-beta signaling pathway	19/747	133/7866	0.0458276	0.341088	0.308733	7057/6714/595/4208/7071/4233/11171/9765/1316/5576/1601/1387/64750/1874/9564/4321/10413/4609/163126	19
WP411	mRNA processing	19/747	133/7866	0.0458276	0.341088	0.308733	6421/3182/53981/1660/6431/4670/6427/8243/1659/23405/4686/9410/10482/9129/10262/11218/1478/5681/84844	19
WP3933	Kennedy pathway from sphingolipids	4/747	15/7866	0.0471496	0.34118	0.308816	9791/5130/8879/23761	4
WP4504	Cysteine and methionine catabolism	4/747	15/7866	0.0471496	0.34118	0.308816	2729/191/2937/2805	4
WP4016	DNA IR-damage and cellular response via ATR	13/747	83/7866	0.0482527	0.344379	0.311712	545/5591/8243/4683/7486/5810/3364/1111/8493/5932/22897/5111/9521	13
WP4141	PI3K/AKT/mTOR - VitD3 signaling	5/747	22/7866	0.051414	0.357391	0.32349	2475/941/4609/7249/3586	5
WP4494	Selective expression of chemokine receptors during T-cell polarization	6/747	29/7866	0.0514478	0.357391	0.32349	6351/1236/7042/7043/8809/3594	6
WP1530	miRNA regulation of DNA damage response	14/747	93/7866	0.0550646	0.377482	0.341675	637/595/896/545/5591/54205/8243/4683/5810/355/1111/25/4609/55367	14
WP3995	Prion disease pathway	7/747	37/7866	0.0562955	0.380452	0.344363	4790/4208/53335/5452/5993/1879/6688	7
WP4656	Joubert syndrome	12/747	77/7866	0.0581136	0.380452	0.344363	2475/26123/4644/80210/200894/51199/9731/65250/51524/22897/56623/55212	12
WP2453	TCA cycle and deficiency of pyruvate dehydrogenase complex (PDHc)	4/747	16/7866	0.058302	0.380452	0.344363	3419/1431/4967/2271	4
WP231	TNF-alpha signaling pathway	14/747	94/7866	0.05932	0.380452	0.344363	8837/4790/3320/637/4792/1147/1387/4791/5708/8737/330/7295/6347/55312	14
WP2870	Extracellular vesicle-mediated signaling in recipient cells	6/747	30/7866	0.059363	0.380452	0.344363	23533/4233/2475/7042/7043/7474	6
WP5072	Modulators of TCR signaling and T cell activation	10/747	61/7866	0.0598793	0.380452	0.344363	10892/4790/4792/1147/10019/8525/10425/6598/5170/58490	10
WP254	Apoptosis	13/747	86/7866	0.0612639	0.38456	0.348082	8837/4790/637/4792/1147/8737/330/54205/355/834/4609/5602/8738	13
WP2059	Alzheimer's disease and miRNA effects	41/747	340/7866	0.0637019	0.395104	0.357625	10105/4790/637/2475/1147/10383/5707/5708/5704/292/9776/54205/9861/5701/10213/5705/1965/5702/5481/7494/5688/84617/355/5691/8883/3416/8503/5694/5693/64837/5533/5682/5602/3028/7474/7855/7473/23401/5715/23236/10023	41
WP4298	Acute viral myocarditis	13/747	87/7866	0.0660763	0.395587	0.358062	6714/1982/637/595/941/4791/54205/25/1906/834/6445/6443/3586	13
WP179	Cell cycle	17/747	122/7866	0.0685949	0.395587	0.358062	595/896/545/5591/7042/8243/7043/25847/4173/1874/1111/25/51434/4609/5111/29882/5001	17
WP236	Adipogenesis	18/747	131/7866	0.069501	0.395587	0.358062	10269/650/3091/4208/4000/688/1316/10499/9611/3399/355/1879/1052/1874/9021/5008/5618/55847	18
WP382	MAPK signaling pathway	31/747	249/7866	0.0700101	0.395587	0.358062	3312/4790/777/4208/1843/1147/2247/3554/5154/1845/2768/4791/7042/51776/1398/9344/1844/7043/55799/355/3304/5971/627/8569/5536/55970/4609/5533/781/5602/3164	31
WP3935	Leptin-insulin signaling overlap	4/747	17/7866	0.0707288	0.395587	0.358062	8525/9021/8503/5170	4
WP4462	Platelet-mediated interactions with vascular and circulating cells	4/747	17/7866	0.0707288	0.395587	0.358062	7097/7042/7043/6347	4
WP262	Ebstein-Barr virus LMP1 signaling	5/747	24/7866	0.0710126	0.395587	0.358062	4790/3320/4792/1147/4791	5
WP4722	Glycerolipids and glycerophospholipids	5/747	24/7866	0.0710126	0.395587	0.358062	9791/5130/8525/57678/23761	5
WP5098	T-cell activation SARS-CoV-2	13/747	88/7866	0.0711318	0.395587	0.358062	10892/4790/595/4792/2475/1147/941/8809/4615/5170/5533/7249/3594	13
WP3624	Lung fibrosis	10/747	63/7866	0.071693	0.395587	0.358062	4780/5328/6351/2247/5154/1490/6347/1906/91039/255520	10
WP5115	Network map of SARS-CoV-2 signaling pathway	28/747	222/7866	0.072132	0.395587	0.358062	3312/3486/3091/637/1843/6346/2475/6351/2247/7226/4791/3429/9776/708/9332/838/84335/51028/10563/6347/4615/4086/65082/3127/3627/3586/3075/64601	28
WP3858	Toll-like receptor signaling related to MyD88	6/747	32/7866	0.0772472	0.408071	0.369362	4790/1147/7097/4791/5971/4615	6
WP3630	NAD metabolism, sirtuins and aging	3/747	7866-11-01	0.0790042	0.408071	0.369362	3091/4790/23411	3
WP438	Non-homologous end joining	3/747	7866-11-01	0.0790042	0.408071	0.369362	3981/5591/7486	3
WP5104	Acquired partial lipodystrophy / Barraquer-Simons syndrome	3/747	7866-11-01	0.0790042	0.408071	0.369362	4000/23463/84823	3
WP5120	Inclusion body myositis	3/747	7866-11-01	0.0790042	0.408071	0.369362	4790/4791/23411	3
WP4559	Interactions between immune cells and microRNAs in tumor microenvironment	7/747	40/7866	0.0798911	0.408071	0.369362	4790/941/4791/7042/7043/6347/3627	7
WP4844	Influence of laminopathies on Wnt signaling	7/747	40/7866	0.0798911	0.408071	0.369362	10269/595/4000/23463/23405/1052/51176	7
WP4925	Unfolded protein response	5/747	25/7866	0.0821468	0.415519	0.376104	4780/637/1965/7494/51493	5
WP3594	Circadian rhythm genes	26/747	207/7866	0.0839571	0.418735	0.379015	1655/6421/7071/10499/9611/1390/1660/5591/23411/191/100/3363/3399/22809/9575/10514/56938/355/5971/8914/55269/5602/50865/9915/2146/1407	26
WP78	TCA cycle (aka Krebs or citric acid cycle)	4/747	18/7866	0.0843901	0.418735	0.379015	3419/1431/4967/2271	4
WP4204	Tumor suppressor activity of SMARCB1	6/747	33/7866	0.0872099	0.42742	0.386876	57492/6602/6598/86/8110/2146	6
WP673	ErbB signaling pathway	13/747	91/7866	0.0877811	0.42742	0.386876	3084/6714/595/2475/374/1398/8503/25/4609/5170/5602/2069/2066	13
WP15	Selenium micronutrient network	13/747	92/7866	0.0938299	0.452642	0.409706	8942/6648/4790/7296/5052/4791/85465/7295/6347/55312/51734/80308/8564	13
WP1425	Bone morphogenic protein (BMP) signaling and regulation	3/747	7866-12-01	0.0981799	0.457573	0.414169	650/10140/4086	3
WP2007	Iron metabolism in placenta	3/747	7866-12-01	0.0981799	0.457573	0.414169	7037/4891/57192	3
WP3849	MAPK and NFkB signaling pathways inhibited by Yersinia YopJ	3/747	7866-12-01	0.0981799	0.457573	0.414169	4790/4792/1147	3
WP465	Tryptophan metabolism	7/747	42/7866	0.098365	0.457573	0.414169	6999/8942/4967/3620/9420/38/3028	7
WP3611	Photodynamic therapy-induced AP-1 survival signaling	8/747	51/7866	0.106148	0.480522	0.434941	8837/4780/3320/637/595/5156/355/602	8
WP2857	Mesodermal commitment pathway	20/747	157/7866	0.106426	0.480522	0.434941	4780/595/10451/7003/55704/688/84159/31/708/6615/92/10413/4086/79035/7855/7473/51176/57669/26610/8728	20
WP2035	Follicle stimulating hormone (FSH) signaling pathway	5/747	27/7866	0.106988	0.480522	0.434941	6714/2475/374/627/7249	5
WP3845	Canonical and non-canonical Notch signaling	5/747	27/7866	0.106988	0.480522	0.434941	54567/1147/182/4854/51176	5
WP304	Kit receptor signaling pathway	9/747	60/7866	0.111598	0.492734	0.445994	6714/6909/4067/1398/4254/9846/6615/2887/10603	9
WP4879	Overlap between signal transduction pathways contributing to LMNA laminopathies	9/747	60/7866	0.111598	0.492734	0.445994	10269/650/4000/1387/7042/23463/23405/1052/51176	9
WP4258	lncRNA in canonical Wnt signaling and colorectal cancer	14/747	104/7866	0.114185	0.498813	0.451497	5328/595/896/8607/4920/4609/7020/2146/7474/7855/7473/23401/51176/10023	14
WP4136	Fibrin complement receptor 3 signaling pathway	7/747	44/7866	0.118978	0.498813	0.451497	6714/4790/3656/1147/6347/4615/3627	7
WP4484	Control of immune tolerance by vasoactive intestinal peptide	3/747	13/7866	0.119011	0.498813	0.451497	941/355/3586	3
WP4788	Autosomal recessive osteopetrosis pathways	3/747	13/7866	0.119011	0.498813	0.451497	4790/9842/8600	3
WP4792	Purine metabolism	3/747	13/7866	0.119011	0.498813	0.451497	100/158/3704	3
WP4919	Neuroinflammation	3/747	13/7866	0.119011	0.498813	0.451497	4792/2475/1147	3
WP5092	Interactions of natural killer cells in pancreatic cancer	5/747	28/7866	0.120634	0.498813	0.451497	6346/6351/6347/4609/374383	5
WP5121	Sphingolipid metabolism in senescence	5/747	28/7866	0.120634	0.498813	0.451497	8877/2475/9294/81537/23236	5
WP710	DNA damage response (only ATM dependent)	15/747	115/7866	0.127566	0.523324	0.473682	6648/4790/5328/595/896/23533/4791/8503/25/4609/5602/7474/7473/51176/10023	15
WP3670	Interactions between LOXL4 and oxidative stress pathway	4/747	21/7866	0.132181	0.535785	0.484962	650/1728/4780/23411	4
WP2880	Glucocorticoid receptor pathway	10/747	71/7866	0.132661	0.535785	0.484962	89795/3320/27063/4791/330/6347/29103/10560/121512/347902	10
WP2361	Gastric cancer network 1	5/747	29/7866	0.135048	0.541231	0.489891	8607/4173/86/1894/352954	5
WP2380	Brain-derived neurotrophic factor (BDNF) signaling pathway	18/747	144/7866	0.137265	0.545915	0.49413	650/6714/4790/4208/10451/4792/2475/1147/140885/4905/4082/1965/391/627/5170/5602/7249/10603	18
WP61	Notch signaling pathway (Netpath)	9/747	63/7866	0.139575	0.550899	0.498642	6714/3091/54567/4790/595/9611/182/4609/4854	9
WP322	Osteoblast signaling	3/747	14/7866	0.141297	0.553502	0.500998	5156/3685/8600	3
WP1984	Integrated breast cancer pathway	19/747	155/7866	0.148016	0.567003	0.513219	4790/637/595/2475/1147/545/28996/23411/3612/4664/10600/253959/1111/25/4609/4086/7249/26284/466	19
WP4482	Vitamin D in inflammatory diseases	4/747	22/7866	0.150129	0.567003	0.513219	4790/1843/4792/1147	4
WP3844	PI3K-AKT-mTOR signaling pathway and therapeutic opportunities	5/747	30/7866	0.150185	0.567003	0.513219	2475/9776/8503/2887/7249	5
WP3851	TLR4 signaling and tolerance	5/747	30/7866	0.150185	0.567003	0.513219	4790/4792/1147/8737/4615	5
WP4923	Autophagy	5/747	30/7866	0.150185	0.567003	0.513219	2475/9776/84335/9474/64422	5
WP4336	ncRNAs involved in Wnt signaling in hepatocellular carcinoma	12/747	91/7866	0.151767	0.568853	0.514893	5328/595/896/4920/4609/2146/7474/7855/7473/23401/51176/10023	12
WP5087	Malignant pleural mesothelioma	49/747	447/7866	0.157325	0.585473	0.529936	6714/3091/4790/5328/595/896/8140/4233/2475/7003/6351/2247/374/5156/5154/3676/4771/3685/23012/6520/9510/9776/54205/4254/9532/7424/84335/1490/3620/627/4920/6347/8569/834/10413/4609/5602/7249/2146/7474/7855/3627/7473/23401/51176/3586/1284/5281/10023	49
WP474	Endochondral ossification	9/747	65/7866	0.16004	0.587187	0.531488	5328/4208/864/2247/9510/7042/654/11096/7078	9
WP4808	Endochondral ossification with skeletal dysplasias	9/747	65/7866	0.16004	0.587187	0.531488	5328/4208/864/2247/9510/7042/654/11096/7078	9
WP197	Cholesterol biosynthesis pathway	3/747	15/7866	0.164834	0.596378	0.539807	4047/10654/50814	3
WP4891	COVID-19 adverse outcome pathway	3/747	15/7866	0.164834	0.596378	0.539807	6347/3627/3586	3
WP241	One-carbon metabolism	5/747	31/7866	0.165997	0.596445	0.539867	191/1786/4552/2745/2618	5
WP4537	Hippo-Yap signaling pathway	4/747	23/7866	0.168942	0.601207	0.544178	7003/4771/23012/3627	4
WP4806	EGFR tyrosine kinase inhibitor resistance	11/747	84/7866	0.170513	0.601207	0.544178	3084/6714/595/4233/2475/2247/5156/5154/8503/4609/5170	11
WP2374	Oncostatin M signaling pathway	9/747	66/7866	0.170784	0.601207	0.544178	6714/3091/4790/4792/2475/9021/6347/5008/7078	9
WP410	Exercise-induced circadian regulation	7/747	49/7866	0.179134	0.621224	0.562296	3312/1982/10140/3301/9575/1407/5281	7
WP560	TGF-beta receptor signaling	8/747	58/7866	0.18127	0.621224	0.562296	7057/4790/864/1387/2022/7030/4086/51176	8
WP4674	Head and neck squamous cell carcinoma	10/747	76/7866	0.181402	0.621224	0.562296	4780/4790/595/23533/2475/4791/79109/9817/5170/7249	10
WP2875	Constitutive androstane receptor pathway	5/747	32/7866	0.182432	0.621224	0.562296	3320/10499/8714/8243/1962	5
WP34	Ovarian infertility	5/747	32/7866	0.182432	0.621224	0.562296	9611/1618/5618/6609/5241	5
WP2509	Nanoparticle triggered autophagic cell death	4/747	24/7866	0.188528	0.6246	0.565352	9474/64422/7249/115201	4
WP4595	Urea cycle and associated pathways	4/747	24/7866	0.188528	0.6246	0.565352	2271/10165/2806/2805	4
WP4725	Sphingolipid metabolism overview	4/747	24/7866	0.188528	0.6246	0.565352	8877/8879/81537/6609	4
WP5046	NAD metabolism in oncogene-induced senescence and mitochondrial dysfunction-associated senescence	4/747	24/7866	0.188528	0.6246	0.565352	23411/2806/23057/2805	4
WP12	Osteoclast signaling	3/747	16/7866	0.189418	0.6246	0.565352	8111/7965/8600	3
WP3646	Hepatitis C and hepatocellular carcinoma	7/747	50/7866	0.192486	0.629225	0.569538	3091/4790/595/330/4609/51176/1284	7
WP2032	Thyroid stimulating hormone (TSH) signaling pathway	9/747	68/7866	0.193236	0.629225	0.569538	6714/896/2475/2768/5144/23513/4609/5170/23236	9
WP2876	Pregnane X receptor pathway	5/747	33/7866	0.199436	0.637462	0.576994	6714/3320/10499/8714/5705	5
WP4880	Host-pathogen interaction of human coronaviruses - interferon induction	5/747	33/7866	0.199436	0.637462	0.576994	4790/4792/1147/8737/4615	5
WP5088	Prostaglandin signaling	5/747	33/7866	0.199436	0.637462	0.576994	4790/374/6347/834/3627	5
WP3298	Melatonin metabolism and effects	6/747	42/7866	0.204421	0.64941	0.587808	4790/23411/9575/1906/1407/4133	6
WP5053	Development of ureteric collection system	8/747	60/7866	0.20615	0.650935	0.589189	650/595/79633/6091/7042/51232/4086/168667	8
WP2446	Retinoblastoma gene in cancer	11/747	88/7866	0.210897	0.655926	0.593707	595/896/5591/8243/1786/4173/1111/25/5877/4609/5111	11
WP3678	Amplification and expansion of oncogenic pathways as metastatic traits	3/747	17/7866	0.214852	0.655926	0.593707	6714/182/51176	3
WP4815	Glycosaminoglycan degradation	3/747	17/7866	0.214852	0.655926	0.593707	138050/411/8692	3
WP3676	BDNF-TrkB signaling	5/747	34/7866	0.216953	0.655926	0.593707	2475/9846/627/8569/7249	5
WP23	B cell receptor signaling pathway	12/747	98/7866	0.21754	0.655926	0.593707	10892/4790/4208/4792/1147/4067/3608/1398/2969/9846/4609/5170	12
WP3929	Chemokine signaling pathway	19/747	165/7866	0.219238	0.655926	0.593707	4790/23533/10451/4792/6346/1147/4067/3055/6351/1236/59345/1398/9844/10563/8503/9564/55970/3627/23236	19
WP4239	Epithelial to mesenchymal transition in colorectal cancer	19/747	165/7866	0.219238	0.655926	0.593707	3091/54567/11171/7042/182/7043/6615/56648/9069/8503/8828/9076/2146/7474/7855/4854/7473/3397/1284	19
WP2267	Synaptic vesicle pathway	7/747	52/7866	0.220314	0.655926	0.593707	6507/4905/10059/22999/10497/26052/6809	7
WP4747	Netrin-UNC5B signaling pathway	7/747	52/7866	0.220314	0.655926	0.593707	6714/9423/1490/6347/10413/1612/3586	7
WP2853	Endoderm differentiation	17/747	146/7866	0.221407	0.655926	0.593707	10451/1601/80155/31/708/64864/1844/51460/79035/2146/6877/4830/7473/51176/57669/6875/26610	17
WP2840	Hair follicle development: cytodifferentiation - part 3 of 3	11/747	89/7866	0.22158	0.655926	0.593707	4790/864/26018/2619/654/4254/23560/1490/4086/7474/51176	11
WP615	Senescence and autophagy in cancer	13/747	108/7866	0.22313	0.656784	0.594482	7057/3486/650/6714/5328/2475/9776/84335/9474/64422/11009/5111/440738	13
WP428	Wnt signaling	14/747	118/7866	0.227873	0.659821	0.597232	5328/595/896/4920/4609/5533/81839/7474/7855/7473/23401/51176/23236/10023	14
WP26	S1P receptor signal transduction	4/747	26/7866	0.229636	0.659821	0.597232	8877/9294/23236/1903	4
WP3658	Wnt/beta-catenin signaling pathway in leukemia	4/747	26/7866	0.229636	0.659821	0.597232	595/4609/862/51176	4
WP4816	TGF-beta receptor signaling in skeletal dysplasias	8/747	62/7866	0.232285	0.659821	0.597232	7057/4790/864/1387/2022/7030/4086/51176	8
WP4262	Breast cancer pathway	18/747	157/7866	0.232654	0.659821	0.597232	54567/595/2475/545/2247/4791/4683/8503/4609/7474/7855/4854/7473/23401/51176/5241/8600/10023	18
WP363	Wnt signaling pathway	7/747	53/7866	0.234737	0.659821	0.597232	595/2475/4920/4609/7249/51176/10023	7
WP314	Fas ligand pathway and stress induction of heat shock proteins	6/747	44/7866	0.235939	0.659821	0.597232	8837/4000/5591/54205/355/84823	6
WP4753	Nucleotide excision repair	6/747	44/7866	0.235939	0.659821	0.597232	2072/2966/5111/404672/56655/728340	6
WP2813	Mammary gland development pathway - Embryonic development (Stage 1 of 4)	3/747	18/7866	0.240944	0.659821	0.597232	595/4609/2066	3
WP3413	NOTCH1 regulation of endothelial cell calcification	3/747	18/7866	0.240944	0.659821	0.597232	54567/182/1902	3
WP3584	MECP2 and associated Rett syndrome	9/747	72/7866	0.241571	0.659821	0.597232	4208/2475/2247/9611/1660/627/1052/2146/114787	9
WP69	T-cell receptor (TCR) signaling pathway	11/747	91/7866	0.243573	0.659821	0.597232	10892/4790/10451/4792/1147/10019/1398/9846/355/3604/5170	11
WP2815	Mammary gland development pathway - Involution (Stage 4 of 4)	2/747	7866-10-01	0.244425	0.659821	0.597232	9021/4609	2
WP4269	Ethanol metabolism production of ROS by CYP2E1	2/747	7866-10-01	0.244425	0.659821	0.597232	4780/4097	2
WP4518	Gamma-glutamyl cycle for the biosynthesis and degradation of glutathione, including diseases	2/747	7866-10-01	0.244425	0.659821	0.597232	2729/2937	2
WP4846	SARS-CoV-2 and COVID-19 pathway	2/747	7866-10-01	0.244425	0.659821	0.597232	5045/38	2
WP4288	MTHFR deficiency	4/747	27/7866	0.250966	0.669074	0.605606	5130/4141/54205/1786	4
WP4726	Sphingolipid metabolism: integrated pathway	4/747	27/7866	0.250966	0.669074	0.605606	8877/8879/81537/6609	4
WP4542	Overview of leukocyte-intrinsic Hippo pathway functions	5/747	36/7866	0.253292	0.669074	0.605606	639/7003/1236/23012/10413	5
WP4874	CAMKK2 pathway	5/747	36/7866	0.253292	0.669074	0.605606	4780/2475/10059/23411/8243	5
WP176	Folate metabolism	9/747	73/7866	0.254274	0.669074	0.605606	6648/4790/4791/191/4552/6347/55312/2618/80308	9
WP4329	miRNAs involvement in the immune response in sepsis	8/747	64/7866	0.259504	0.679405	0.614958	4790/4792/1147/6351/4791/5971/4615/3586	8
WP4216	Chromosomal and microsatellite instability in colorectal cancer	9/747	74/7866	0.267189	0.683212	0.618404	595/7042/54205/7043/9423/55770/4609/5602/51176	9
WP247	Small ligand GPCRs	3/747	19/7866	0.267515	0.683212	0.618404	1902/9294/1903	3
WP3877	MYD88 distinct input-output pathway	3/747	19/7866	0.267515	0.683212	0.618404	4790/7097/4615	3
WP3967	miR-509-3p alteration of YAP1/ECM axis	3/747	19/7866	0.267515	0.683212	0.618404	7003/9564/10413	3
WP404	Nucleotide metabolism	3/747	19/7866	0.267515	0.683212	0.618404	6723/5428/158	3
WP1471	Target of rapamycin (TOR) signaling	5/747	37/7866	0.271997	0.684591	0.619652	2475/84335/79109/7249/25989	5
WP3414	Initiation of transcription and translation elongation at the HIV-1 LTR	5/747	37/7866	0.271997	0.684591	0.619652	4790/4792/1387/51564/5533	5
WP3614	Photodynamic therapy-induced HIF-1 survival signaling	5/747	37/7866	0.271997	0.684591	0.619652	3486/3091/637/7043/1906	5
WP4324	Mitochondrial complex I assembly model OXPHOS system	7/747	56/7866	0.27969	0.70057	0.634116	4719/29078/4726/4700/137682/54968/55572	7
WP75	Toll-like receptor signaling pathway	12/747	104/7866	0.281771	0.702132	0.635529	4790/23533/4792/1147/6351/7097/941/8737/4615/8503/5602/3627	12
WP3651	Pathways affected in adenoid cystic carcinoma	8/747	66/7866	0.287627	0.702132	0.635529	84159/9611/1387/5591/23220/8243/1111/4609	8
WP2037	Prolactin signaling pathway	9/747	76/7866	0.293583	0.702132	0.635529	6714/4790/4792/2475/140885/9846/9021/4609/5618	9
WP2118	Arrhythmogenic right ventricular cardiomyopathy	9/747	76/7866	0.293583	0.702132	0.635529	3696/4000/3676/3685/55799/781/6445/6443/51176	9
WP1742	TP53 network	3/747	20/7866	0.294396	0.702132	0.635529	637/25/4609	3
WP391	Mitochondrial gene expression	3/747	20/7866	0.294396	0.702132	0.635529	23082/51001/2553	3
WP4478	LTF danger signal response pathway	3/747	20/7866	0.294396	0.702132	0.635529	4790/7097/4615	3
WP516	Hypertrophy model	3/747	20/7866	0.294396	0.702132	0.635529	8013/3554/27063	3
WP3965	Lipid metabolism pathway	4/747	29/7866	0.29471	0.702132	0.635529	5576/31/51099/5575	4
WP195	IL-1 signaling pathway	7/747	57/7866	0.295138	0.702132	0.635529	4790/4792/3656/1147/3554/6347/4615	7
WP2795	Cardiac hypertrophic response	7/747	57/7866	0.295138	0.702132	0.635529	3084/4790/2475/1147/2247/51564/5170	7
WP2848	Pluripotent stem cell differentiation pathway	6/747	48/7866	0.302734	0.713686	0.645987	2247/5154/4254/7043/7474/8600	6
WP2873	Aryl hydrocarbon receptor pathway	6/747	48/7866	0.302734	0.713686	0.645987	1728/6714/4780/3320/8140/4257	6
WP399	Wnt signaling pathway and pluripotency	12/747	107/7866	0.315889	0.732596	0.663103	5328/595/896/1387/4609/5602/5523/7474/7855/7473/51176/10023	12
WP5039	SARS-CoV-2 innate immunity evasion and cell-specific immune response	8/747	68/7866	0.316466	0.732596	0.663103	4790/6351/8737/10563/6347/7020/3627/3586	8
WP2533	Glycerophospholipid biosynthetic pathway	4/747	30/7866	0.316945	0.732596	0.663103	9791/84803/57678/114971	4
WP106	Alanine and aspartate metabolism	2/747	7866-12-01	0.317786	0.732596	0.663103	2806/2805	2
WP5118	SMC1/SMC3 role in DNA damage - Cornelia de Lange Syndrome	2/747	7866-12-01	0.317786	0.732596	0.663103	8243/4683	2
WP4658	Small cell lung cancer	11/747	98/7866	0.325862	0.746188	0.675406	4790/637/595/4792/1147/3685/330/54205/8503/4609/1284	11
WP4205	MET in type 1 papillary renal cell carcinoma	7/747	59/7866	0.326547	0.746188	0.675406	6714/4233/6924/1398/7030/8503/5546	7
WP2526	PDGF pathway	5/747	40/7866	0.329563	0.749791	0.678667	6714/4790/4792/1147/5154	5
WP1584	Type II diabetes mellitus	3/747	22/7866	0.34848	0.761968	0.689689	23533/2475/122809	3
WP3645	NAD+ biosynthetic pathways	3/747	22/7866	0.34848	0.761968	0.689689	6999/23411/3620	3
WP3657	Hematopoietic stem cell gene regulation by GABP alpha/beta complex	3/747	22/7866	0.34848	0.761968	0.689689	1387/1786/2553	3
WP4790	FGF23 signaling in hypophosphatemic rickets and related disorders	3/747	22/7866	0.34848	0.761968	0.689689	4790/595/4791	3
WP4961	STING pathway in Kawasaki-like disease and COVID-19	3/747	22/7866	0.34848	0.761968	0.689689	4790/4792/1147	3
WP2828	Bladder cancer	5/747	41/7866	0.349048	0.761968	0.689689	7057/6714/595/4609/1612	5
WP3941	Oxidative damage response	5/747	41/7866	0.349048	0.761968	0.689689	728/4790/54205/5602/5111	5
WP4787	Osteoblast differentiation and related diseases	13/747	120/7866	0.351087	0.761968	0.689689	650/54567/23533/2247/5591/182/8503/4086/5602/7474/7855/4854/7473	13
WP3871	Valproic acid pathway	2/747	13/7866	0.353927	0.761968	0.689689	3028/1962	2
WP3876	BMP2-WNT4-FOXO1 pathway in primary endometrial stromal cell differentiation	2/747	13/7866	0.353927	0.761968	0.689689	650/4086	2
WP4190	Mevalonate arm of cholesterol biosynthesis pathway	2/747	13/7866	0.353927	0.761968	0.689689	38/10654	2
WP4211	Transcriptional cascade regulating adipogenesis	2/747	13/7866	0.353927	0.761968	0.689689	688/1052	2
WP4271	Vitamin B12 disorders	2/747	13/7866	0.353927	0.761968	0.689689	4552/25974	2
WP3865	Novel intracellular components of RIG-I-like receptor (RLR) pathway	7/747	61/7866	0.358442	0.768511	0.695611	4790/4792/1147/8737/9474/5602/3627	7
WP727	Monoamine transport	4/747	32/7866	0.361718	0.770687	0.697581	6999/3554/10497/7249	4
WP4946	DNA repair pathways, full network	13/747	121/7866	0.362415	0.770687	0.697581	3981/545/5591/2072/4683/7486/1111/2966/5111/404672/56655/728340/57697	13
WP306	Focal adhesion	21/747	202/7866	0.363926	0.770754	0.697642	7057/6714/3696/595/896/10451/4233/3055/5156/5154/3676/3685/55742/330/1398/7424/8503/9564/5170/5602/1284	21
WP4657	22q11.2 copy number variation syndrome	14/747	132/7866	0.372799	0.779516	0.705572	10892/9611/55752/5905/1104/7353/9342/9076/54487/27037/5902/8131/8216/7290	14
WP3863	T-cell antigen receptor (TCR) pathway during Staphylococcus aureus infection	7/747	62/7866	0.374498	0.779516	0.705572	10892/4790/4792/1147/10598/11261/3586	7
WP2064	Neural crest differentiation	11/747	102/7866	0.375349	0.779516	0.705572	54567/4790/2247/4791/6615/51564/4609/7020/4086/4854/3397	11
WP100	Glutathione metabolism	3/747	23/7866	0.375411	0.779516	0.705572	2729/2730/2937	3
WP4963	p53 transcriptional gene network	8/747	72/7866	0.375544	0.779516	0.705572	7057/23657/64393/355/6347/57103/55332/55367	8
WP4481	Resistin as a regulator of inflammation	4/747	33/7866	0.384102	0.788747	0.713928	4790/4792/1147/23236	4
WP4541	Hippo-Merlin signaling dysregulation	13/747	123/7866	0.385228	0.788747	0.713928	3696/595/4233/7003/5576/5156/3676/4771/3685/1490/4609/3627/5575	13
WP4536	Genes related to primary cilium development (based on CRISPR)	11/747	103/7866	0.387867	0.788747	0.713928	26123/80210/200894/51715/9731/65250/55081/23288/26146/56623/55212	11
WP437	EGF/EGFR signaling pathway	17/747	164/7866	0.389083	0.788747	0.713928	6714/4208/10451/2475/8826/4734/1398/9846/9922/9712/9564/25/5170/2887/5111/9185/466	17
WP3930	EDA signaling in hair follicle development	2/747	14/7866	0.389366	0.788747	0.713928	5971/7473	2
WP2406	Cardiac progenitor differentiation	6/747	53/7866	0.389975	0.788747	0.713928	3084/4208/140885/2247/5156/4920	6
WP4286	Genotoxicity pathway	7/747	63/7866	0.390589	0.788747	0.713928	9538/9209/64782/1052/8493/84312/57103	7
WP5083	Neuroinflammation and glutamatergic signaling	15/747	144/7866	0.392887	0.790325	0.715357	6507/4790/2247/3554/4791/7042/2898/7043/2744/627/9021/5723/23236/3586/2805	15
WP1449	Regulation of toll-like receptor signaling pathway	15/747	145/7866	0.40353	0.804507	0.728193	4790/23533/4792/3656/1147/6351/7097/941/4791/8737/10771/4615/8503/5602/3627	15
WP400	p38 MAPK signaling pathway	4/747	34/7866	0.406388	0.804507	0.728193	8737/7042/8569/4609	4
WP45	G1 to S cell cycle control	7/747	64/7866	0.406687	0.804507	0.728193	595/896/4173/4609/5111/23649/5001	7
WP3940	One-carbon metabolism and related pathways	6/747	54/7866	0.40754	0.804507	0.728193	6648/5130/2729/2730/4144/2937	6
WP2332	Interleukin-11 signaling pathway	5/747	44/7866	0.407658	0.804507	0.728193	6714/1147/9021/5170/466	5
WP4746	Thyroid hormones production and peripheral downstream signaling effects	10/747	95/7866	0.41543	0.816752	0.739276	117247/6714/11343/2475/3685/84335/57224/7249/9882/23236	10
WP4582	Cancer immunotherapy by CTLA4 blockade	2/747	15/7866	0.423909	0.824219	0.746035	941/8503	2
WP5063	FOXP3 in COVID-19	2/747	15/7866	0.423909	0.824219	0.746035	3575/941	2
WP4222	Phosphodiesterases in neuronal function	6/747	55/7866	0.42506	0.824219	0.746035	5140/5144/201626/5151/5141/2983	6
WP4932	7q11.23 copy number variation syndrome	11/747	106/7866	0.425556	0.824219	0.746035	3084/9188/31/2969/4967/10514/355/29914/4609/5111/9076	11
WP205	IL-7 signaling pathway	3/747	25/7866	0.42847	0.826788	0.74836	595/3575/4609	3
WP2034	Leptin signaling pathway	8/747	76/7866	0.435266	0.835181	0.755957	6714/4790/595/5140/2475/1147/31/9021	8
WP4172	PI3K-Akt signaling pathway	34/747	345/7866	0.436025	0.835181	0.755957	7057/3696/3326/4790/3320/595/896/23533/4233/2475/1147/7097/3575/2247/5156/5154/3676/3685/59345/4254/7424/1902/627/23035/8503/5008/55970/4609/5170/7249/5523/5618/117145/1284	34
WP2324	AGE/RAGE pathway	7/747	66/7866	0.438799	0.837415	0.757979	6714/3091/4790/4792/1147/54205/4615	7
WP1591	Heart development	5/747	46/7866	0.446388	0.842083	0.762205	650/6909/4208/7424/4086	5
WP4545	Oxysterols derived from cholesterol	5/747	46/7866	0.446388	0.842083	0.762205	1880/9420/9023/11332/10965	5
WP4321	Thermogenesis	11/747	108/7866	0.450669	0.842083	0.762205	353500/11343/2475/57492/51703/84335/6602/6598/86/8110/7249	11
WP2878	PPAR-alpha pathway	3/747	26/7866	0.454405	0.842083	0.762205	595/4609/1962	3
WP3644	NAD+ metabolism	2/747	16/7866	0.457408	0.842083	0.762205	23411/23057	2
WP3958	GPR40 pathway	2/747	16/7866	0.457408	0.842083	0.762205	5334/23236	2
WP3969	H19 action Rb-E2F1 signaling and CDK-Beta-catenin activity	2/747	16/7866	0.457408	0.842083	0.762205	595/182	2
WP4240	Regulation of sister chromatid separation at the metaphase-anaphase transition	2/747	16/7866	0.457408	0.842083	0.762205	8243/29882	2
WP4921	Mitochondrial complex III assembly	2/747	16/7866	0.457408	0.842083	0.762205	84300/55245	2
WP53	ID signaling pathway	2/747	16/7866	0.457408	0.842083	0.762205	3399/3397	2
WP5090	Complement system in neuronal development and plasticity	11/747	109/7866	0.463184	0.849715	0.769113	728/637/3685/7042/54205/7043/355/23513/286410/710/3075	11
WP268	Notch signaling	5/747	47/7866	0.465521	0.851006	0.770281	54567/1387/23220/182/4854	5
WP3850	Factors and pathways affecting insulin-like growth factor (IGF1)-Akt signaling	4/747	37/7866	0.472042	0.855588	0.774429	4790/2475/84335/79109	4
WP619	Type II interferon signaling (IFNG)	4/747	37/7866	0.472042	0.855588	0.774429	2633/9021/6688/3627	4
WP4917	Proximal tubule transport	6/747	58/7866	0.477043	0.855588	0.774429	117247/523/6520/9056/6575/245972	6
WP3932	Focal adhesion: PI3K-Akt-mTOR-signaling pathway	30/747	309/7866	0.477873	0.855588	0.774429	7057/3696/3091/3326/3320/23533/4233/2475/3575/2247/5156/5154/3676/3685/59345/31/4254/5209/7424/84335/1902/23035/5008/55970/5170/7249/5523/5618/81617/1284	30
WP4767	FGFR3 signaling in chondrocyte proliferation and terminal differentiation	3/747	27/7866	0.479834	0.855588	0.774429	650/6615/9474	3
WP4856	Intracellular trafficking proteins involved in CMT neuropathy	3/747	27/7866	0.479834	0.855588	0.774429	8898/54332/121512	3
WP1541	Energy metabolism	5/747	48/7866	0.48445	0.855588	0.774429	4208/23082/23411/10514/5533	5
WP4008	NO/cGMP/PKG mediated neuroprotection	5/747	48/7866	0.48445	0.855588	0.774429	4790/4792/54205/5481/2983	5
WP4534	Mechanoregulation and pathology of YAP/TAZ via Hippo and non-Hippo mechanisms	5/747	48/7866	0.48445	0.855588	0.774429	6714/3696/7003/4771/5602	5
WP4718	Cholesterol metabolism with Bloch and Kandutsch-Russell pathways	5/747	48/7866	0.48445	0.855588	0.774429	4047/9023/10654/50814/10965	5
WP3303	RAC1/PAK1/p38/MMP2 pathway	7/747	69/7866	0.486387	0.856106	0.774898	6714/4790/4792/1147/1398/10413/4609	7
WP2447	Amyotrophic lateral sclerosis (ALS)	4/747	38/7866	0.493343	0.858412	0.776985	637/834/10452/5533	4
WP706	Sudden infant death syndrome (SIDS) susceptibility pathways	16/747	164/7866	0.493968	0.858412	0.776985	6507/3091/4790/4208/864/5576/3329/1390/1387/4791/5452/627/3586/5316/5575/4133	16
WP3981	miRNA regulation of prostate cancer signaling pathways	6/747	59/7866	0.494081	0.858412	0.776985	4790/595/4792/2475/5154/1387	6
WP1544	MicroRNAs in cardiomyocyte hypertrophy	10/747	101/7866	0.494287	0.858412	0.776985	3084/4790/2475/1147/2247/8503/1906/51564/5170/7474	10
WP4666	Hepatitis B infection	15/747	154/7866	0.499308	0.86425	0.782269	6714/4790/637/1147/7097/1387/7042/54205/7043/355/4615/8503/4609/5602/5111	15
WP4312	Rett syndrome causing genes	5/747	49/7866	0.50314	0.864949	0.782902	4208/9611/23314/1398/8243	5
WP4971	Phosphoinositides metabolism	5/747	49/7866	0.50314	0.864949	0.782902	8898/66036/79837/23236/90809	5
WP5036	Angiotensin II receptor type 1 pathway	3/747	28/7866	0.504692	0.864949	0.782902	3091/1490/4142	3
WP4673	Male infertility	15/747	155/7866	0.509813	0.87086	0.788252	7057/6648/1728/4780/3981/140885/1387/4552/9575/355/1618/5428/222229/11218/55170	15
WP4150	Wnt signaling in kidney disease	4/747	39/7866	0.514275	0.872548	0.78978	5602/7474/7855/7473	4
WP3859	TGF-beta signaling in thyroid cells for epithelial-mesenchymal transition	2/747	18/7866	0.520849	0.872548	0.78978	6615/3397	2
WP3879	4-hydroxytamoxifen, Dexamethasone, and Retinoic Acids Regulation of p27 Expression	2/747	18/7866	0.520849	0.872548	0.78978	2475/8569	2
WP4533	Transcription co-factors SKI and SKIL protein partners	2/747	18/7866	0.520849	0.872548	0.78978	7003/23314	2
WP5052	Nephrogenesis	2/747	18/7866	0.520849	0.872548	0.78978	182/84870	2
WP5061	Fatty acid transporters	2/747	18/7866	0.520849	0.872548	0.78978	51703/10999	2
WP2643	Nanoparticle-mediated activation of receptor signaling	3/747	29/7866	0.528921	0.880408	0.796894	6714/374/5602	3
WP3613	Photodynamic therapy-induced unfolded protein response	3/747	29/7866	0.528921	0.880408	0.796894	4780/4677/7494	3
WP3937	Microglia pathogen phagocytosis pathway	4/747	40/7866	0.534799	0.88454	0.800634	10451/4067/3055/8503	4
WP4829	mBDNF and proBDNF regulation of GABA neurotransmission	4/747	40/7866	0.534799	0.88454	0.800634	2557/1390/627/8503	4
WP2011	SREBF and miR33 in cholesterol and lipid homeostasis	2/747	19/7866	0.550653	0.89374	0.808961	2475/23411	2
WP4784	Proteoglycan biosynthesis	2/747	19/7866	0.550653	0.89374	0.808961	126792/51000	2
WP5033	Genes associated with the development of rheumatoid arthritis	2/747	19/7866	0.550653	0.89374	0.808961	3685/6583	2
WP5101	Congenital generalized lipodystrophy (CGL)	2/747	19/7866	0.550653	0.89374	0.808961	3091/84803	2
WP697	Estrogen metabolism	2/747	19/7866	0.550653	0.89374	0.808961	1728/412	2
WP734	Serotonin receptor 4/6/7 and NR3C signaling	2/747	19/7866	0.550653	0.89374	0.808961	3363/466	2
WP4155	Endometrial cancer	6/747	63/7866	0.560108	0.906262	0.820296	595/2247/8503/4609/5170/51176	6
WP2572	Primary focal segmental glomerulosclerosis (FSGS)	7/747	74/7866	0.562717	0.907664	0.821565	3685/55742/941/182/5800/5111/9076	7
WP466	DNA replication	4/747	42/7866	0.574489	0.91663	0.82968	4173/5111/23649/5001	4
WP5095	Overview of proinflammatory and profibrotic mediators	12/747	129/7866	0.574899	0.91663	0.82968	4790/6346/6351/374/10148/10563/6347/5008/11009/6362/3627/3586	12
WP1533	Vitamin B12 metabolism	5/747	53/7866	0.574923	0.91663	0.82968	6648/4790/4791/4552/6347	5
WP5122	Prostaglandin and leukotriene metabolism in senescence	3/747	31/7866	0.575313	0.91663	0.82968	23411/23236/127281	3
WP5114	Nucleotide excision repair in xeroderma pigmentosum	7/747	76/7866	0.591789	0.940006	0.850839	2072/2873/2966/5111/404672/56655/728340	7
WP364	IL-6 signaling pathway	4/747	43/7866	0.593601	0.940019	0.850851	639/3055/1387/9021	4
WP2431	Spinal cord injury	11/747	120/7866	0.595679	0.940332	0.851134	595/3554/1464/9423/627/6347/4321/4609/3164/3627/11025	11
WP2112	IL-17 signaling pathway	3/747	32/7866	0.597409	0.940332	0.851134	4790/10758/1052	3
WP4540	Hippo signaling regulation pathways	9/747	99/7866	0.605869	0.941042	0.851777	4233/2475/7003/5576/5156/4771/51176/23236/5575	9
WP497	Urea cycle and metabolism of amino groups	2/747	21/7866	0.606252	0.941042	0.851777	6723/65263	2
WP4970	Galanin receptor pathway	2/747	21/7866	0.606252	0.941042	0.851777	10413/7020	2
WP5066	FOXA2 pathway	2/747	21/7866	0.606252	0.941042	0.851777	8714/31	2
WP395	IL-4 signaling pathway	5/747	55/7866	0.608697	0.941042	0.851777	4790/4792/1147/9846/9021	5
WP585	Interferon type I signaling pathways	5/747	55/7866	0.608697	0.941042	0.851777	2475/1398/9846/79109/9021	5
WP2363	Gastric cancer network 2	3/747	33/7866	0.61874	0.945885	0.85616	84823/4609/255488	3
WP4149	White fat cell differentiation	3/747	33/7866	0.61874	0.945885	0.85616	688/1879/1052	3
WP4263	Pancreatic adenocarcinoma pathway	8/747	89/7866	0.618742	0.945885	0.85616	4790/595/2475/1147/7042/7043/8503/5602	8
WP2858	Ectoderm differentiation	13/747	144/7866	0.619092	0.945885	0.85616	5783/9935/4771/7226/5452/4920/6347/4609/7020/7022/7855/10634/79731	13
WP5097	CCL18 signaling pathway	5/747	56/7866	0.62499	0.946228	0.856471	3091/6615/7424/4609/7020	5
WP4549	Fragile X syndrome	11/747	123/7866	0.629206	0.946228	0.856471	6714/2475/1845/23405/5825/84335/627/8569/7249/1212/23236	11
WP3934	Leptin and adiponectin	1/747	7866-10-01	0.631541	0.946228	0.856471	31	1
WP4153	Degradation pathway of sphingolipids, including diseases	1/747	7866-10-01	0.631541	0.946228	0.856471	2717	1
WP704	Methylation pathways	1/747	7866-10-01	0.631541	0.946228	0.856471	4144	1
WP357	Fatty acid biosynthesis	2/747	22/7866	0.632029	0.946228	0.856471	31/51703	2
WP3872	Regulation of apoptosis by parathyroid hormone-related protein	2/747	22/7866	0.632029	0.946228	0.856471	637/4609	2
WP2197	Endothelin pathways	3/747	34/7866	0.63929	0.948917	0.858905	1906/790/23236	3
WP313	Hepatocyte growth factor receptor signaling	3/747	34/7866	0.63929	0.948917	0.858905	6714/4233/1398	3
WP3982	miRNA regulation of p53 pathway in prostate cancer	3/747	34/7866	0.63929	0.948917	0.858905	637/9538/64393	3
WP1971	Integrated cancer pathway	4/747	46/7866	0.647766	0.954884	0.864305	545/1111/4609/466	4
WP4535	Envelope proteins and their potential roles in EDMD physiopathology	4/747	46/7866	0.647766	0.954884	0.864305	7042/7043/1490/8815	4
WP289	Myometrial relaxation and contraction pathways	14/747	158/7866	0.648808	0.954884	0.864305	3486/4790/5576/5144/59345/5570/2114/8525/22809/1902/55970/2553/466/5575	14
WP1403	AMP-activated protein kinase (AMPK) signaling	6/747	69/7866	0.650712	0.954989	0.8644	2475/31/5209/8503/7249/23236	6
WP531	DNA mismatch repair	2/747	23/7866	0.656469	0.958041	0.867163	5111/56655	2
WP712	Estrogen signaling pathway	2/747	23/7866	0.656469	0.958041	0.867163	4790/1147	2
WP185	Integrin-mediated cell adhesion	9/747	104/7866	0.665399	0.962012	0.870757	6714/3696/10451/3676/3685/1398/9564/5170/5602	9
WP1455	Serotonin transporter activity	1/747	7866-11-01	0.666576	0.962012	0.870757	3554	1
WP3656	Interleukin-1 induced activation of NF-kB	1/747	7866-11-01	0.666576	0.962012	0.870757	4790	1
WP4292	Methionine metabolism leading to sulfur amino acids and related disorders	1/747	7866-11-01	0.666576	0.962012	0.870757	191	1
WP2355	Corticotropin-releasing hormone signaling pathway	8/747	93/7866	0.668518	0.962148	0.870881	4790/3320/4792/10499/4929/31/7020/3164	8
WP481	Insulin signaling	14/747	161/7866	0.676656	0.963799	0.872375	10938/2475/1398/6814/7494/6236/9021/8503/5170/5602/2887/7249/9882/10603	14
WP4922	Mitochondrial complex IV assembly	3/747	36/7866	0.678017	0.963799	0.872375	25994/51204/10063	3
WP4341	Non-genomic actions of 1,25 dihydroxyvitamin D3	6/747	71/7866	0.67824	0.963799	0.872375	4790/7097/4791/5971/6347/23236	6
WP4803	Ciliopathies	16/747	184/7866	0.683334	0.963799	0.872375	26123/200894/51715/9731/65250/51524/55081/84131/22897/92002/83479/26146/6674/56623/55212/219844	16
WP2038	Microtubule cytoskeleton regulation	4/747	49/7866	0.696926	0.963799	0.872375	6714/6249/25/161742	4
WP286	IL-3 signaling pathway	4/747	49/7866	0.696926	0.963799	0.872375	6714/4067/3055/9846	4
WP1559	Transcription factors regulate miRNAs related to cardiac hypertrophy	1/747	7866-12-01	0.698284	0.963799	0.872375	4790	1
WP2290	RalA downstream regulated genes	1/747	7866-12-01	0.698284	0.963799	0.872375	55770	1
WP2513	Nanoparticle triggered regulated necrosis	1/747	7866-12-01	0.698284	0.963799	0.872375	8737	1
WP3672	lncRNA-mediated mechanisms of therapeutic resistance	1/747	7866-12-01	0.698284	0.963799	0.872375	3091	1
WP4495	IL-10 anti-inflammatory signaling pathway	1/747	7866-12-01	0.698284	0.963799	0.872375	3586	1
WP4583	Biomarkers for urea cycle disorders	1/747	7866-12-01	0.698284	0.963799	0.872375	2805	1
WP2895	Differentiation of white and brown adipocyte	2/747	25/7866	0.70143	0.963799	0.872375	650/4086	2
WP3668	Hypothesized pathways in pathogenesis of cardiovascular disease	2/747	25/7866	0.70143	0.963799	0.872375	2022/1490	2
WP1982	Sterol regulatory element-binding proteins (SREBP) signaling	6/747	73/7866	0.704329	0.963799	0.872375	2475/4047/23411/31/51128/57678	6
WP2877	Vitamin D receptor pathway	16/747	187/7866	0.708047	0.963799	0.872375	3486/3091/639/595/7042/654/219855/838/4084/4609/5004/11096/7078/8600/3397/412	16
WP1545	miRNAs involved in DNA damage response	4/747	50/7866	0.712176	0.963799	0.872375	595/896/25/4609	4
WP623	Oxidative phosphorylation	5/747	62/7866	0.713765	0.963799	0.872375	4719/4726/4728/4700/27109	5
WP35	G protein signaling pathways	8/747	97/7866	0.714173	0.963799	0.872375	5576/2768/5144/5151/5141/55970/5533/5575	8
WP5094	Orexin receptor pathway	13/747	155/7866	0.722813	0.963799	0.872375	3091/4780/7071/8013/11056/3399/1490/4609/2700/3164/862/3586/3397	13
WP4539	Synaptic signaling pathways associated with autism spectrum disorder	4/747	51/7866	0.726856	0.963799	0.872375	2475/627/8503/7249	4
WP1423	Ganglio sphingolipid metabolism	1/747	13/7866	0.726981	0.963799	0.872375	2583	1
WP186	Homologous recombination	1/747	13/7866	0.726981	0.963799	0.872375	4683	1
WP1991	SRF and miRs in smooth muscle differentiation and proliferation	1/747	13/7866	0.726981	0.963799	0.872375	4208	1
WP2881	Estrogen receptor pathway	1/747	13/7866	0.726981	0.963799	0.872375	57678	1
WP3301	MFAP5-mediated ovarian cancer cell motility and invasiveness	1/747	13/7866	0.726981	0.963799	0.872375	3685	1
WP3679	Cell-type dependent selectivity of CCK2R signaling	1/747	13/7866	0.726981	0.963799	0.872375	23236	1
WP3892	Development of pulmonary dendritic cells and macrophage subsets	1/747	13/7866	0.726981	0.963799	0.872375	6688	1
WP4259	Disorders of folate metabolism and transport	1/747	13/7866	0.726981	0.963799	0.872375	2618	1
WP4947	Nitric oxide metabolism in cystic fibrosis	1/747	13/7866	0.726981	0.963799	0.872375	55170	1
WP3945	TYROBP causal network in microglia	5/747	63/7866	0.727012	0.963799	0.872375	864/10019/9056/113277/10261	5
WP170	Nuclear receptors	3/747	39/7866	0.730187	0.965176	0.873621	4929/3164/5241	3
WP4532	Intraflagellar transport proteins binding to dynein	2/747	27/7866	0.74139	0.965176	0.873621	51143/6990	2
WP530	Cytokines and inflammatory response	2/747	27/7866	0.74139	0.965176	0.873621	5154/3586	2
WP127	IL-5 signaling pathway	3/747	40/7866	0.746029	0.965176	0.873621	4067/4609/161742	3
WP2436	Dopamine metabolism	1/747	14/7866	0.752951	0.965176	0.873621	1728	1
WP5064	7-oxo-C and 7-beta-HC pathways	2/747	28/7866	0.759597	0.965176	0.873621	11332/10965	2
WP4564	Neural crest cell migration during development	3/747	41/7866	0.76112	0.965176	0.873621	23533/627/8503	3
WP4396	Nonalcoholic fatty liver disease	13/747	160/7866	0.763508	0.965176	0.873621	4790/637/4719/54205/1965/7494/355/4726/9021/6347/8503/4728/4700	13
WP2328	Allograft Rejection	7/747	90/7866	0.763646	0.965176	0.873621	5156/941/355/10563/3035/3127/3586	7
WP3998	Prader-Willi and Angelman syndrome	5/747	66/7866	0.764078	0.965176	0.873621	595/81614/627/9637/114791	5
WP138	Androgen receptor signaling pathway	7/747	91/7866	0.773606	0.965176	0.873621	6714/595/10499/9611/5052/1387/23411	7
WP4148	Splicing factor NOVA regulated synaptic proteins	3/747	42/7866	0.775476	0.965176	0.873621	2898/23136/23154	3
WP49	IL-2 signaling pathway	3/747	42/7866	0.775476	0.965176	0.873621	9846/9021/4609	3
WP3942	PPAR signaling pathway	5/747	67/7866	0.775552	0.965176	0.873621	4199/51703/10999/5170/1962	5
WP1604	Codeine and morphine metabolism	1/747	15/7866	0.776454	0.965176	0.873621	8714	1
WP3299	let-7 inhibition of ES cell reprogramming	1/747	15/7866	0.776454	0.965176	0.873621	4609	1
WP3853	ERK pathway in Huntington's disease	1/747	15/7866	0.776454	0.965176	0.873621	627	1
WP4723	Omega-3 / omega-6 fatty acid synthesis	1/747	15/7866	0.776454	0.965176	0.873621	10965	1
WP2583	T cell receptor and co-stimulatory signaling	2/747	29/7866	0.776684	0.965176	0.873621	4790/4792	2
WP3869	Cannabinoid receptor signaling	2/747	29/7866	0.776684	0.965176	0.873621	5602/5575	2
WP4969	RAS and bradykinin pathways in COVID-19	2/747	29/7866	0.776684	0.965176	0.873621	4790/710	2
WP2272	Pathogenic Escherichia coli infection	4/747	55/7866	0.779986	0.965176	0.873621	10383/84617/25/9076	4
WP129	Matrix metalloproteinases	2/747	30/7866	0.792699	0.965176	0.873621	4321/7078	2
WP1422	Sphingolipid pathway	2/747	30/7866	0.792699	0.965176	0.873621	8877/8879	2
WP2855	Dopaminergic neurogenesis	2/747	30/7866	0.792699	0.965176	0.873621	4929/2020	2
WP4719	Eicosanoid metabolism via cyclooxygenases (COX)	2/747	30/7866	0.792699	0.965176	0.873621	1962/127281	2
WP2291	Deregulation of Rab and Rab effector genes in bladder cancer	1/747	16/7866	0.797724	0.965176	0.873621	94120	1
WP4724	Omega-9 fatty acid synthesis	1/747	16/7866	0.797724	0.965176	0.873621	10965	1
WP4928	MAPK pathway in congenital thyroid cancer	1/747	16/7866	0.797724	0.965176	0.873621	4609	1
WP4249	Hedgehog signaling pathway	3/747	44/7866	0.802062	0.965176	0.873621	595/2619/64750	3
WP4565	Neural crest cell migration in cancer	3/747	44/7866	0.802062	0.965176	0.873621	23533/627/8503	3
WP5085	Vasopressin-regulated water reabsorption	3/747	44/7866	0.802062	0.965176	0.873621	4905/396/51143	3
WP3996	Ethanol effects on histone modifications	2/747	31/7866	0.807692	0.965176	0.873621	191/51564	2
WP4304	Oligodendrocyte specification and differentiation, leading to myelin components for CNS	2/747	31/7866	0.807692	0.965176	0.873621	650/2247	2
WP4752	Base excision repair	2/747	31/7866	0.807692	0.965176	0.873621	5111/56655	2
WP4868	Type I interferon induction and signaling during SARS-CoV-2 infection	2/747	31/7866	0.807692	0.965176	0.873621	7097/4615	2
WP2261	Glioblastoma signaling pathways	6/747	83/7866	0.812803	0.965176	0.873621	6714/595/4233/5156/5170/7249	6
WP1946	Cori cycle	1/747	17/7866	0.816972	0.965176	0.873621	6888	1
WP2289	Drug induction of bile acid pathway	1/747	17/7866	0.816972	0.965176	0.873621	8714	1
WP2916	Interactome of polycomb repressive complex 2 (PRC2)	1/747	17/7866	0.816972	0.965176	0.873621	2146	1
WP368	Mitochondrial long chain fatty acid beta-oxidation	1/747	17/7866	0.816972	0.965176	0.873621	1962	1
WP4225	Pyrimidine metabolism and related diseases	1/747	17/7866	0.816972	0.965176	0.873621	790	1
WP4337	ncRNAs involved in STAT3 signaling in hepatocellular carcinoma	1/747	17/7866	0.816972	0.965176	0.873621	4790	1
WP4493	Cells and molecules involved in local acute inflammatory response	1/747	17/7866	0.816972	0.965176	0.873621	3676	1
WP4522	Metabolic pathway of LDL, HDL and TG, including diseases	1/747	17/7866	0.816972	0.965176	0.873621	302	1
WP4872	MAP3K1 role in promoting and blocking gonadal determination	1/747	17/7866	0.816972	0.965176	0.873621	10023	1
WP4962	Airway smooth muscle cell contraction	1/747	17/7866	0.816972	0.965176	0.873621	23236	1
WP554	ACE inhibitor pathway	1/747	17/7866	0.816972	0.965176	0.873621	4142	1
WP5038	Mitochondrial immune response to SARS-CoV-2	2/747	32/7866	0.82171	0.966443	0.874768	4790/4791	2
WP558	Complement and coagulation cascades	4/747	59/7866	0.824584	0.966443	0.874768	728/5328/710/3075	4
WP3664	Regulation of Wnt / B-catenin signaling by small molecule compounds	1/747	18/7866	0.834391	0.966443	0.874768	51176	1
WP4560	MFAP5 effect on permeability and motility of endothelial cells via cytoskeleton rearrangement	1/747	18/7866	0.834391	0.966443	0.874768	3685	1
WP422	MAPK cascade	2/747	33/7866	0.834805	0.966443	0.874768	5602/4133	2
WP453	Inflammatory response pathway	2/747	33/7866	0.834805	0.966443	0.874768	7057/941	2
WP4786	Type I collagen synthesis in the context of osteogenesis imperfecta	2/747	33/7866	0.834805	0.966443	0.874768	55214/8600	2
WP4838	Regucalcin in proximal tubule epithelial kidney cells	2/747	33/7866	0.834805	0.966443	0.874768	2475/8600	2
WP4861	Endoplasmic reticulum stress response in coronavirus infection	3/747	47/7866	0.836948	0.966443	0.874768	1965/5514/7494	3
WP2806	Complement system	7/747	99/7866	0.842333	0.966443	0.874768	7057/728/7097/708/7295/710/3075	7
WP143	Fatty acid beta-oxidation	2/747	34/7866	0.847025	0.966443	0.874768	51703/38	2
WP1601	Fluoropyrimidine activity	2/747	34/7866	0.847025	0.966443	0.874768	8714/10057	2
WP4950	16p11.2 distal deletion syndrome	2/747	34/7866	0.847025	0.966443	0.874768	7284/79874	2
WP4566	Translation inhibitors in chronically activated PDGFRA cells	3/747	48/7866	0.847337	0.966443	0.874768	2475/8503/5602	3
WP1992	Genes targeted by miRNAs in adipocytes	1/747	19/7866	0.850155	0.966443	0.874768	3759	1
WP3287	Overview of nanoparticle effects	1/747	19/7866	0.850155	0.966443	0.874768	896	1
WP4223	Ras signaling	14/747	186/7866	0.855332	0.966443	0.874768	4790/4233/1147/23179/5156/59345/9846/2114/3363/55770/8503/25/55970/5602	14
WP244	Alpha 6 beta 4 signaling pathway	2/747	35/7866	0.858418	0.966443	0.874768	6714/2475	2
WP299	Nuclear receptors in lipid metabolism and toxicity	2/747	35/7866	0.858418	0.966443	0.874768	8714/5825	2
WP51	Regulation of actin cytoskeleton	11/747	151/7866	0.861024	0.966443	0.874768	23533/8826/2247/5156/5154/2768/1398/8503/9564/79837/55970	11
WP2849	Hematopoietic stem cell differentiation	4/747	63/7866	0.861431	0.966443	0.874768	4254/80342/6688/51176	4
WP43	Oxidation by cytochrome P450	4/747	63/7866	0.861431	0.966443	0.874768	9420/57404/285440/113612	4
WP3927	BMP signaling in eyelid development	1/747	20/7866	0.864419	0.966443	0.874768	4086	1
WP4707	Aspirin and miRNAs	1/747	20/7866	0.864419	0.966443	0.874768	4790	1
WP4942	15q13.3 copy number variation syndrome	1/747	20/7866	0.864419	0.966443	0.874768	1387	1
WP4877	Host-pathogen interaction of human coronaviruses - MAPK signaling	2/747	36/7866	0.869029	0.969517	0.87755	3429/5602	2
WP3529	Zinc homeostasis	2/747	37/7866	0.878906	0.972366	0.880129	23516/7782	2
WP111	Electron transport chain: OXPHOS system in mitochondria	7/747	106/7866	0.887789	0.972366	0.880129	4719/292/4726/4728/4700/10063/27109	7
WP3591	Sleep regulation	2/747	38/7866	0.888091	0.972366	0.880129	191/100	2
WP3599	Transcription factor regulation in adipogenesis	1/747	22/7866	0.889008	0.972366	0.880129	1052	1
WP4760	PKC-gamma calcium signaling pathway in ataxia	1/747	22/7866	0.889008	0.972366	0.880129	23236	1
WP4864	Host-pathogen interaction of human coronaviruses - apoptosis	1/747	22/7866	0.889008	0.972366	0.880129	637	1
WP4884	Pathogenesis of SARS-CoV-2 mediated by nsp9-nsp10 complex	1/747	22/7866	0.889008	0.972366	0.880129	3127	1
WP5111	Familial hyperlipidemia type 4	1/747	22/7866	0.889008	0.972366	0.880129	355	1
WP3931	Embryonic stem cell pluripotency pathways	8/747	119/7866	0.889131	0.972366	0.880129	2475/2247/5156/5154/4086/7474/7855/7473	8
WP4320	Effect of progerin on genes involved in Hutchinson-Gilford progeria syndrome	2/747	39/7866	0.896626	0.972366	0.880129	51176/53615	2
WP3680	Physico-chemical features and toxicity-associated pathways	4/747	68/7866	0.89801	0.972366	0.880129	6714/4609/7855/2066	4
WP3286	Copper homeostasis	3/747	54/7866	0.89833	0.972366	0.880129	595/4891/10063	3
WP272	Blood clotting cascade	1/747	23/7866	0.899578	0.972366	0.880129	5328	1
WP4197	Immune response to tuberculosis	1/747	23/7866	0.899578	0.972366	0.880129	5771	1
WP4830	GDNF/RET signaling axis	1/747	23/7866	0.899578	0.972366	0.880129	79633	1
WP4871	Kisspeptin/kisspeptin receptor system in the ovary	2/747	40/7866	0.904552	0.972814	0.880535	4790/23236	2
WP500	Glycogen synthesis and degradation	2/747	40/7866	0.904552	0.972814	0.880535	5834/5523	2
WP4585	Cancer immunotherapy by PD-1 blockade	1/747	24/7866	0.909143	0.972814	0.880535	4790	1
WP2369	Histone modifications	4/747	70/7866	0.91008	0.972814	0.880535	7799/80854/23067/2146	4
WP4698	Vitamin D-sensitive calcium signaling in depression	2/747	41/7866	0.911908	0.972814	0.880535	4780/2729	2
WP524	G13 signaling pathway	2/747	41/7866	0.911908	0.972814	0.880535	8826/5602	2
WP5055	Burn wound healing	7/747	111/7866	0.913063	0.972814	0.880535	4790/4792/7097/7042/7043/6347/4615	7
WP1528	Physiological and pathological hypertrophy of the heart	1/747	25/7866	0.917798	0.973875	0.881495	1906	1
WP4483	Relationship between inflammation, COX-2 and EGFR	1/747	25/7866	0.917798	0.973875	0.881495	6714	1
WP4255	Non-small cell lung cancer	4/747	72/7866	0.920864	0.974248	0.881833	637/595/54205/8503	4
WP2911	miRNA targets in ECM and membrane receptors	2/747	43/7866	0.925052	0.974248	0.881833	7057/1284	2
WP325	Triacylglyceride synthesis	1/747	26/7866	0.925629	0.974248	0.881833	57678	1
WP581	EPO receptor signaling	1/747	26/7866	0.925629	0.974248	0.881833	6714	1
WP534	Glycolysis and gluconeogenesis	2/747	45/7866	0.936331	0.97857	0.885745	2806/2805	2
WP98	Prostaglandin synthesis and regulation	2/747	45/7866	0.936331	0.97857	0.885745	302/1906	2
WP2249	Metastatic brain tumor	1/747	28/7866	0.939127	0.97857	0.885745	4609	1
WP4300	Extracellular vesicles in the crosstalk of cardiac cells	1/747	28/7866	0.939127	0.97857	0.885745	2114	1
WP4905	1q21.1 copy number variation syndrome	1/747	28/7866	0.939127	0.97857	0.885745	2700	1
WP4721	Eicosanoid metabolism via lipooxygenases (LOX)	1/747	29/7866	0.944928	0.98265	0.889438	1962	1
WP4941	GPR143 in melanocytes and retinal pigment epithelium cells	1/747	30/7866	0.950178	0.98614	0.892597	23236	1
WP4561	Cell migration and invasion through p75NTR	1/747	31/7866	0.954927	0.987759	0.894062	627	1
WP2023	Cell differentiation - expanded index	2/747	50/7866	0.9579	0.987759	0.894062	4208/2146	2
WP3893	Development and heterogeneity of the ILC family	1/747	32/7866	0.959224	0.987759	0.894062	374	1
WP4685	Melanoma	3/747	68/7866	0.963025	0.987759	0.894062	595/8503/2066	3
WP4159	GABA receptor signaling	1/747	33/7866	0.963113	0.987759	0.894062	2557	1
WP58	Monoamine GPCRs	1/747	33/7866	0.963113	0.987759	0.894062	3363	1
WP5117	Cohesin complex - Cornelia de Lange syndrome	1/747	35/7866	0.969813	0.992025	0.897923	8243	1
WP3971	OSX and miRNAs in tooth development	1/747	36/7866	0.972693	0.992025	0.897923	4854	1
WP3915	Angiopoietin-like protein 8 regulatory pathway	7/747	132/7866	0.972984	0.992025	0.897923	2475/1398/79109/8503/5170/5602/7249	7
WP4553	FBXL10 enhancement of MAP/ERK signaling in diffuse large B-cell lymphoma	1/747	38/7866	0.977655	0.99484	0.900471	2146	1
WP3527	Pre-implantation embryo	2/747	60/7866	0.981979	0.997292	0.902691	3182/4084	2
WP2029	Cell differentiation - index	1/747	42/7866	0.98504	0.998455	0.903744	4208	1
WP4756	Renin-angiotensin-aldosterone system (RAAS)	1/747	44/7866	0.987761	0.998844	0.904096	466	1
WP2371	Parkinson's disease pathway	3/747	84/7866	0.989258	0.998844	0.904096	54205/7327/118424	3
WP536	Calcium regulation in cardiac cells	7/747	152/7866	0.992133	0.999032	0.904266	777/5576/59345/5570/55970/2700/5575	7
WP24	Peptide GPCRs	2/747	75/7866	0.995151	0.999032	0.904266	728/1236	2
WP117	GPCRs, other	3/747	94/7866	0.995197	0.999032	0.904266	1880/3363/11245	3
WP702	Metapathway biotransformation Phase I and II	8/747	188/7866	0.997966	0.999885	0.905038	80218/4257/9420/57404/2937/9486/285440/113612	8
WP455	GPCRs, class A rhodopsin-like	4/747	258/7866	1	1	0.905142	1236/8111/3363/4142	4

## Sheet: t24hr_up_regulated_pathways
ID	Description	GeneRatio	BgRatio	pvalue	p.adjust	qvalue	geneID	Count
WP477	Cytoplasmic ribosomal proteins	29/846	91/7866	3.60606e-08	1.50625e-05	1.354e-05	6195/6125/6188/6154/6164/6122/6129/6165/6141/6194/6210/6208/6159/6167/6152/6135/6192/6160/23521/6168/6134/6227/6222/6189/6235/6142/25873/6232/6158	29
WP3945	TYROBP causal network in microglia	23/846	63/7866	5.56839e-08	1.50625e-05	1.354e-05	678/6195/202309/3684/10257/4094/8832/3687/951/2000/822/375387/4066/718/64764/58191/7046/54518/10577/3587/6776/84695/3606	23
WP4018	Clear cell renal cell carcinoma pathways	27/846	87/7866	1.96999e-07	3.55255e-05	3.19346e-05	2321/3099/230/3939/6513/5352/2023/7422/2597/2026/8536/2821/5230/5214/55276/7167/5236/226/5728/57521/10993/7040/4190/5155/79365/197257/3101	27
WP2849	Hematopoietic stem cell differentiation	21/846	63/7866	1.21469e-06	0.000164287	0.000147681	2624/7852/4602/5292/4601/8780/1435/4851/4773/1440/2313/91/4066/10320/23541/863/6776/4778/7148/4582/55502	21
WP534	Glycolysis and gluconeogenesis	17/846	45/7866	1.75464e-06	0.000189852	0.000170662	6515/3099/230/3939/6513/6518/2023/2597/2026/2821/5230/5214/7167/226/5223/4190/3101	17
WP4629	Aerobic glycolysis	8/846	7866-12-01	5.78079e-06	0.000521235	0.000468548	3939/6513/2023/2597/2821/5230/7167/226	8
WP1946	Cori cycle	9/846	17/7866	2.01781e-05	0.00155948	0.00140185	3939/6513/2597/2821/5230/5214/7167/226/5223	9
WP3932	Focal adhesion: PI3K-Akt-mTOR-signaling pathway	55/846	309/7866	9.93341e-05	0.00602363	0.00541476	6515/2321/2335/3683/3695/6513/54541/3678/7422/1435/5294/3675/1027/7184/5210/1440/2997/3687/3693/23239/6194/2260/1975/5287/64764/2308/1946/5747/5293/1978/5728/5295/57521/3673/7450/3682/5155/2788/57121/7148/80310/4804/284/53918/3909/10488/1286/3679/2057/842/5208/1441/2846/7059/3480	55
WP2369	Histone modifications	19/846	70/7866	0.000100208	0.00602363	0.00541476	64754/4297/8361/8360/8368/10919/8354/8367/8294/8364/26040/8968/8362/8350/8366/121504/653604/8357/8365	19
WP3614	Photodynamic therapy-induced HIF-1 survival signaling	12/846	37/7866	0.000320073	0.0172935	0.0155454	6515/3939/6513/7422/5054/664/665/5743/5230/5366/3485/284	12
WP558	Complement and coagulation cascades	16/846	59/7866	0.00035301	0.0172935	0.0155454	5054/1604/5329/1675/3998/5627/7035/718/4179/2152/7450/2157/1378/1191/5345/5265	16
WP2880	Glucocorticoid receptor pathway	18/846	71/7866	0.000383589	0.0172935	0.0155454	5997/9792/4240/8553/10602/11057/241/5743/6364/5552/92737/8507/51129/3725/1831/10252/4616/57007	18
WP236	Adipogenesis	26/846	131/7866	0.00138845	0.0577807	0.0519402	2624/123/6319/1959/5054/4088/4023/1649/1675/3159/6667/2308/5465/9612/56603/8651/6776/5914/7040/4282/4616/3976/28999/25937/8609/1647	26
WP4172	PI3K-Akt signaling pathway	55/846	345/7866	0.0016339	0.0631387	0.0567566	2321/2335/3695/4602/54541/3678/118788/7422/1298/1435/4914/5294/3675/1027/7184/1440/2997/7099/6850/3693/23239/6194/2260/1975/64764/1946/5747/5293/1978/5728/5295/57521/3673/7450/10018/5155/2788/57121/1287/7148/80310/4804/284/3909/10488/10681/1286/3679/2057/842/1299/1441/2846/7059/3480	55
WP4263	Pancreatic adenocarcinoma pathway	19/846	89/7866	0.00249352	0.0806973	0.0725404	7422/4088/9459/5337/1848/5880/5899/7048/5293/7046/5295/7074/1643/7040/4616/842/1647/5900/2064	19
WP3287	Overview of nanoparticle effects	7/846	19/7866	0.00255689	0.0806973	0.0725404	2335/5742/5743/5747/3576/5293/3909	7
WP3929	Chemokine signaling pathway	30/846	165/7866	0.00263246	0.0806973	0.0725404	6352/7852/5579/5906/6364/6374/2921/5294/2185/5880/1524/5747/5293/58191/5295/7074/56477/113/5829/6387/2268/5473/2788/2833/5330/643/56288/10681/196883/3579	30
WP3888	VEGFA-VEGFR2 signaling pathway	66/846	439/7866	0.00269341	0.0806973	0.0725404	2624/2321/2335/2317/10397/10628/3939/7422/5579/2597/5034/5743/4313/5906/1958/102/5230/1960/2185/5329/6125/6624/4773/2697/7114/9047/682/3693/6154/29766/2048/6129/6194/3998/9168/1847/2308/5757/5747/226/6478/3576/1827/23521/9252/5295/3725/2152/326624/6461/56905/5829/3418/3984/6142/83442/51278/4772/2035/57007/7148/81575/154796/5581/1796/399726	66
WP306	Focal adhesion	35/846	202/7866	0.0028341	0.0806973	0.0725404	2321/2335/2317/3695/3678/7422/5579/5906/7094/3675/5880/3693/64098/5747/7791/5293/5728/29780/5295/3725/3673/7450/5829/2268/5155/7148/80310/3909/2316/1286/3679/858/7059/3480/2064	35
WP3668	Hypothesized pathways in pathogenesis of cardiovascular disease	8/846	25/7866	0.00352332	0.0920654	0.0827594	5054/4088/7048/860/7046/4052/2316/4053	8
WP4707	Aspirin and miRNAs	7/846	20/7866	0.0035737	0.0920654	0.0827594	7422/5742/10257/5743/5163/5465/114614	7
WP5049	Glycolysis in senescence	5/846	7866-11-01	0.00377196	0.0927559	0.0833801	230/3939/2023/2597/5230	5
WP3850	Factors and pathways affecting insulin-like growth factor (IGF1)-Akt signaling	10/846	37/7866	0.00456167	0.0957494	0.0860711	4088/5294/5337/5163/114907/5728/8744/57521/93/3480	10
WP2572	Primary focal segmental glomerulosclerosis (FSGS)	16/846	74/7866	0.00464518	0.0957494	0.0860711	5329/7094/4851/3675/1027/7099/10971/5747/7040/64423/7490/1378/1287/1286/4041/816	16
WP4216	Chromosomal and microsatellite instability in colorectal cancer	16/846	74/7866	0.00464518	0.0957494	0.0860711	4088/5743/5880/5899/7048/7046/3725/5366/1643/2956/7040/10018/4616/842/1647/5900	16
WP437	EGF/EGFR signaling pathway	29/846	164/7866	0.00465786	0.0957494	0.0860711	5579/6195/3635/4214/5906/10253/2185/5337/868/2697/9047/5899/6667/5287/2308/5747/1978/8440/5728/9252/5295/54206/3725/6812/6776/3925/858/5900/2064	29
WP3640	Imatinib and chronic myeloid leukemia	7/846	21/7866	0.00487096	0.0957494	0.0860711	2321/5292/1027/4066/5243/1647/9429	7
WP5039	SARS-CoV-2 innate immunity evasion and cell-specific immune response	15/846	68/7866	0.00495561	0.0957494	0.0860711	6352/4088/2919/6374/2921/3433/682/2920/3576/84868/6387/7040/5473/79132/3579	15
WP4290	Metabolic reprogramming in colon cancer	11/846	44/7866	0.00571321	0.106581	0.0958077	3939/6513/2023/2597/2821/5230/9123/10606/5223/3418/3101	11
WP4674	Head and neck squamous cell carcinoma	16/846	76/7866	0.00609914	0.109988	0.0988702	54541/4853/7422/5294/8626/4851/6194/2260/7048/1978/5728/5295/57521/84962/3480/2064	16
WP2853	Endoderm differentiation	26/846	146/7866	0.00650278	0.113484	0.102013	4088/3720/9646/4851/55809/79668/54799/1847/2308/6478/22823/5916/5090/10459/3198/9425/7040/63035/27245/3087/6671/85363/1789/1488/9760/131405	26
WP272	Blood clotting cascade	7/846	23/7866	0.0084845	0.143441	0.128942	5054/2152/7450/2157/5055/5345/3816	7
WP4659	Gastrin signaling pathway	21/846	114/7866	0.00932486	0.150353	0.135155	7422/5054/5743/1958/1027/2776/4316/6194/6667/2308/5747/3576/1978/5295/3725/6548/5829/5055/5588/5581/3067	21
WP5087	Malignant pleural mesothelioma	64/846	447/7866	0.00944918	0.150353	0.135155	6352/2321/2335/10397/6513/7422/6195/114548/4214/2919/4313/6374/1435/4914/5294/3675/1440/1649/23043/5163/27123/6194/2260/1975/7976/6667/2872/2308/1946/3710/5747/283349/5293/1978/5728/9252/5176/3725/8324/57521/3673/6387/7040/83937/5155/25937/1287/80310/4804/284/8045/3909/84962/1286/11113/9770/64403/1488/154796/11186/7475/4041/2167/3480	64
WP304	Kit receptor signaling pathway	13/846	60/7866	0.010029	0.15502	0.139351	5579/6195/3635/7006/6194/695/5295/8651/6776/9306/4145/1796/4137	13
WP2380	Brain-derived neurotrophic factor (BDNF) signaling pathway	25/846	144/7866	0.0103783	0.155963	0.140199	1959/6195/8536/4214/5906/1958/4914/2185/5792/6194/1268/1978/8440/9252/5295/3725/7074/6776/10018/4804/814/1795/5864/10817/4137	25
WP4566	Translation inhibitors in chronically activated PDGFRA cells	11/846	48/7866	0.0113136	0.165424	0.148703	5292/6195/5294/5163/6194/1975/1978/9252/5295/57521/27250	11
WP3844	PI3K-AKT-mTOR signaling pathway and therapeutic opportunities	8/846	30/7866	0.0117526	0.16732	0.150407	5294/1027/5163/2308/1978/5728/5295/57521	8
WP585	Interferon type I signaling pathways	12/846	55/7866	0.0123998	0.172007	0.154621	4214/5906/6194/1975/5293/1978/9252/5295/57521/27250/8651/6776	12
WP4217	Ebola virus pathway in host	23/846	132/7866	0.0130376	0.176333	0.158509	2317/11314/3678/4240/3675/7099/3107/3105/558/5293/4864/5295/7074/10577/3385/3673/84868/2316/3134/30835/858/8218/3480	23
WP185	Integrin-mediated cell adhesion	19/846	104/7866	0.0141533	0.18101	0.162713	3683/3695/3678/3684/5906/7094/3675/7145/5880/3687/3693/5747/7791/3673/3682/5829/726/3679/858	19
WP4331	Neovascularisation processes	9/846	37/7866	0.0143471	0.18101	0.162713	7852/4088/4851/2048/7046/6387/7040/5155/284	9
WP5122	Prostaglandin and leukotriene metabolism in senescence	8/846	31/7866	0.0143871	0.18101	0.162713	9536/5742/241/5743/2776/5733/246/4056	8
WP23	B cell receptor signaling pathway	18/846	98/7866	0.0158115	0.191781	0.172396	7462/118788/5579/6195/3635/4775/7006/5294/975/4773/5880/6850/25780/695/2308/5295/3725/8462	18
WP4756	Renin-angiotensin-aldosterone system (RAAS)	10/846	44/7866	0.0163067	0.191781	0.172396	8536/2776/64764/808/3710/5330/818/10488/814/816	10
WP4823	Genes controlling nephrogenesis	10/846	44/7866	0.0163067	0.191781	0.172396	7852/4853/7422/5979/3675/8440/6387/5155/7490/2118	10
WP2882	Nuclear receptors meta-pathway	47/846	322/7866	0.0174725	0.20112	0.18079	6515/6535/6319/6513/5997/9792/6518/4240/211/8553/10602/11057/10257/241/5743/6526/1958/6364/1374/5552/1027/92737/8507/376497/6667/1622/2308/7048/51129/4259/5465/2947/57181/3725/1831/10252/5243/114134/201266/7040/5155/4616/5055/57007/1543/645/5265	47
WP615	Senescence and autophagy in cancer	19/846	108/7866	0.0206415	0.21467	0.192971	2335/5054/4088/2919/3624/9966/1027/3159/22863/4297/3576/5728/3725/3659/7040/5055/1300/3621/3480	19
WP5115	Network map of SARS-CoV-2 signaling pathway	34/846	222/7866	0.020865	0.21467	0.192971	6352/2335/54541/5054/114548/2919/5743/4775/1958/6364/6374/4914/2921/3675/341/6194/2920/7048/3576/1978/58191/3725/57521/11119/6387/116844/3606/8743/10666/5588/814/3603/842/3579	34
WP4149	White fat cell differentiation	8/846	33/7866	0.0208998	0.21467	0.192971	2624/1959/7090/1649/2308/6776/5914/28999	8
WP4786	Type I collagen synthesis in the context of osteogenesis imperfecta	8/846	33/7866	0.0208998	0.21467	0.192971	5033/5352/5034/4015/5176/8792/121340/4041	8
WP5088	Prostaglandin signaling	8/846	33/7866	0.0208998	0.21467	0.192971	9536/7422/114548/2919/1435/5294/3576/7040	8
WP3845	Canonical and non-canonical Notch signaling	7/846	27/7866	0.0210305	0.21467	0.192971	4853/102/4851/3516/92737/28514/3714	7
WP4666	Hepatitis B infection	25/846	154/7866	0.0229926	0.230351	0.207068	1959/3339/5579/4088/4214/4775/1960/2185/4773/7099/10971/64764/7048/3576/5293/7046/5295/3725/1643/6776/7040/4772/10488/843/842	25
WP127	IL-5 signaling pathway	9/846	40/7866	0.0235745	0.231887	0.208448	6195/5294/6850/6194/695/5295/3725/6776/4137	9
WP5094	Orexin receptor pathway	25/846	155/7866	0.0247247	0.238858	0.214715	55603/3939/6513/1959/7422/8553/3720/1958/1960/4023/5337/5163/3159/2920/84230/9203/3576/860/5295/26031/5914/4616/84662/121340/9760	25
WP5036	Angiotensin II receptor type 1 pathway	7/846	28/7866	0.0255175	0.242192	0.217711	4088/6667/7048/7046/7040/80310/3590	7
WP3286	Copper homeostasis	11/846	54/7866	0.0265134	0.247306	0.222308	102/6667/2308/5728/22823/3725/538/4502/5621/4501/4137	11
WP3678	Amplification and expansion of oncogenic pathways as metastatic traits	5/846	17/7866	0.0292721	0.254167	0.228476	7852/7422/9595/5294/4851	5
WP3874	Canonical and non-canonical TGF-B signaling	5/846	17/7866	0.0292721	0.254167	0.228476	4088/4015/7048/7046/7040	5
WP2261	Glioblastoma signaling pathways	15/846	83/7866	0.0298519	0.254167	0.228476	5579/10253/5294/1027/2260/5287/2308/5293/5728/5295/54206/2956/5588/3480/2064	15
WP2037	Prolactin signaling pathway	14/846	76/7866	0.0303022	0.254167	0.228476	7006/5294/6194/5747/1978/5295/3725/3659/5829/8651/6776/1154/2316/2064	14
WP5114	Nucleotide excision repair in xeroderma pigmentosum	14/846	76/7866	0.0303022	0.254167	0.228476	8361/8360/8368/1643/8367/8294/8364/57804/8362/5424/4331/8366/121504/8365	14
WP4787	Osteoblast differentiation and related diseases	20/846	120/7866	0.0305249	0.254167	0.228476	4853/5579/5294/4851/3516/2260/7976/5287/28514/5293/860/5295/8324/5727/5588/3714/5581/7475/4041/55502	20
WP3303	RAC1/PAK1/p38/MMP2 pathway	13/846	69/7866	0.0305377	0.254167	0.228476	2335/4313/2308/5747/1978/5295/7075/5829/6776/3925/284/842/2064	13
WP286	IL-3 signaling pathway	10/846	49/7866	0.0331483	0.271716	0.244251	3635/6850/10971/3576/5293/5295/3725/6776/7040/942	10
WP61	Notch signaling pathway (Netpath)	12/846	63/7866	0.0341166	0.272147	0.244638	4853/4851/3516/28514/5295/9612/8819/9253/2273/3714/55502/4137	12
WP4542	Overview of leukocyte-intrinsic Hippo pathway functions	8/846	36/7866	0.034207	0.272147	0.244638	10397/3683/5906/4023/10971/2308/100132074/2533	8
WP3413	NOTCH1 regulation of endothelial cell calcification	5/846	18/7866	0.0370475	0.282814	0.254227	7422/4851/6303/28514/3714	5
WP5108	Familial hyperlipidemia type 1	5/846	18/7866	0.0370475	0.282814	0.254227	4035/4023/6400/51129/3931	5
WP481	Insulin signaling	25/846	161/7866	0.0373161	0.282814	0.254227	6513/5579/6195/4214/1958/5294/5792/2997/5880/868/2308/3631/5293/1978/5728/9252/5295/3725/10211/6812/8651/6813/7786/5588/3480	25
WP1539	Angiogenesis	6/846	24/7866	0.0376388	0.282814	0.254227	2321/7422/7077/5747/5155/284	6
WP5090	Complement system in neuronal development and plasticity	18/846	109/7866	0.0419533	0.298432	0.268267	4240/1604/3684/1675/3687/5627/718/1524/57194/558/4179/148229/7040/1378/56288/1191/843/842	18
WP2814	Mammary gland development pathway - Puberty (Stage 2 of 4)	4/846	13/7866	0.0430272	0.298432	0.268267	2335/7076/6776/2064	4
WP2881	Estrogen receptor pathway	4/846	13/7866	0.0430272	0.298432	0.268267	6667/5465/3725/1543	4
WP3301	MFAP5-mediated ovarian cancer cell motility and invasiveness	4/846	13/7866	0.0430272	0.298432	0.268267	3710/5747/3725/5588	4
WP3892	Development of pulmonary dendritic cells and macrophage subsets	4/846	13/7866	0.0430272	0.298432	0.268267	1435/3398/10320/860	4
WP4211	Transcriptional cascade regulating adipogenesis	4/846	13/7866	0.0430272	0.298432	0.268267	2624/1959/1649/28999	4
WP5055	Burn wound healing	18/846	111/7866	0.0489183	0.334998	0.301136	2335/7852/7422/4088/7076/2919/3624/4313/7077/7099/1265/2260/3576/60674/6387/7040/10392/3579	18
WP289	Myometrial relaxation and contraction pathways	24/846	158/7866	0.0506786	0.341401	0.306892	133/5997/5579/2776/2697/1265/10971/489/6667/808/3710/3725/113/3485/2788/57007/10267/818/10488/10681/5588/5581/196883/816	24
WP4754	IL-18 signaling pathway	39/846	279/7866	0.0511155	0.341401	0.306892	6352/2335/2023/7422/5579/7076/5743/4313/6364/2921/1374/51299/81618/975/5337/7114/682/2920/9208/6667/8841/57679/3576/58191/5728/860/5295/3725/57521/7052/6385/3659/1891/2035/338442/3606/379/3925/770	39
WP581	EPO receptor signaling	6/846	26/7866	0.0535982	0.353618	0.317874	5294/5163/8651/6776/1154/2057	6
WP5110	Familial hyperlipidemia type 3	4/846	14/7866	0.0552683	0.360243	0.32383	7436/4035/4023/3931	4
WP4206	Hereditary leiomyomatosis and renal cell carcinoma pathway	5/846	20/7866	0.0560673	0.3611	0.3246	3939/6513/7422/5163/6194	5
WP430	Statin inhibition of cholesterol production	7/846	33/7866	0.0576591	0.363828	0.327052	4035/6713/4023/341/2222/344/3931	7
WP4658	Small cell lung cancer	16/846	98/7866	0.0578358	0.363828	0.327052	2335/5743/3675/1027/5747/5293/5728/5295/3673/1643/4616/1287/3909/1286/842/1647	16
WP673	ErbB signaling pathway	15/846	91/7866	0.0604886	0.376142	0.338122	5579/1027/868/2308/5747/5293/1978/8440/5295/3725/6776/10018/818/816/2064	15
WP167	Eicosanoid synthesis	6/846	27/7866	0.0629033	0.386712	0.347623	9536/5742/241/5743/246/4056	6
WP4816	TGF-beta receptor signaling in skeletal dysplasias	11/846	62/7866	0.0644366	0.391688	0.352096	5054/4088/3624/7048/860/7046/3725/4052/7040/3976/4054	11
WP4541	Hippo-Merlin signaling dysregulation	19/846	123/7866	0.0662044	0.395694	0.355697	2321/3683/3695/3678/3684/4914/3675/3687/3693/2260/5747/3673/3682/4804/84962/3679/64403/154796/3480	19
WP2828	Bladder cancer	8/846	41/7866	0.0672899	0.395694	0.355697	7422/4313/3576/9252/5295/23604/11186/2064	8
WP4564	Neural crest cell migration during development	8/846	41/7866	0.0672899	0.395694	0.355697	4313/5294/2048/5293/3725/7074/2049/4804	8
WP197	Cholesterol biosynthesis pathway	4/846	15/7866	0.0691773	0.398137	0.357894	6713/6307/2222/1717	4
WP5112	Familial hyperlipidemia type 5	4/846	15/7866	0.0691773	0.398137	0.357894	4035/4023/6400/3931	4
WP3624	Lung fibrosis	11/846	63/7866	0.0708505	0.403475	0.362692	6352/7076/4313/1440/2920/3576/10144/7040/4502/5155/5265	11
WP49	IL-2 signaling pathway	8/846	42/7866	0.0756659	0.424708	0.381779	2185/6850/6194/5295/3725/6776/1154/4137	8
WP4239	Epithelial to mesenchymal transition in colorectal cancer	24/846	165/7866	0.0761491	0.424708	0.381779	2335/3678/4853/4088/4313/3728/4851/3516/9518/3398/7976/28514/7048/5293/7046/5295/8324/7040/1287/1286/3714/7475/4041/137075	24
WP428	Wnt signaling	18/846	118/7866	0.0796688	0.435841	0.391786	2239/5579/4775/85409/4773/27123/144165/7976/5176/3725/8324/4772/5330/818/1488/7475/4041/816	18
WP4141	PI3K/AKT/mTOR - VitD3 signaling	5/846	22/7866	0.0797565	0.435841	0.391786	6515/3939/5210/3101/942	5
WP5050	TCA cycle in senescence	3/846	7866-10-01	0.0836625	0.450914	0.405336	5163/57546/4190	3
WP2361	Gastric cancer network 1	6/846	29/7866	0.0841818	0.450914	0.405336	4851/8900/7153/121504/8209/144455	6
WP560	TGF-beta receptor signaling	10/846	58/7866	0.0883264	0.468476	0.421123	5054/4088/3624/7048/860/7046/3725/4052/7040/3976	10
WP2858	Ectoderm differentiation	21/846	144/7866	0.0905624	0.475672	0.427592	6781/5292/10257/8848/3148/10253/3728/6907/5236/51762/4772/91653/9924/7704/8495/8345/5150/57476/54903/440193/25987	21
WP4539	Synaptic signaling pathways associated with autism spectrum disorder	9/846	51/7866	0.091523	0.476096	0.427972	5293/1978/5728/5295/57521/85358/814/116444/816	9
WP2332	Interleukin-11 signaling pathway	8/846	44/7866	0.094212	0.477161	0.428929	6195/6194/2242/860/5295/3673/7040/3590	8
WP4565	Neural crest cell migration in cancer	8/846	44/7866	0.094212	0.477161	0.428929	4313/5294/2048/5293/3725/7074/2049/4804	8
WP129	Matrix metalloproteinases	6/846	30/7866	0.0961377	0.477161	0.428929	7076/4313/7077/4316/682/7079	6
WP2870	Extracellular vesicle-mediated signaling in recipient cells	6/846	30/7866	0.0961377	0.477161	0.428929	4240/4088/7048/7046/7040/2064	6
WP4941	GPR143 in melanocytes and retinal pigment epithelium cells	6/846	30/7866	0.0961377	0.477161	0.428929	7422/5579/2776/5176/5330/196883	6
WP4815	Glycosaminoglycan degradation	4/846	17/7866	0.101753	0.495296	0.445232	2799/2990/3073/3425	4
WP5053	Development of ureteric collection system	10/846	60/7866	0.105433	0.495296	0.445232	10220/5979/10252/5916/5914/9620/2719/7490/3730/2118	10
WP5104	Acquired partial lipodystrophy / Barraquer-Simons syndrome	3/846	7866-11-01	0.106178	0.495296	0.445232	4001/1675/718	3
WP80	Nucleotide GPCRs	3/846	7866-11-01	0.106178	0.495296	0.445232	140/1241/2846	3
WP4553	FBXL10 enhancement of MAP/ERK signaling in diffuse large B-cell lymphoma	7/846	38/7866	0.107339	0.495296	0.445232	9555/1848/8354/8968/8350/653604/8357	7
WP4585	Cancer immunotherapy by PD-1 blockade	5/846	24/7866	0.107965	0.495296	0.445232	4775/4773/3105/3725/4772	5
WP710	DNA damage response (only ATM dependent)	17/846	115/7866	0.108218	0.495296	0.445232	901/4088/4214/5294/1027/5880/5163/5287/5293/5728/5295/3725/5366/7040/10018/7475/2064	17
WP2032	Thyroid stimulating hormone (TSH) signaling pathway	11/846	68/7866	0.10887	0.495296	0.445232	6195/5906/1958/1027/5337/2776/6194/5295/3725/5900/3480	11
WP3680	Physico-chemical features and toxicity-associated pathways	11/846	68/7866	0.10887	0.495296	0.445232	2335/8536/5294/1027/7114/7976/5747/3725/8324/6776/2064	11
WP4561	Cell migration and invasion through p75NTR	6/846	31/7866	0.108947	0.495296	0.445232	4313/1946/3725/7074/56288/4804	6
WP4806	EGFR tyrosine kinase inhibitor resistance	13/846	84/7866	0.112997	0.509429	0.457936	7422/5579/6194/558/5293/1978/5728/5295/10018/5155/80310/3480/2064	13
WP4320	Effect of progerin on genes involved in Hutchinson-Gilford progeria syndrome	7/846	39/7866	0.119374	0.528863	0.475406	8354/23028/8968/57504/8350/653604/8357	7
WP3859	TGF-beta signaling in thyroid cells for epithelial-mesenchymal transition	4/846	18/7866	0.120241	0.528863	0.475406	2335/4088/860/7040	4
WP4560	MFAP5 effect on permeability and motility of endothelial cells via cytoskeleton rearrangement	4/846	18/7866	0.120241	0.528863	0.475406	5747/3725/5829/5588	4
WP4925	Unfolded protein response	5/846	25/7866	0.123661	0.539519	0.484985	10628/1649/835/5366/10018	5
WP2203	Thymic stromal lymphopoietin (TSLP) signaling pathway	8/846	47/7866	0.126436	0.542872	0.487999	7006/6194/2242/695/3576/1978/6776/1154	8
WP268	Notch signaling	8/846	47/7866	0.126436	0.542872	0.487999	4853/4851/3516/28514/9612/9253/1488/3714	8
WP254	Apoptosis	13/846	86/7866	0.129385	0.549622	0.494066	4214/665/8626/835/5295/3725/5366/3659/10018/8743/843/842/3480	13
WP3937	Microglia pathogen phagocytosis pathway	7/846	40/7866	0.132072	0.549622	0.494066	3684/5294/5880/6850/5293/5295/27036	7
WP4871	Kisspeptin/kisspeptin receptor system in the ovary	7/846	40/7866	0.132072	0.549622	0.494066	5579/5294/5163/5293/5330/5588/5581	7
WP500	Glycogen synthesis and degradation	7/846	40/7866	0.132072	0.549622	0.494066	3099/2632/5836/2997/5236/808/3101	7
WP4286	Genotoxicity pathway	10/846	63/7866	0.134396	0.555025	0.498923	3398/868/6400/3008/10346/1643/6232/9738/1647/144455	10
WP536	Calcium regulation in cardiac cells	21/846	152/7866	0.13713	0.558273	0.501842	5997/5579/8536/2776/2697/309/10971/489/808/3710/113/2788/818/153/10681/5588/814/782/5581/196883/816	21
WP2586	Aryl hydrocarbon receptor Netpath	8/846	48/7866	0.138307	0.558273	0.501842	7422/5743/5979/4023/1027/9612/5325/1543	8
WP4718	Cholesterol metabolism with Bloch and Kandutsch-Russell pathways	8/846	48/7866	0.138307	0.558273	0.501842	6319/29116/6713/6307/2222/10682/7108/1717	8
WP404	Nucleotide metabolism	4/846	19/7866	0.140045	0.558273	0.501842	6303/5634/5424/3614	4
WP3658	Wnt/beta-catenin signaling pathway in leukemia	5/846	26/7866	0.140342	0.558273	0.501842	3728/5914/7704/57167/4041	5
WP4255	Non-small cell lung cancer	11/846	72/7866	0.14635	0.573735	0.515742	5579/5163/5293/5295/1643/6776/4616/842/1647/11186/2064	11
WP4963	p53 transcriptional gene network	11/846	72/7866	0.14635	0.573735	0.515742	6513/5054/4851/6303/8793/5728/5366/1643/3976/84129/1647	11
WP5095	Overview of proinflammatory and profibrotic mediators	18/846	129/7866	0.14955	0.575765	0.517567	6352/7422/2919/6364/6374/1435/2921/1440/6349/2920/3576/58191/56477/6387/7040/5473/3606/3976	18
WP2038	Microtubule cytoskeleton regulation	8/846	49/7866	0.150715	0.575765	0.517567	2776/2048/5728/7074/3984/3925/814/4137	8
WP4971	Phosphoinositides metabolism	8/846	49/7866	0.150715	0.575765	0.517567	3635/5294/9110/54893/5287/5293/5728/5330	8
WP313	Hepatocyte growth factor receptor signaling	6/846	34/7866	0.152189	0.575765	0.517567	5906/2185/5747/5728/3725/5829	6
WP3982	miRNA regulation of p53 pathway in prostate cancer	6/846	34/7866	0.152189	0.575765	0.517567	5054/5728/5366/1643/842/6477	6
WP3679	Cell-type dependent selectivity of CCK2R signaling	3/846	13/7866	0.15706	0.57697	0.51865	952/2776/1268	3
WP4288	MTHFR deficiency	5/846	27/7866	0.157942	0.57697	0.51865	10919/1788/1789/842/1119	5
WP4856	Intracellular trafficking proteins involved in CMT neuropathy	5/846	27/7866	0.157942	0.57697	0.51865	10397/1959/9896/5376/5864	5
WP530	Cytokines and inflammatory response	5/846	27/7866	0.157942	0.57697	0.51865	2919/1435/1440/2920/7040	5
WP4148	Splicing factor NOVA regulated synaptic proteins	7/846	42/7866	0.159358	0.57697	0.51865	334/1946/2035/6813/4756/818/858	7
WP1742	TP53 network	4/846	20/7866	0.16104	0.57697	0.51865	8626/5366/8743/1647	4
WP3927	BMP signaling in eyelid development	4/846	20/7866	0.16104	0.57697	0.51865	4214/4851/27123/3725	4
WP516	Hypertrophy model	4/846	20/7866	0.16104	0.57697	0.51865	7422/102/1978/3606	4
WP3646	Hepatitis C and hepatocellular carcinoma	8/846	50/7866	0.16364	0.582428	0.523556	7422/4088/5743/3576/7046/3725/7040/842	8
WP2328	Allograft Rejection	13/846	90/7866	0.165898	0.586606	0.527312	7422/1604/3107/718/3105/3576/5243/6387/7040/643/3134/942/842	13
WP2374	Oncostatin M signaling pathway	10/846	66/7866	0.167132	0.587132	0.527785	7422/5054/5579/1958/2185/1027/6194/5295/5829/5581	10
WP2857	Mesodermal commitment pathway	21/846	157/7866	0.172208	0.5927	0.53279	4088/8553/3720/3624/55809/79668/54799/2260/10124/28514/22823/5916/5090/63035/27245/93/85363/1789/1488/9760/131405	21
WP2806	Complement system	14/846	99/7866	0.173975	0.5927	0.53279	133/1604/11326/5329/1675/3687/5627/718/4179/3673/1991/1378/5621/2357	14
WP138	Androgen receptor signaling pathway	13/846	91/7866	0.175768	0.5927	0.53279	4088/2119/6667/2308/5747/5728/860/5295/9612/3725/23028/2316/8611	13
WP3925	Amino acid metabolism	13/846	91/7866	0.175768	0.5927	0.53279	3939/2752/586/10993/549/84706/6611/4190/3155/3034/4357/11112/3067	13
WP4300	Extracellular vesicles in the crosstalk of cardiac cells	5/846	28/7866	0.176386	0.5927	0.53279	10611/975/7099/5728/407975	5
WP5064	7-oxo-C and 7-beta-HC pathways	5/846	28/7866	0.176386	0.5927	0.53279	11001/4864/10577/10682/1717	5
WP5092	Interactions of natural killer cells in pancreatic cancer	5/846	28/7866	0.176386	0.5927	0.53279	2624/6352/102/2308/10666	5
WP1424	Globo sphingolipid metabolism	4/846	21/7866	0.183089	0.611425	0.549622	2650/6482/6480/10610	4
WP716	Vitamin A and carotenoid metabolism	7/846	44/7866	0.18896	0.625679	0.562435	9249/157506/4023/8854/56603/5916/5914	7
WP2118	Arrhythmogenic right ventricular cardiomyopathy	11/846	76/7866	0.18967	0.625679	0.562435	3695/3678/3728/3675/2697/3693/1829/3673/93589/3679/782	11
WP2643	Nanoparticle-mediated activation of receptor signaling	5/846	29/7866	0.195595	0.632274	0.568363	2335/7094/5747/5293/5829	5
WP3972	PDGFR-beta pathway	5/846	29/7866	0.195595	0.632274	0.568363	5579/4214/5295/3725/6776	5
WP4721	Eicosanoid metabolism via lipooxygenases (LOX)	5/846	29/7866	0.195595	0.632274	0.568363	5465/7442/246/4056/1241	5
WP2355	Corticotropin-releasing hormone signaling pathway	13/846	93/7866	0.196344	0.632274	0.568363	5579/3728/2776/7099/2697/6667/5747/3576/7040/3606/10681/5588/842	13
WP3414	Initiation of transcription and translation elongation at the HIV-1 LTR	6/846	37/7866	0.201782	0.645941	0.58065	4775/4773/6667/8841/4772/55869	6
WP357	Fatty acid biosynthesis	4/846	22/7866	0.206051	0.648103	0.582593	6319/1891/10449/55268	4
WP4760	PKC-gamma calcium signaling pathway in ataxia	4/846	22/7866	0.206051	0.648103	0.582593	2776/5163/5330/9454	4
WP5111	Familial hyperlipidemia type 4	4/846	22/7866	0.206051	0.648103	0.582593	4035/4023/6400/3931	4
WP4582	Cancer immunotherapy by CTLA4 blockade	3/846	15/7866	0.213732	0.664535	0.597364	5293/5295/942	3
WP4589	Major receptors targeted by epinephrine and norepinephrine	3/846	15/7866	0.213732	0.664535	0.597364	113/153/196883	3
WP4906	3q29 copy number variation syndrome	10/846	70/7866	0.216042	0.667879	0.60037	102/375387/3725/5829/165918/6776/7040/9025/30061/55112	10
WP1971	Integrated cancer pathway	7/846	46/7866	0.220591	0.678067	0.609528	571/4088/1027/5728/2956/10811/842	7
WP4341	Non-genomic actions of 1,25 dihydroxyvitamin D3	10/846	71/7866	0.229097	0.694491	0.624292	5579/7099/6667/3576/3725/5330/818/5588/5581/816	10
WP4537	Hippo-Yap signaling pathway	4/846	23/7866	0.229785	0.694491	0.624292	10397/23043/10971/11186	4
WP5103	Progeria-associated lipodystrophy	4/846	23/7866	0.229785	0.694491	0.624292	4088/4001/7040/5424	4
WP4155	Endometrial cancer	9/846	63/7866	0.232348	0.698334	0.627747	2260/5293/5728/5295/1643/4616/842/1647/2064	9
WP395	IL-4 signaling pathway	8/846	55/7866	0.235108	0.701442	0.63054	3635/2242/5293/5295/8651/6776/3269/2316	8
WP5102	Familial partial lipodystrophy (FPLD)	5/846	31/7866	0.235975	0.701442	0.63054	2624/4001/4023/5465/2167	5
WP12	Osteoclast signaling	3/846	16/7866	0.243509	0.708271	0.636679	8792/6548/5155	3
WP2291	Deregulation of Rab and Rab effector genes in bladder cancer	3/846	16/7866	0.243509	0.708271	0.636679	5874/9648/84958	3
WP3969	H19 action Rb-E2F1 signaling and CDK-Beta-catenin activity	3/846	16/7866	0.243509	0.708271	0.636679	9555/6659/5366	3
WP4240	Regulation of sister chromatid separation at the metaphase-anaphase transition	3/846	16/7866	0.243509	0.708271	0.636679	9700/991/699	3
WP2840	Hair follicle development: cytodifferentiation - part 3 of 3	12/846	89/7866	0.245658	0.7107	0.638863	1959/4853/22822/8626/4851/3516/1747/3725/7040/4772/1991/7704	12
WP3915	Angiopoietin-like protein 8 regulatory pathway	17/846	132/7866	0.250415	0.720609	0.64777	6319/6513/6195/4214/5294/4023/2997/868/51085/2308/5293/1978/9252/5295/10211/57521/7786	17
WP5046	NAD metabolism in oncogene-induced senescence and mitochondrial dysfunction-associated senescence	4/846	24/7866	0.25415	0.723658	0.65051	6513/3159/4190/23408	4
WP5074	Kallmann syndrome	4/846	24/7866	0.25415	0.723658	0.65051	2260/23129/3730/5588	4
WP4559	Interactions between immune cells and microRNAs in tumor microenvironment	6/846	40/7866	0.256332	0.724076	0.650887	6352/7099/7048/8651/7040/942	6
WP3893	Development and heterogeneity of the ILC family	5/846	32/7866	0.256974	0.724076	0.650887	2672/3398/3606/7704/9760	5
WP4321	Thermogenesis	14/846	108/7866	0.269195	0.72568	0.652329	6195/55818/1374/6194/2260/1268/64764/57521/113/9658/23028/10488/196883/4881	14
WP4312	Rett syndrome causing genes	7/846	49/7866	0.271132	0.72568	0.652329	6907/79718/10765/9612/6812/85358/55869	7
WP2916	Interactome of polycomb repressive complex 2 (PRC2)	3/846	17/7866	0.273885	0.72568	0.652329	3720/22823/8178	3
WP368	Mitochondrial long chain fatty acid beta-oxidation	3/846	17/7866	0.273885	0.72568	0.652329	37/1374/80221	3
WP3947	Serotonin and anxiety	3/846	17/7866	0.273885	0.72568	0.652329	5579/7442/816	3
WP4462	Platelet-mediated interactions with vascular and circulating cells	3/846	17/7866	0.273885	0.72568	0.652329	6352/7099/7040	3
WP4493	Cells and molecules involved in local acute inflammatory response	3/846	17/7866	0.273885	0.72568	0.652329	3683/718/3576	3
WP4522	Metabolic pathway of LDL, HDL and TG, including diseases	3/846	17/7866	0.273885	0.72568	0.652329	4023/26119/3931	3
WP4962	Airway smooth muscle cell contraction	3/846	17/7866	0.273885	0.72568	0.652329	952/2776/3710	3
WP5109	Familial hyperlipidemia type 2	3/846	17/7866	0.273885	0.72568	0.652329	4023/26119/3931	3
WP2324	AGE/RAGE pathway	9/846	66/7866	0.276118	0.72568	0.652329	5579/4088/4313/4316/6667/2308/3725/6776/842	9
WP2839	Hair follicle development: organogenesis - part 2 of 3	5/846	33/7866	0.278396	0.72568	0.652329	3624/8626/860/5727/4041	5
WP205	IL-7 signaling pathway	4/846	25/7866	0.279005	0.72568	0.652329	2185/1027/5295/6776	4
WP2865	IL1 and megakaryocytes in obesity	4/846	25/7866	0.279005	0.72568	0.652329	114548/7076/7077/3606	4
WP4483	Relationship between inflammation, COX-2 and EGFR	4/846	25/7866	0.279005	0.72568	0.652329	5743/5294/5733/5293	4
WP4521	Glycosylation and related congenital defects	4/846	25/7866	0.279005	0.72568	0.652329	4351/84061/79644/54344	4
WP3942	PPAR signaling pathway	9/846	67/7866	0.291214	0.744808	0.669523	6319/1374/4023/11001/376497/1622/51129/5465/2167	9
WP1531	Vitamin D metabolism	2/846	7866-10-01	0.293242	0.744808	0.669523	120227/1717	2
WP3601	Lipid particles composition	2/846	7866-10-01	0.293242	0.744808	0.669523	4023/3931	2
WP4153	Degradation pathway of sphingolipids, including diseases	2/846	7866-10-01	0.293242	0.744808	0.669523	2760/3073	2
WP4269	Ethanol metabolism production of ROS by CYP2E1	2/846	7866-10-01	0.293242	0.744808	0.669523	6667/5588	2
WP2034	Leptin signaling pathway	10/846	76/7866	0.298312	0.744881	0.669589	6195/6194/6667/2308/5747/1978/5728/5295/1154/2064	10
WP143	Fatty acid beta-oxidation	5/846	34/7866	0.300155	0.744881	0.669589	37/1374/4023/7167/2710	5
WP1601	Fluoropyrimidine activity	5/846	34/7866	0.300155	0.744881	0.669589	10257/7378/2030/7083/9429	5
WP4875	Disruption of postsynaptic signaling by CNV	5/846	34/7866	0.300155	0.744881	0.669589	57555/50944/818/6804/816	5
WP4900	Purinergic signaling	5/846	34/7866	0.300155	0.744881	0.669589	140/5023/286530/5026/2846	5
WP2878	PPAR-alpha pathway	4/846	26/7866	0.304216	0.748095	0.672478	1374/376497/1622/5465	4
WP325	Triacylglyceride synthesis	4/846	26/7866	0.304216	0.748095	0.672478	55326/4023/2710/8611	4
WP2431	Spinal cord injury	15/846	120/7866	0.307747	0.753354	0.677205	2919/5743/1958/1027/7099/2697/2920/3576/7040/4282/57556/4804/1647/65078/1241	15
WP3527	Pre-implantation embryo	8/846	60/7866	0.315178	0.768068	0.690432	2624/678/1958/1649/3159/360/57504/366	8
WP4746	Thyroid hormones production and peripheral downstream signaling effects	12/846	95/7866	0.322096	0.769024	0.691291	4851/6194/2260/2308/57521/9658/23028/10488/5588/842/5208/4881	12
WP3617	Photodynamic therapy-induced NF-kB survival signaling	5/846	35/7866	0.322168	0.769024	0.691291	7422/5743/4313/2920/3576	5
WP4496	Signal transduction through IL1R	5/846	35/7866	0.322168	0.769024	0.691291	4214/11213/3556/3725/7040	5
WP4262	Breast cancer pathway	19/846	157/7866	0.327513	0.769024	0.691291	4853/4851/2260/7976/6667/28514/5293/5728/5295/3725/8324/1643/4616/3714/1647/7475/4041/3480/2064	19
WP4726	Sphingolipid metabolism: integrated pathway	4/846	27/7866	0.329655	0.769024	0.691291	9517/79603/8611/10715	4
WP5072	Modulators of TCR signaling and T cell activation	8/846	61/7866	0.331853	0.769024	0.691291	677/1027/868/5295/26523/8651/1606/5588	8
WP2854	Gene regulatory network modelling somitogenesis	2/846	7866-11-01	0.334812	0.769024	0.691291	4851/28514	2
WP4147	PTF1A related regulatory pathway	2/846	7866-11-01	0.334812	0.769024	0.691291	4851/3516	2
WP1992	Genes targeted by miRNAs in adipocytes	3/846	19/7866	0.335471	0.769024	0.691291	2697/7114/3784	3
WP22	IL-9 signaling pathway	3/846	19/7866	0.335471	0.769024	0.691291	5295/6776/3581	3
WP247	Small ligand GPCRs	3/846	19/7866	0.335471	0.769024	0.691291	5733/5724/1268	3
WP384	Apoptosis modulation by HSP70	3/846	19/7866	0.335471	0.769024	0.691291	4214/835/842	3
WP5033	Genes associated with the development of rheumatoid arthritis	3/846	19/7866	0.335471	0.769024	0.691291	26191/51744/26147	3
WP734	Serotonin receptor 4/6/7 and NR3C signaling	3/846	19/7866	0.335471	0.769024	0.691291	5906/1958/9252	3
WP4241	Type 2 papillary renal cell carcinoma	5/846	36/7866	0.344353	0.782751	0.703631	6513/7422/7040/5155/112399	5
WP4874	CAMKK2 pathway	5/846	36/7866	0.344353	0.782751	0.703631	8536/4773/4094/57521/814	5
WP5098	T-cell activation SARS-CoV-2	11/846	88/7866	0.34582	0.782797	0.703672	64207/5293/5728/5295/3725/57521/56477/4772/3595/5588/942	11
WP35	G protein signaling pathways	12/846	97/7866	0.348763	0.78617	0.706704	5579/2776/113/6548/2788/5150/10681/5588/9590/27115/5581/196883	12
WP4758	Nephrotic syndrome	6/846	45/7866	0.353977	0.79133	0.711342	3675/64423/7490/1287/1286/2262	6
WP98	Prostaglandin synthesis and regulation	6/846	45/7866	0.353977	0.79133	0.711342	9536/5742/10257/5743/309/5733	6
WP2877	Vitamin D receptor pathway	22/846	187/7866	0.360219	0.801968	0.720905	29923/3684/1027/4773/7077/5368/92737/2308/1946/5243/50486/9173/7040/215/126364/928/57167/5588/1543/1032/1647/4041	22
WP391	Mitochondrial gene expression	3/846	20/7866	0.366253	0.806286	0.724787	6667/814/51106	3
WP1471	Target of rapamycin (TOR) signaling	5/846	37/7866	0.366629	0.806286	0.724787	54541/58528/1978/57521/79899	5
WP3529	Zinc homeostasis	5/846	37/7866	0.366629	0.806286	0.724787	57181/201266/4502/7781/4501	5
WP1591	Heart development	6/846	46/7866	0.373985	0.813222	0.731022	7422/8553/4775/4851/4773/4772	6
WP3672	lncRNA-mediated mechanisms of therapeutic resistance	2/846	7866-12-01	0.375626	0.813222	0.731022	5243/7475	2
WP4495	IL-10 anti-inflammatory signaling pathway	2/846	7866-12-01	0.375626	0.813222	0.731022	3587/645	2
WP4540	Hippo signaling regulation pathways	12/846	99/7866	0.375796	0.813222	0.731022	2321/5579/4088/4914/2776/2260/5330/4804/5588/64403/5581/3480	12
WP3613	Photodynamic therapy-induced unfolded protein response	4/846	29/7866	0.380737	0.817375	0.734755	9695/7184/1649/10018	4
WP4494	Selective expression of chemokine receptors during T-cell polarization	4/846	29/7866	0.380737	0.817375	0.734755	7852/7040/2833/3595	4
WP45	G1 to S cell cycle control	8/846	64/7866	0.382577	0.818079	0.735388	901/1027/8900/5557/10488/1032/4331/1647	8
WP1982	Sterol regulatory element-binding proteins (SREBP) signaling	9/846	73/7866	0.385155	0.820351	0.73743	6319/51141/6713/4023/2222/6667/1622/11236/4190	9
WP3670	Interactions between LOXL4 and oxidative stress pathway	3/846	21/7866	0.39678	0.825827	0.742353	2335/780/7040	3
WP497	Urea cycle and metabolism of amino groups	3/846	21/7866	0.39678	0.825827	0.742353	1152/2628/6611	3
WP4970	Galanin receptor pathway	3/846	21/7866	0.39678	0.825827	0.742353	7422/1027/10018	3
WP5066	FOXA2 pathway	3/846	21/7866	0.39678	0.825827	0.742353	10257/51085/2308	3
WP5097	CCL18 signaling pathway	7/846	56/7866	0.397363	0.825827	0.742353	2335/3939/6513/4313/2185/205/5728	7
WP706	Sudden infant death syndrome (SIDS) susceptibility pathways	19/846	164/7866	0.401387	0.825827	0.742353	2624/4602/7422/2597/8553/1958/5979/1374/7184/6711/2697/10971/6667/226/3576/3784/3725/55536/4824	19
WP2884	NRF2 pathway	17/846	146/7866	0.402316	0.825827	0.742353	6515/6535/6513/6518/10257/6526/1958/7048/4259/2947/57181/114134/201266/7040/5155/645/5265	17
WP3851	TLR4 signaling and tolerance	4/846	30/7866	0.40616	0.825827	0.742353	3635/11213/7099/3576	4
WP2848	Pluripotent stem cell differentiation pathway	6/846	48/7866	0.414035	0.825827	0.742353	7422/3624/1435/4851/7040/5155	6
WP1423	Ganglio sphingolipid metabolism	2/846	13/7866	0.415365	0.825827	0.742353	6482/8869	2
WP186	Homologous recombination	2/846	13/7866	0.415365	0.825827	0.742353	57804/5424	2
WP229	Irinotecan pathway	2/846	13/7866	0.415365	0.825827	0.742353	4864/9429	2
WP3876	BMP2-WNT4-FOXO1 pathway in primary endometrial stromal cell differentiation	2/846	13/7866	0.415365	0.825827	0.742353	2308/10018	2
WP4190	Mevalonate arm of cholesterol biosynthesis pathway	2/846	13/7866	0.415365	0.825827	0.742353	2222/3155	2
WP4484	Control of immune tolerance by vasoactive intestinal peptide	2/846	13/7866	0.415365	0.825827	0.742353	7040/942	2
WP4788	Autosomal recessive osteopetrosis pathways	2/846	13/7866	0.415365	0.825827	0.742353	8792/29887	2
WP4919	Neuroinflammation	2/846	13/7866	0.415365	0.825827	0.742353	7099/3725	2
WP3651	Pathways affected in adenoid cystic carcinoma	8/846	66/7866	0.416637	0.825827	0.742353	4602/4851/221037/3008/5728/63035/93986/2064	8
WP2064	Neural crest differentiation	12/846	102/7866	0.41673	0.825827	0.742353	4602/4853/4851/3516/2260/7976/8841/28514/3198/5376/1488/55869	12
WP3645	NAD+ biosynthetic pathways	3/846	22/7866	0.426895	0.830757	0.746784	952/23408/23475	3
WP3657	Hematopoietic stem cell gene regulation by GABP alpha/beta complex	3/846	22/7866	0.426895	0.830757	0.746784	5728/1788/1789	3
WP4482	Vitamin D in inflammatory diseases	3/846	22/7866	0.426895	0.830757	0.746784	4088/4214/4772	3
WP4961	STING pathway in Kawasaki-like disease and COVID-19	3/846	22/7866	0.426895	0.830757	0.746784	114548/2152/340061	3
WP545	Complement activation	3/846	22/7866	0.426895	0.830757	0.746784	1604/1675/718	3
WP3996	Ethanol effects on histone modifications	4/846	31/7866	0.431372	0.831224	0.747204	8841/8854/10919/55869	4
WP4304	Oligodendrocyte specification and differentiation, leading to myelin components for CNS	4/846	31/7866	0.431372	0.831224	0.747204	2919/2920/5155/3976	4
WP2526	PDGF pathway	5/846	40/7866	0.433281	0.831224	0.747204	4214/5295/3725/7074/5155	5
WP4829	mBDNF and proBDNF regulation of GABA neurotransmission	5/846	40/7866	0.433281	0.831224	0.747204	5294/5728/5295/4804/2561	5
WP4223	Ras signaling	21/846	186/7866	0.441122	0.843275	0.758037	2321/5579/5906/4914/5337/5880/25780/2260/5899/808/5293/5295/7074/391013/2788/4804/10681/11186/5900/8437/3480	21
WP1433	Nucleotide-binding oligomerization domain (NOD) pathway	5/846	41/7866	0.455217	0.860438	0.773465	114548/9447/3606/10392/842	5
WP2875	Constitutive androstane receptor pathway	4/846	32/7866	0.456287	0.860438	0.773465	211/6667/2308/5243	4
WP5044	Kynurenine pathway and links to cell senescence	3/846	23/7866	0.456462	0.860438	0.773465	7099/2308/23475	3
WP531	DNA mismatch repair	3/846	23/7866	0.456462	0.860438	0.773465	2956/57804/5424	3
WP51	Regulation of actin cytoskeleton	17/846	151/7866	0.459283	0.862751	0.775544	2335/9459/5294/5880/7114/2260/5287/5747/5293/5295/10152/6548/5829/3984/5155/8045/54961	17
WP4298	Acute viral myocarditis	10/846	87/7866	0.462306	0.865119	0.777673	7852/3683/1604/5880/7099/835/5295/8651/7040/842	10
WP366	TGF-beta signaling pathway	15/846	133/7866	0.463742	0.865119	0.777673	2335/4739/4088/6711/5163/6667/7048/5747/860/7046/5295/3725/3673/7040/8462	15
WP1403	AMP-activated protein kinase (AMPK) signaling	8/846	69/7866	0.467458	0.869054	0.78121	5294/1374/2997/8900/5293/1978/5295/57521	8
WP4538	Regulatory circuits of the STAT3 signaling pathway	9/846	79/7866	0.480562	0.873289	0.785017	5579/57521/3587/3925/3595/3581/9466/3590/1441	9
WP2363	Gastric cancer network 2	4/846	33/7866	0.480823	0.873289	0.785017	51316/29028/7153/1299	4
WP4481	Resistin as a regulator of inflammation	4/846	33/7866	0.480823	0.873289	0.785017	5294/3576/5293/5330	4
WP4838	Regucalcin in proximal tubule epithelial kidney cells	4/846	33/7866	0.480823	0.873289	0.785017	7046/7040/5588/842	4
WP5083	Neuroinflammation and glutamatergic signaling	16/846	144/7866	0.484879	0.873289	0.785017	6515/6513/2752/5579/4088/84230/7048/7046/3587/7040/5330/3976/818/814/116444/816	16
WP262	Ebstein-Barr virus LMP1 signaling	3/846	24/7866	0.485364	0.873289	0.785017	6352/6364/3576	3
WP3612	Photodynamic therapy-induced NFE2L2 (NRF2) survival signaling	3/846	24/7866	0.485364	0.873289	0.785017	10257/3725/9429	3
WP4725	Sphingolipid metabolism overview	3/846	24/7866	0.485364	0.873289	0.785017	9517/79603/10715	3
WP3865	Novel intracellular components of RIG-I-like receptor (RLR) pathway	7/846	61/7866	0.488274	0.873289	0.785017	4214/3576/340061/6387/843/79132/26007	7
WP3	Transcriptional activation by NRF2 in response to phytochemicals	2/846	15/7866	0.490721	0.873289	0.785017	4094/2048	2
WP3299	let-7 inhibition of ES cell reprogramming	2/846	15/7866	0.490721	0.873289	0.785017	1958/131405	2
WP4891	COVID-19 adverse outcome pathway	2/846	15/7866	0.490721	0.873289	0.785017	1440/3576	2
WP5063	FOXP3 in COVID-19	2/846	15/7866	0.490721	0.873289	0.785017	6776/942	2
WP4747	Netrin-UNC5B signaling pathway	6/846	52/7866	0.492899	0.87429	0.785917	3635/2185/6018/5747/3725/4756	6
WP1449	Regulation of toll-like receptor signaling pathway	16/846	145/7866	0.496527	0.877847	0.789114	6352/5294/11213/7099/6850/57161/695/3576/5293/10906/5295/3725/8651/1154/59307/942	16
WP1984	Integrated breast cancer pathway	17/846	155/7866	0.504574	0.881153	0.792086	571/7422/5906/56911/25780/7035/6667/2308/7048/5728/7046/3725/55526/2956/10811/842/1647	17
WP400	p38 MAPK signaling pathway	4/846	34/7866	0.504912	0.881153	0.792086	4214/1649/9252/7046	4
WP408	Oxidative stress response	4/846	34/7866	0.504912	0.881153	0.792086	6667/4784/1543/4501	4
WP4950	16p11.2 distal deletion syndrome	4/846	34/7866	0.504912	0.881153	0.792086	3732/975/4773/718	4
WP382	MAPK signaling pathway	27/846	249/7866	0.513042	0.890402	0.8004	2317/4214/1849/4775/5906/4914/1848/5880/1649/25780/2260/2872/7048/9252/7046/3725/7040/5155/4772/8913/3925/7786/2316/93589/782/1647/4137	27
WP1528	Physiological and pathological hypertrophy of the heart	3/846	25/7866	0.513503	0.890402	0.8004	5579/3725/5581	3
WP314	Fas ligand pathway and stress induction of heat shock proteins	5/846	44/7866	0.51937	0.890698	0.800667	4214/4001/3725/843/842	5
WP4136	Fibrin complement receptor 3 signaling pathway	5/846	44/7866	0.51937	0.890698	0.800667	3684/2921/868/7099/6850	5
WP3644	NAD+ metabolism	2/846	16/7866	0.526037	0.890698	0.800667	952/23408	2
WP3958	GPR40 pathway	2/846	16/7866	0.526037	0.890698	0.800667	3710/5330	2
WP47	Hedgehog signaling pathway Netpath	2/846	16/7866	0.526037	0.890698	0.800667	5727/51684	2
WP4705	Pathways of nucleic acid metabolism and innate immune sensing	2/846	16/7866	0.526037	0.890698	0.800667	8635/340061	2
WP53	ID signaling pathway	2/846	16/7866	0.526037	0.890698	0.800667	3398/2004	2
WP244	Alpha 6 beta 4 signaling pathway	4/846	35/7866	0.528492	0.890698	0.800667	5747/1978/5295/3909	4
WP299	Nuclear receptors in lipid metabolism and toxicity	4/846	35/7866	0.528492	0.890698	0.800667	5465/5916/5243/5914	4
WP1544	MicroRNAs in cardiomyocyte hypertrophy	11/846	101/7866	0.530211	0.89082	0.800776	5579/5294/5293/1827/5295/7040/5330/3976/1154/4041/3480	11
WP2018	RANKL/RANK signaling pathway	6/846	55/7866	0.549644	0.904835	0.813375	6850/5747/5295/8792/3725/4772	6
WP1772	Apoptosis modulation and signaling	10/846	93/7866	0.550252	0.904835	0.813375	664/8793/835/3725/5366/10018/8797/8743/843/842	10
WP3971	OSX and miRNAs in tooth development	4/846	36/7866	0.55151	0.904835	0.813375	4853/4851/860/121340	4
WP4877	Host-pathogen interaction of human coronaviruses - MAPK signaling	4/846	36/7866	0.55151	0.904835	0.813375	6195/4214/1649/3725	4
WP3594	Circadian rhythm genes	22/846	207/7866	0.55796	0.904835	0.813375	5054/8553/1958/4914/1960/1374/2776/3398/23239/8841/4297/5465/5728/9099/8792/3725/79365/6096/4804/7153/5936/9572	22
WP474	Endochondral ossification	7/846	65/7866	0.557973	0.904835	0.813375	7422/2260/860/7040/1300/5727/3480	7
WP4808	Endochondral ossification with skeletal dysplasias	7/846	65/7866	0.557973	0.904835	0.813375	7422/2260/860/7040/1300/5727/3480	7
WP179	Cell cycle	13/846	122/7866	0.558092	0.904835	0.813375	4088/1027/9700/10971/8900/10459/7040/8556/4616/991/1032/1647/699	13
WP2289	Drug induction of bile acid pathway	2/846	17/7866	0.559657	0.904835	0.813375	10257/5243	2
WP3935	Leptin-insulin signaling overlap	2/846	17/7866	0.559657	0.904835	0.813375	5294/8651	2
WP4337	ncRNAs involved in STAT3 signaling in hepatocellular carcinoma	2/846	17/7866	0.559657	0.904835	0.813375	6659/3590	2
WP554	ACE inhibitor pathway	2/846	17/7866	0.559657	0.904835	0.813375	10159/7040	2
WP4535	Envelope proteins and their potential roles in EDMD physiopathology	5/846	46/7866	0.560295	0.904835	0.813375	4088/113/7040/161176/196883	5
WP24	Peptide GPCRs	8/846	75/7866	0.565401	0.910363	0.818344	7852/4923/1524/2833/643/10396/2357/3579	8
WP2035	Follicle stimulating hormone (FSH) signaling pathway	3/846	27/7866	0.567195	0.910542	0.818504	6194/2308/1978	3
WP3995	Prion disease pathway	4/846	37/7866	0.573919	0.915901	0.823322	7184/2260/5747/5621	4
WP619	Type II interferon signaling (IFNG)	4/846	37/7866	0.573919	0.915901	0.823322	3433/5698/3659/8651	4
WP195	IL-1 signaling pathway	6/846	57/7866	0.585825	0.930296	0.836262	4214/11213/57161/3556/5295/3725	6
WP3664	Regulation of Wnt / B-catenin signaling by small molecule compounds	2/846	18/7866	0.591537	0.930296	0.836262	4035/8324	2
WP3879	4-hydroxytamoxifen, Dexamethasone, and Retinoic Acids Regulation of p27 Expression	2/846	18/7866	0.591537	0.930296	0.836262	2872/1978	2
WP5052	Nephrogenesis	2/846	18/7866	0.591537	0.930296	0.836262	4853/8854	2
WP5061	Fatty acid transporters	2/846	18/7866	0.591537	0.930296	0.836262	1622/2167	2
WP4932	7q11.23 copy number variation syndrome	11/846	106/7866	0.597228	0.931823	0.837635	7462/2597/26608/3159/695/8841/51085/3984/6804/91647/155382	11
WP1541	Energy metabolism	5/846	48/7866	0.599398	0.931823	0.837635	2308/5465/818/814/51106	5
WP2873	Aryl hydrocarbon receptor pathway	5/846	48/7866	0.599398	0.931823	0.837635	1027/3725/7040/5055/1543	5
WP4008	NO/cGMP/PKG mediated neuroprotection	5/846	48/7866	0.599398	0.931823	0.837635	818/706/842/4881/816	5
WP4685	Melanoma	7/846	68/7866	0.607339	0.934221	0.83979	808/5293/5728/5295/1643/4616/1647	7
WP399	Wnt signaling pathway and pluripotency	11/846	107/7866	0.610101	0.934221	0.83979	5579/85409/4316/7976/3725/8324/5588/1488/5581/7475/4041	11
WP4949	16p11.2 proximal deletion syndrome	8/846	78/7866	0.611308	0.934221	0.83979	6693/8841/226/3476/5728/83719/23475/6477	8
WP4150	Wnt signaling in kidney disease	4/846	39/7866	0.616772	0.934221	0.83979	7976/8324/7475/4041	4
WP2583	T cell receptor and co-stimulatory signaling	3/846	29/7866	0.617084	0.934221	0.83979	4773/5163/5728	3
WP3869	Cannabinoid receptor signaling	3/846	29/7866	0.617084	0.934221	0.83979	1268/113/1543	3
WP4969	RAS and bradykinin pathways in COVID-19	3/846	29/7866	0.617084	0.934221	0.83979	5054/4881/3816	3
WP4205	MET in type 1 papillary renal cell carcinoma	6/846	59/7866	0.620451	0.934221	0.83979	5906/5747/6135/5293/5295/3725	6
WP2011	SREBF and miR33 in cholesterol and lipid homeostasis	2/846	19/7866	0.621663	0.934221	0.83979	6319/5465	2
WP3877	MYD88 distinct input-output pathway	2/846	19/7866	0.621663	0.934221	0.83979	7099/3725	2
WP3967	miR-509-3p alteration of YAP1/ECM axis	2/846	19/7866	0.621663	0.934221	0.83979	2335/5090	2
WP4784	Proteoglycan biosynthesis	2/846	19/7866	0.621663	0.934221	0.83979	347734/64132	2
WP1422	Sphingolipid pathway	3/846	30/7866	0.64052	0.954605	0.858113	9517/79603/8611	3
WP2533	Glycerophospholipid biosynthetic pathway	3/846	30/7866	0.64052	0.954605	0.858113	5294/5293/2710	3
WP4719	Eicosanoid metabolism via cyclooxygenases (COX)	3/846	30/7866	0.64052	0.954605	0.858113	9536/5742/5743	3
WP4478	LTF danger signal response pathway	2/846	20/7866	0.650042	0.962993	0.865654	7099/3576	2
WP4942	15q13.3 copy number variation syndrome	2/846	20/7866	0.650042	0.962993	0.865654	6352/54893	2
WP4336	ncRNAs involved in Wnt signaling in hepatocellular carcinoma	9/846	91/7866	0.655949	0.962993	0.865654	85409/27123/7976/5176/3725/8324/1488/7475/4041	9
WP69	T-cell receptor (TCR) signaling pathway	9/846	91/7866	0.655949	0.962993	0.865654	2185/4773/868/5295/3725/7040/4772/2533/5588	9
WP3941	Oxidative damage response	4/846	41/7866	0.656829	0.962993	0.865654	4214/1027/842/1647	4
WP4698	Vitamin D-sensitive calcium signaling in depression	4/846	41/7866	0.656829	0.962993	0.865654	493/55818/3710/23028	4
WP4752	Base excision repair	3/846	31/7866	0.662929	0.96931	0.871332	4350/57804/5424	3
WP2333	Trans-sulfuration pathway	1/846	7866-10-01	0.679718	0.98066	0.881535	4357	1
WP2874	Liver X receptor pathway	1/846	7866-10-01	0.679718	0.98066	0.881535	6319	1
WP3934	Leptin and adiponectin	1/846	7866-10-01	0.679718	0.98066	0.881535	1374	1
WP4536	Genes related to primary cilium development (based on CRISPR)	10/846	103/7866	0.682075	0.98066	0.881535	85459/79600/84314/583/51057/54903/403/55112/80817/57560	10
WP4549	Fragile X syndrome	12/846	123/7866	0.683867	0.98066	0.881535	8536/1374/5163/1268/5728/57521/50944/9743/814/8218/816/2561	12
WP34	Ovarian infertility	3/846	32/7866	0.684306	0.98066	0.881535	4088/1958/1027	3
WP727	Monoamine transport	3/846	32/7866	0.684306	0.98066	0.881535	114907/5819/6804	3
WP4224	Purine metabolism and related disorders	2/846	22/7866	0.701681	0.98066	0.881535	10606/3614	2
WP4864	Host-pathogen interaction of human coronaviruses - apoptosis	2/846	22/7866	0.701681	0.98066	0.881535	10018/842	2
WP2864	Apoptosis-related network due to altered Notch3 in ovarian cancer	5/846	54/7866	0.703937	0.98066	0.881535	2185/1027/10276/5747/27018	5
WP2817	Mammary gland development pathway - Pregnancy and lactation (Stage 3 of 4)	3/846	33/7866	0.704654	0.98066	0.881535	8792/51083/2064	3
WP2876	Pregnane X receptor pathway	3/846	33/7866	0.704654	0.98066	0.881535	10257/2308/5243	3
WP422	MAPK cascade	3/846	33/7866	0.704654	0.98066	0.881535	4214/3725/7786	3
WP453	Inflammatory response pathway	3/846	33/7866	0.704654	0.98066	0.881535	2335/942/7059	3
WP58	Monoamine GPCRs	3/846	33/7866	0.704654	0.98066	0.881535	3269/153/151	3
WP4753	Nucleotide excision repair	4/846	44/7866	0.711428	0.98066	0.881535	1643/57804/5424/4331	4
WP1455	Serotonin transporter activity	1/846	7866-11-01	0.714209	0.98066	0.881535	6804	1
WP3630	NAD metabolism, sirtuins and aging	1/846	7866-11-01	0.714209	0.98066	0.881535	2308	1
WP3656	Interleukin-1 induced activation of NF-kB	1/846	7866-11-01	0.714209	0.98066	0.881535	84962	1
WP5120	Inclusion body myositis	1/846	7866-11-01	0.714209	0.98066	0.881535	4137	1
WP4655	Cytosolic DNA-sensing pathway	7/846	76/7866	0.723103	0.98066	0.881535	6352/9447/340061/3606/51082/5437/843	7
WP2197	Endothelin pathways	3/846	34/7866	0.723984	0.98066	0.881535	10267/153/10681	3
WP3676	BDNF-TrkB signaling	3/846	34/7866	0.723984	0.98066	0.881535	6195/5294/1978	3
WP4197	Immune response to tuberculosis	2/846	23/7866	0.725036	0.98066	0.881535	3659/8651	2
WP4357	NRF2-ARE regulation	2/846	23/7866	0.725036	0.98066	0.881535	4094/2048	2
WP4830	GDNF/RET signaling axis	2/846	23/7866	0.725036	0.98066	0.881535	5979/10252	2
WP712	Estrogen signaling pathway	2/846	23/7866	0.725036	0.98066	0.881535	6667/3725	2
WP4313	Ferroptosis	6/846	66/7866	0.727599	0.98066	0.881535	571/6303/2222/5621/246/30061	6
WP4022	Pyrimidine metabolism	8/846	87/7866	0.732091	0.98066	0.881535	7378/953/7083/51082/57804/5557/5437/5424	8
WP4656	Joubert syndrome	7/846	77/7866	0.735785	0.98066	0.881535	79600/583/2316/9738/54903/51684/403	7
WP5117	Cohesin complex - Cornelia de Lange syndrome	3/846	35/7866	0.742311	0.98066	0.881535	9700/114799/55869	3
WP2446	Retinoblastoma gene in cancer	8/846	88/7866	0.743779	0.98066	0.881535	3148/1027/6596/2956/3925/8819/5557/7153	8
WP4545	Oxysterols derived from cholesterol	4/846	46/7866	0.744134	0.98066	0.881535	11001/10682/80270/1717	4
WP1425	Bone morphogenic protein (BMP) signaling and regulation	1/846	7866-12-01	0.744989	0.98066	0.881535	860	1
WP1559	Transcription factors regulate miRNAs related to cardiac hypertrophy	1/846	7866-12-01	0.744989	0.98066	0.881535	7040	1
WP2007	Iron metabolism in placenta	1/846	7866-12-01	0.744989	0.98066	0.881535	30061	1
WP2290	RalA downstream regulated genes	1/846	7866-12-01	0.744989	0.98066	0.881535	5880	1
WP3849	MAPK and NFkB signaling pathways inhibited by Yersinia YopJ	1/846	7866-12-01	0.744989	0.98066	0.881535	4214	1
WP4524	Alternative pathway of fetal androgen synthesis	1/846	7866-12-01	0.744989	0.98066	0.881535	8630	1
WP4583	Biomarkers for urea cycle disorders	1/846	7866-12-01	0.744989	0.98066	0.881535	2628	1
WP334	GPCRs, class B secretin-like	2/846	24/7866	0.746824	0.98066	0.881535	22859/2696	2
WP4595	Urea cycle and associated pathways	2/846	24/7866	0.746824	0.98066	0.881535	10166/4190	2
WP4917	Proximal tubule transport	5/846	58/7866	0.762175	0.994107	0.893622	6513/10257/760/5243/9429	5
WP707	DNA damage response	6/846	69/7866	0.76641	0.994107	0.893622	1027/5366/1643/4616/842/1647	6
WP2895	Differentiation of white and brown adipocyte	2/846	25/7866	0.767113	0.994107	0.893622	51316/27129	2
WP3944	Serotonin and anxiety-related events	1/846	13/7866	0.772458	0.994107	0.893622	5579	1
WP4792	Purine metabolism	1/846	13/7866	0.772458	0.994107	0.893622	3614	1
WP4947	Nitric oxide metabolism in cystic fibrosis	1/846	13/7866	0.772458	0.994107	0.893622	23564	1
WP26	S1P receptor signal transduction	2/846	26/7866	0.785972	0.994107	0.893622	5287/5330	2
WP698	Glucuronidation	2/846	26/7866	0.785972	0.994107	0.893622	55276/5236	2
WP322	Osteoblast signaling	1/846	14/7866	0.796971	0.994107	0.893622	5155	1
WP3930	EDA signaling in hair follicle development	1/846	14/7866	0.796971	0.994107	0.893622	5727	1
WP5037	Riboflavin and CoQ disorders	1/846	14/7866	0.796971	0.994107	0.893622	56997	1
WP2637	Interleukin-1 (IL-1) structural pathway	4/846	50/7866	0.800942	0.994107	0.893622	4214/2872/3556/9252	4
WP4258	lncRNA in canonical Wnt signaling and colorectal cancer	9/846	104/7866	0.801023	0.994107	0.893622	85409/27123/7976/5176/3725/8324/1488/7475/4041	9
WP4532	Intraflagellar transport proteins binding to dynein	2/846	27/7866	0.803474	0.994107	0.893622	55112/57560	2
WP170	Nuclear receptors	3/846	39/7866	0.806066	0.994107	0.893622	5465/5916/5914	3
WP117	GPCRs, other	8/846	94/7866	0.806424	0.994107	0.893622	283383/4923/1268/140/53831/2833/9620/3579	8
WP3611	Photodynamic therapy-induced AP-1 survival signaling	4/846	51/7866	0.813432	0.994107	0.893622	4313/3725/10018/8743	4
WP1604	Codeine and morphine metabolism	1/846	15/7866	0.818846	0.994107	0.893622	5243	1
WP206	Fatty acid omega-oxidation	1/846	15/7866	0.818846	0.994107	0.893622	1543	1
WP3853	ERK pathway in Huntington's disease	1/846	15/7866	0.818846	0.994107	0.893622	9252	1
WP3933	Kennedy pathway from sphingolipids	1/846	15/7866	0.818846	0.994107	0.893622	1119	1
WP4504	Cysteine and methionine catabolism	1/846	15/7866	0.818846	0.994107	0.893622	4357	1
WP4584	Biomarkers for pyrimidine metabolism disorders	1/846	15/7866	0.818846	0.994107	0.893622	1152	1
WP4814	Somatic sex determination	1/846	15/7866	0.818846	0.994107	0.893622	7490	1
WP4905	1q21.1 copy number variation syndrome	2/846	28/7866	0.819693	0.994107	0.893622	50848/2697	2
WP5121	Sphingolipid metabolism in senescence	2/846	28/7866	0.819693	0.994107	0.893622	5579/79603	2
WP2516	ATM signaling pathway	3/846	40/7866	0.819761	0.994107	0.893622	835/3725/1647	3
WP2267	Synaptic vesicle pathway	4/846	52/7866	0.825273	0.994107	0.893622	6812/6804/5864/8218	4
WP524	G13 signaling pathway	3/846	41/7866	0.832624	0.994107	0.893622	5293/3984/11113	3
WP183	Proteasome degradation	5/846	64/7866	0.832686	0.994107	0.893622	3107/3105/5698/7318/3134	5
WP4329	miRNAs involvement in the immune response in sepsis	5/846	64/7866	0.832686	0.994107	0.893622	7099/3576/3659/1991/114614	5
WP2406	Cardiac progenitor differentiation	4/846	53/7866	0.836485	0.994107	0.893622	7852/3624/4851/7040	4
WP363	Wnt signaling pathway	4/846	53/7866	0.836485	0.994107	0.893622	5579/4773/2697/4041	4
WP3931	Embryonic stem cell pluripotency pathways	10/846	119/7866	0.837465	0.994107	0.893622	2260/7976/5293/5728/3725/8324/5155/3976/7475/4041	10
WP2453	TCA cycle and deficiency of pyruvate dehydrogenase complex (PDHc)	1/846	16/7866	0.838367	0.994107	0.893622	4190	1
WP4210	Tryptophan catabolism leading to NAD+ production	1/846	16/7866	0.838367	0.994107	0.893622	23475	1
WP4724	Omega-9 fatty acid synthesis	1/846	16/7866	0.838367	0.994107	0.893622	6319	1
WP4928	MAPK pathway in congenital thyroid cancer	1/846	16/7866	0.838367	0.994107	0.893622	3725	1
WP501	GPCRs, class C metabotropic glutamate, pheromone	1/846	16/7866	0.838367	0.994107	0.893622	55890	1
WP550	Biogenic amine synthesis	1/846	16/7866	0.838367	0.994107	0.893622	3067	1
WP2636	Common pathways underlying drug addiction	3/846	42/7866	0.84469	0.994107	0.893622	5579/5906/814	3
WP3298	Melatonin metabolism and effects	3/846	42/7866	0.84469	0.994107	0.893622	2308/153/1543	3
WP466	DNA replication	3/846	42/7866	0.84469	0.994107	0.893622	57804/5557/5424	3
WP107	Translation factors	4/846	54/7866	0.847088	0.994107	0.893622	1917/1975/1978/8637	4
WP3940	One-carbon metabolism and related pathways	4/846	54/7866	0.847088	0.994107	0.893622	586/5337/1788/1119	4
WP2855	Dopaminergic neurogenesis	2/846	30/7866	0.848571	0.994107	0.893622	5979/7040	2
WP4923	Autophagy	2/846	30/7866	0.848571	0.994107	0.893622	22863/57521	2
WP4523	Classical pathway of steroidogenesis with glucocorticoid and mineralocorticoid metabolism	1/846	17/7866	0.855786	0.994107	0.893622	9563	1
WP4872	MAP3K1 role in promoting and blocking gonadal determination	1/846	17/7866	0.855786	0.994107	0.893622	4214	1
WP2911	miRNA targets in ECM and membrane receptors	3/846	43/7866	0.855994	0.994107	0.893622	2335/3693/7148	3
WP364	IL-6 signaling pathway	3/846	43/7866	0.855994	0.994107	0.893622	7076/5295/3659	3
WP405	Eukaryotic transcription initiation	3/846	43/7866	0.855994	0.994107	0.893622	51082/5437/4331	3
WP2272	Pathogenic Escherichia coli infection	4/846	55/7866	0.857106	0.994107	0.893622	7099/7277/10971/8440	4
WP4222	Phosphodiesterases in neuronal function	4/846	55/7866	0.857106	0.994107	0.893622	113/5150/27115/196883	4
WP241	One-carbon metabolism	2/846	31/7866	0.861374	0.994107	0.893622	1788/1789	2
WP4249	Hedgehog signaling pathway	3/846	44/7866	0.866573	0.994107	0.893622	91653/5727/51684	3
WP4577	Neurodegeneration with brain iron accumulation (NBIA) subtypes pathway	3/846	44/7866	0.866573	0.994107	0.893622	22863/57521/23400	3
WP5085	Vasopressin-regulated water reabsorption	3/846	44/7866	0.866573	0.994107	0.893622	360/64764/10488	3
WP5124	Alzheimer's disease	24/846	270/7866	0.867405	0.994107	0.893622	2597/4035/5743/102/1435/4023/2776/1649/7277/22863/27123/489/7976/808/3710/5293/5295/8324/5330/89953/842/7475/4041/4137	24
WP2813	Mammary gland development pathway - Embryonic development (Stage 1 of 4)	1/846	18/7866	0.87133	0.994107	0.893622	7040	1
WP4533	Transcription co-factors SKI and SKIL protein partners	1/846	18/7866	0.87133	0.994107	0.893622	8841	1
WP78	TCA cycle (aka Krebs or citric acid cycle)	1/846	18/7866	0.87133	0.994107	0.893622	3418	1
WP2525	Trans-sulfuration and one-carbon metabolism	2/846	32/7866	0.873178	0.994107	0.893622	1788/1789	2
WP2795	Cardiac hypertrophic response	4/846	57/7866	0.87547	0.994107	0.893622	4214/4773/7046/7040	4
WP75	Toll-like receptor signaling pathway	8/846	104/7866	0.884014	0.994107	0.893622	6352/5294/7099/3576/5293/5295/3725/942	8
WP4863	Host-pathogen interaction of human coronaviruses - autophagy	1/846	19/7866	0.8852	0.994107	0.893622	89849	1
WP5101	Congenital generalized lipodystrophy (CGL)	1/846	19/7866	0.8852	0.994107	0.893622	284119	1
WP697	Estrogen metabolism	1/846	19/7866	0.8852	0.994107	0.893622	1543	1
WP1530	miRNA regulation of DNA damage response	7/846	93/7866	0.885429	0.994107	0.893622	1027/5366/1643/4616/407975/842/1647	7
WP3878	ATM signaling in development and disease	3/846	46/7866	0.885692	0.994107	0.893622	165918/9025/699	3
WP2507	Nanomaterial induced apoptosis	1/846	20/7866	0.897577	0.999789	0.89873	842	1
WP732	Serotonin receptor 2 and ELK-SRF/GATA4 signaling	1/846	20/7866	0.897577	0.999789	0.89873	2776	1
WP4879	Overlap between signal transduction pathways contributing to LMNA laminopathies	4/846	60/7866	0.89918	0.999789	0.89873	4088/4851/860/7040	4
WP3584	MECP2 and associated Rett syndrome	5/846	72/7866	0.899188	0.999789	0.89873	6194/6667/5728/11168/3480	5
WP4534	Mechanoregulation and pathology of YAP/TAZ via Hippo and non-Hippo mechanisms	3/846	48/7866	0.902327	0.999789	0.89873	3695/3693/10971	3
WP691	Tamoxifen metabolism	1/846	21/7866	0.908621	0.999789	0.89873	1543	1
WP410	Exercise-induced circadian regulation	3/846	49/7866	0.909798	0.999789	0.89873	694/2947/50486	3
WP3863	T-cell antigen receptor (TCR) pathway during Staphylococcus aureus infection	4/846	62/7866	0.912688	0.999789	0.89873	4773/5163/3725/5588	4
WP4946	DNA repair pathways, full network	9/846	121/7866	0.915074	0.999789	0.89873	5906/4350/1643/2956/2178/57804/5424/4331/83990	9
WP4673	Male infertility	12/846	155/7866	0.917463	0.999789	0.89873	55818/4313/3159/2119/8900/56603/9194/5243/143689/27030/1191/1543	12
WP1584	Type II diabetes mellitus	1/846	22/7866	0.918475	0.999789	0.89873	2710	1
WP3580	Methionine de novo and salvage pathway	1/846	22/7866	0.918475	0.999789	0.89873	6611	1
WP3599	Transcription factor regulation in adipogenesis	1/846	22/7866	0.918475	0.999789	0.89873	2308	1
WP3872	Regulation of apoptosis by parathyroid hormone-related protein	1/846	22/7866	0.918475	0.999789	0.89873	5294	1
WP4884	Pathogenesis of SARS-CoV-2 mediated by nsp9-nsp10 complex	1/846	22/7866	0.918475	0.999789	0.89873	3576	1
WP2447	Amyotrophic lateral sclerosis (ALS)	2/846	38/7866	0.926558	0.999995	0.898915	57679/842	2
WP3591	Sleep regulation	2/846	38/7866	0.926558	0.999995	0.898915	2030/3606	2
WP2509	Nanoparticle triggered autophagic cell death	1/846	24/7866	0.935113	0.999995	0.898915	22863	1
WP4722	Glycerolipids and glycerophospholipids	1/846	24/7866	0.935113	0.999995	0.898915	5337	1
WP15	Selenium micronutrient network	6/846	92/7866	0.940456	0.999995	0.898915	5054/5742/241/5743/22928/57190	6
WP4803	Ciliopathies	14/846	184/7866	0.940873	0.999995	0.898915	79600/84314/167691/583/84662/282809/25886/51057/54903/51684/403/55112/57560/4751	14
WP3959	DNA IR-double strand breaks and cellular response via ATM	3/846	55/7866	0.944697	0.999995	0.898915	9025/842/11186	3
WP4842	Mammalian disorder of sexual development	1/846	26/7866	0.948359	0.999995	0.898915	7490	1
WP2036	TNF-related weak inducer of apoptosis (TWEAK) signaling pathway	2/846	42/7866	0.949481	0.999995	0.898915	6352/3725	2
WP465	Tryptophan metabolism	2/846	42/7866	0.949481	0.999995	0.898915	8854/1543	2
WP2371	Parkinson's disease pathway	5/846	84/7866	0.955921	0.999995	0.898915	835/7318/23208/407975/842	5
WP2249	Metastatic brain tumor	1/846	28/7866	0.958903	0.999995	0.898915	5295	1
WP455	GPCRs, class A rhodopsin-like	20/846	258/7866	0.959101	0.999995	0.898915	7852/4923/5733/5724/1268/10316/1524/140/3269/2833/57121/57007/643/8843/153/151/1241/2846/2357/3579	20
WP3981	miRNA regulation of prostate cancer signaling pathways	3/846	59/7866	0.960488	0.999995	0.898915	1027/2308/842	3
WP3965	Lipid metabolism pathway	1/846	29/7866	0.963339	0.999995	0.898915	29923	1
WP4861	Endoplasmic reticulum stress response in coronavirus infection	2/846	47/7866	0.968641	0.999995	0.898915	79660/1649	2
WP4868	Type I interferon induction and signaling during SARS-CoV-2 infection	1/846	31/7866	0.970827	0.999995	0.898915	7099	1
WP43	Oxidation by cytochrome P450	3/846	63/7866	0.97197	0.999995	0.898915	56603/1543/120227	3
WP2112	IL-17 signaling pathway	1/846	32/7866	0.973977	0.999995	0.898915	6667	1
WP3858	Toll-like receptor signaling related to MyD88	1/846	32/7866	0.973977	0.999995	0.898915	7099	1
WP5038	Mitochondrial immune response to SARS-CoV-2	1/846	32/7866	0.973977	0.999995	0.898915	340061	1
WP5113	Antiviral and anti-inflammatory effects of Nrf2 on SARS-CoV-2 pathway	1/846	32/7866	0.973977	0.999995	0.898915	3576	1
WP2023	Cell differentiation - expanded index	2/846	50/7866	0.976543	0.999995	0.898915	3398/860	2
WP4159	GABA receptor signaling	1/846	33/7866	0.976788	0.999995	0.898915	2561	1
WP4204	Tumor suppressor activity of SMARCB1	1/846	33/7866	0.976788	0.999995	0.898915	5727	1
WP4880	Host-pathogen interaction of human coronaviruses - interferon induction	1/846	33/7866	0.976788	0.999995	0.898915	3725	1
WP4657	22q11.2 copy number variation syndrome	8/846	132/7866	0.978395	0.999995	0.898915	2260/8841/8854/56603/7450/8218/65078/10641	8
WP231	TNF-alpha signaling pathway	5/846	94/7866	0.978971	0.999995	0.898915	2752/4214/5836/3725/842	5
WP1533	Vitamin B12 metabolism	2/846	53/7866	0.982503	0.999995	0.898915	6352/5054	2
WP4396	Nonalcoholic fatty liver disease	10/846	160/7866	0.982655	0.999995	0.898915	1649/51085/1329/5465/3576/5293/5295/3725/7040/10018	10
WP4922	Mitochondrial complex IV assembly	1/846	36/7866	0.983526	0.999995	0.898915	1329	1
WP2359	Parkin-ubiquitin proteasomal system pathway	3/846	70/7866	0.984856	0.999995	0.898915	7277/6478/6477	3
WP4558	Overview of interferons-mediated signaling pathway	1/846	37/7866	0.985306	0.999995	0.898915	5295	1
WP4844	Influence of laminopathies on Wnt signaling	1/846	40/7866	0.989574	0.999995	0.898915	860	1
WP2059	Alzheimer's disease and miRNA effects	24/846	340/7866	0.992956	0.999995	0.898915	2597/4035/5743/102/1435/4023/2776/1649/7277/22863/27123/489/7976/808/3710/5293/5295/8324/5330/89953/842/7475/4041/4137	24
WP1545	miRNAs involved in DNA damage response	1/846	50/7866	0.996681	0.999995	0.898915	1027	1
WP411	mRNA processing	6/846	133/7866	0.997072	0.999995	0.898915	1195/10659/8731/8683/51362/1198	6
WP176	Folate metabolism	2/846	73/7866	0.997655	0.999995	0.898915	5054/1435	2
WP702	Metapathway biotransformation Phase I and II	9/846	188/7866	0.998958	0.999995	0.898915	9653/4259/2947/56603/24142/55501/1543/120227/8574	9
WP623	Oxidative phosphorylation	1/846	62/7866	0.999161	0.999995	0.898915	10159	1
WP4016	DNA IR-damage and cellular response via ATR	2/846	83/7866	0.999165	0.999995	0.898915	6667/83990	2
WP4352	Ciliary landscape	11/846	220/7866	0.999279	0.999995	0.898915	80005/64072/5899/85456/167691/583/64777/54903/1488/55112/57560	11
WP3998	Prader-Willi and Angelman syndrome	1/846	66/7866	0.99947	0.999995	0.898915	57194	1
WP111	Electron transport chain: OXPHOS system in mitochondria	1/846	106/7866	0.999995	0.999995	0.898915	1329	1
