# Supplementary material for: NCoR1 controls Mycobacterium tuberculosis growth in myeloid cells by regulating the AMPK-mTOR-TFEB axis
Source: PLoS Biol. 2023 Aug 17;21(8):e3002231. doi: 10.1371/journal.pbio.3002231 (PMC10465006; doi:10.1371/journal.pbio.3002231)
Supplement: S3 Table — (XLSX) [file pbio.3002231.s003.xlsx]

## Sheet: Table A
S. No.	Sample_SRA_ID	Library Layout	Tissue	Age(yr)	Gender	Publication	Type	Data in Figures
1	SRR1644174	PAIRED	PBMCs	22–70	Unknown	PMID: 26873097	Control	Figure 1A
2	SRR1644176	PAIRED	PBMCs	22–70	Unknown	PMID: 26873097	Control	Figure 1A
3	SRR1644177	PAIRED	PBMCs	22–70	Unknown	PMID: 26873097	Control	Figure 1A
4	SRR1644178	PAIRED	PBMCs	22–70	Unknown	PMID: 26873097	Control	Figure 1A
5	SRR1644179	PAIRED	PBMCs	22–70	Unknown	PMID: 26873097	Control	Figure 1A
6	SRR1644180	PAIRED	PBMCs	22–70	Unknown	PMID: 26873097	Control	Figure 1A
7	SRR1644181	PAIRED	PBMCs	22–70	Unknown	PMID: 26873097	Control	Figure 1A
8	SRR1644182	PAIRED	PBMCs	22–70	Unknown	PMID: 26873097	Control	Figure 1A
9	SRR1644183	PAIRED	PBMCs	22–70	Unknown	PMID: 26873097	Control	Figure 1A
10	SRR1644184	PAIRED	PBMCs	22–70	Unknown	PMID: 26873097	Control	Figure 1A
11	SRR1644185	PAIRED	PBMCs	22–70	Unknown	PMID: 26873097	Control	Figure 1A
12	SRR1644186	PAIRED	PBMCs	22–70	Unknown	PMID: 26873097	Control	Figure 1A
13	SRR6871040	SINGLE	PBMC	15	female	PMID: 32090859	Active TB	Figure 1A
14	SRR6871042	SINGLE	PBMC	15	female	PMID: 32090859	Active TB	Figure 1A
15	SRR6871043	SINGLE	PBMC	57	male	PMID: 32090859	Active TB	Figure 1A
16	SRR6871044	SINGLE	PBMC	26	male	PMID: 32090859	Active TB	Figure 1A
17	SRR6871045	SINGLE	PBMC	49	male	PMID: 32090859	Active TB	Figure 1A
18	SRR6871046	SINGLE	PBMC	22	male	PMID: 32090859	Active TB	Figure 1A
19	SRR6871047	SINGLE	PBMC	59	male	PMID: 32090859	Active TB	Figure 1A
20	SRR6871048	SINGLE	PBMC	63	male	PMID: 32090859	Active TB	Figure 1A
21	SRR6871050	SINGLE	PBMC	48	female	PMID: 32090859	Active TB	Figure 1A
22	SRR6871051	SINGLE	PBMC	43	male	PMID: 32090859	Active TB	Figure 1A
23	SRR6871052	SINGLE	PBMC	47	male	PMID: 32090859	Active TB	Figure 1A

## Sheet: Table B
S. No.	Sample_SRA_ID	Library Layout	Tissue	Age(yr)	Gender	Type	Status	Publication	Data in Figures
1	SRR8185713	PAIRED	whole blood	33	male	Tuberculosis	Active TB	PMID: 28065665	Figure 1B
2	SRR8185714	PAIRED	whole blood	33	male	Tuberculosis	6 months after treatment	PMID: 28065665	Figure 1B
3	SRR8185715	PAIRED	whole blood	33	male	Tuberculosis	12 months after treatment	PMID: 28065665	Figure 1B
4	SRR8185716	PAIRED	whole blood	26	male	Tuberculosis	Active TB	PMID: 28065665	Figure 1B
5	SRR8185717	PAIRED	whole blood	26	male	Tuberculosis	6 months after treatment	PMID: 28065665	Figure 1B
6	SRR8185718	PAIRED	whole blood	26	male	Tuberculosis	12 months after treatment	PMID: 28065665	Figure 1B
7	SRR8185719	PAIRED	whole blood	44	male	Tuberculosis	Active TB	PMID: 28065665	Figure 1B
8	SRR8185720	PAIRED	whole blood	44	male	Tuberculosis	6 months after treatment	PMID: 28065665	Figure 1B
9	SRR8185721	PAIRED	whole blood	44	male	Tuberculosis	12 months after treatment	PMID: 28065665	Figure 1B
10	SRR8185722	PAIRED	whole blood	21	male	Tuberculosis	Active TB	PMID: 28065665	Figure 1B
11	SRR8185723	PAIRED	whole blood	21	male	Tuberculosis	12 months after treatment	PMID: 28065665	Figure 1B
12	SRR8185724	PAIRED	whole blood	29	male	healthy	NA	PMID: 28065665	Figure 1B
13	SRR8185725	PAIRED	whole blood	25	male	healthy	NA	PMID: 28065665	Figure 1B
14	SRR8185726	PAIRED	whole blood	35	female	healthy	NA	PMID: 28065665	Figure 1B

## Sheet: Table C
Sl No	ID	Tissue	Age (year)	Sex	Type	Source	Data in Figures
1	ILS_PBMC_001	PBMCs	46	M	ex-vivo	Bhubaneswar, Odisha, India	Figure 1, D and E, Fig.S1A
2	ILS_PBMC_002	PBMCs	29	F	ex-vivo	Bhubaneswar, Odisha, India	Figure 1, D and E, Fig.S1A
3	ILS_PBMC_003	PBMCs	31	M	ex-vivo	Bhubaneswar, Odisha, India	Figure 1, D and E, Fig.S1A
4	ILS_PBMC_004	PBMCs	26	F	ex-vivo	Bhubaneswar, Odisha, India	Figure 1, D and E, Fig.S1A
