# Supplementary material for: NCoR1 controls Mycobacterium tuberculosis growth in myeloid cells by regulating the AMPK-mTOR-TFEB axis
Source: PLoS Biol. 2023 Aug 17;21(8):e3002231. doi: 10.1371/journal.pbio.3002231 (PMC10465006; doi:10.1371/journal.pbio.3002231)
Supplement: S4 Table — (XLSX) [file pbio.3002231.s004.xlsx]

## Sheet: Sheet1
	Key resources table
	Reagent and Resource	Source	Identifier
	TFEB Antibody	Cell Signaling Technology	4240
	Anti-Nuclear Receptor Corepressor NCoR1 antibody	Abcam	ab24552
	LC3B Antibody	Cell Signaling Technology	2775
	Phospho-mTOR (Ser2448) (D9C2) XP Rabbit mAb	Cell Signaling Technology	5536
	mTOR Antibody	Cell Signaling Technology	2972
	Phospho-AMPKα (Thr172) (D4D6D) Rabbit mAb	Cell Signaling Technology	50081
	AMPKα (D5A2) Rabbit mAb	Cell Signaling Technology	5831
	Beclin-1 (D40C5) Rabbit mAb	Cell Signaling Technology	3495
	Atg12 (D88H11) Rabbit mAb	Cell Signaling Technology	4180
	DYKDDDDK Tag (D6W5B) Rabbit mAb (Binds to same epitope as Sigma’s Anti-FLAG M2 Antibody)	Cell Signaling Technology	14793
	Phospho-TFEB (Ser211) (E9S8N) Rabbit mAb	Cell Signaling Technology	37681
	TFEB Rabbit mAb	Cell Signaling Technology	4240
	β-Actin (D6A8) Rabbit mAb	Cell Signaling Technology	8457
	Goat anti-Rabbit IgG (H+L) Highly Cross-Adsorbed Secondary Antibody, Alexa Fluor 488	Invitrogen	A11034
	F(ab')2-Goat anti-Rabbit IgG (H+L) Cross-Adsorbed Secondary Antibody, Alexa Fluor 594	Invitrogen	A-11072
	Goat anti-Rabbit IgG (H+L) Highly Cross-Adsorbed Secondary Antibody, Alexa Fluor Plus 647	Invitrogen	A32733
	Purified anti-mouse F4/80 Antibody	Biolegend	123101
	PE anti-mouse CD11c Antibody	Biolegend	117307
	CD11c Monoclonal Antibody (N418), eFluor 450	eBioscience	48-0114-82
	MHC Class II I-Ab Monoclonal Antibody (AF6-120.1), PerCP-eFluor 710	eBioscience	46-5320-82
	CD4 Monoclonal Antibody (RM4-5), Alexa Fluor 700	eBioscience	56-0042-82
	CD19 Monoclonal Antibody (eBio1D3 (1D3)), APC-eFluor 780	eBioscience	47-0193-82
	CD44 Monoclonal Antibody (IM7), eFluor 450	eBioscience	48-0441-82
	Brilliant Violet 711 anti-mouse Ly-6C Antibody	Biolegend	128037
	PerCP/Cyanine5.5 anti-mouse Ly-6G Antibody	Biolegend	127616
	APC anti-mouse CD170 (Siglec-F) Antibody	Biolegend	155507
	Alexa Fluor 700 anti-mouse F4/80 Antibody	Biolegend	123130
	APC-Cyanine7 Anti-Human/Mouse CD11b (M1/70)	Tonbo	25-0112
	PE-Cyanine5 Anti-Mouse CD3e (145-2C11)	Tonbo	55-0031
	APC Anti-Mouse CD8a (2.43)	Tonbo	20-1886
	BUV496 Rat Anti-Mouse CD45	BD Biosciences	752411
	LIVE/DEAD Fixable Violet Dead Cell Stain Kit, for 405 nm excitation	ThermoFisher Scientific	L34955
	Biological samples: Organisms/strain
	NCoR1fl/fl mice	Johan Auwerx, EPFL, Lausanne
	Biological samples: Pathogen
	Mycobacterium tuberculosis (H37Rv strain)	International Centre for Genetic Engineering and Biotechnology, New Delhi, India
	Mycobacterium smegmatis	Institute of Life Sciences, Bhubaneswar, India
	Experimental Models: Cell Lines
	DC 1940 CD8a+ cell line	Fuertes Marraco et al., 2012
	THP-1 (ATCC TIB-202)	Chandra P et al, 2016
	Chemicals, Inhibitors, Inducer and Growth Factors/Stimulus
	Lymphoprep	STEMCELL Technologies	07801/07811
	GM CSF Human	Prospecbio	CYT-221
	Bafilomycin A1	Invivogen	tlrl-baf1
	Rapamycin	Invivogen	tlrl-rap
	Antimycin A from Streptomyces sp.	Sigma-Aldrich	A8674
	Metformin	Sigma-Aldrich	317240
	MCSF Mouse	Prospecbio	CYT-439
	Phorbol 12,13-dibutyrate (PMA)	Sigma-Aldrich	P1269
	Oligomycin from Streptomyces diastatochromogenes	Sigma-Aldrich	O4876
	Carbonyl cyanide 4-(trifluoromethoxy) phenylhydrazone	Sigma-Aldrich	C2920
	Rotenone	Sigma-Aldrich	R8875
	RBC Lysis Buffer	Tonbo Biosciences	TNB-4300
	collagenase A	Sigma-Aldrich	10103578001
	Torin1	Selleckchem	S2827
	Critical Commercial Assays
	NucleoSpin RNA Plus miniprep kit	Macherey-Nagel	740984
	Transcriptor First-Strand cDNA Synthesis Kit	Roche	4379012001
	Power SYBR Green PCR Master Mix	Invitrogen	4368702
	Applied Biosystems MicroAmp Fast Optical 96-Well Reaction Plate	Applied Biosystems	4346906
	BCA Protein assay kit	Thermo	PI-23227
	Calphos mammalian transfection kit	Takara	631312
	Neon Transfection System 100 µL Kit	Invitrogen	MPK10096
	NucleoSpin RNA Plus miniprep kit	Macherey-Nagel	740984
	ATP Determination Kit	Invitrogen	A22066
	Cell Mito Stress Test	Agilent technologies	103010-100
	RNeasy Plus Mini Kit	Qiagen	74136
	TruSeq Stranded Total RNA Library Prep Human/Mouse/Rat	llumina	15032618
	Illumina Ribo-Zero Plus rRNA Depletion Kit	Ilumina	20036696
	Bio-Plex Pro Mouse Cytokine 23-plex Assay	Bio-Rad	M60009RDPD
	Pierce BCA Protein Assay Kit	Thermo Scientific	23225
	Gene expression primers
	Gene	Sequence	Source
	Mice_Actin_F	GGCTGTATTCCCCTCCATCG	IDT
	Mice_Actin_R	CCAGTTGGTAACAATGCCATG	IDT
	Mice_NCOR1_F	TATGGACCGGGTAGACCGAG	IDT
	Mice_NCOR1_R	CGGTGTTTTTGTTCCACAGGAG	IDT
	Human_ NCoR1_F	GTGGAGACCTCTCGATGGAC	IDT
	Human_ NCoR1_R	TTCGTTCCCACCATTTTAGC	IDT
	Human_ Actin_F	GTGGGGCGCCCCAGGCACCA	IDT
	Human_ Actin _R	TTCAGGGGGGCCTCGGTCAGCAG	IDT
	Mice Genotyping primers
	Gene	Sequence	Source
	CD11c Cre_F	ACTTGGCAGCTGTCTCCAAG	Sigma-Aldrich
	CD11c Cre_R	GCGAACATCTTCAGGTTCTG	Sigma-Aldrich
	NCoR1 lox_F	GAACTAAGGACAGGAAGGTACAGGG	Sigma-Aldrich
	NCoR1 lox_R	AGGTGGAATCACAGAAAGCTGACGC	Sigma-Aldrich
	LysM Cre_F	GGAAGATCAAGTGCTGAAGTCC	Sigma-Aldrich
	LysM Cre_R	CAGGTTCTTGCGAACCTCAT	Sigma-Aldrich
	Sequence-Based Reagents
	NCoR1 shRNA1 (mouse)	CCGGCCTCTAATACAGGCACTTCAACTCGAGTTGAAGTGCCTGTATTAGAGGTTTTTG	Sigma-Aldrich	Clone ID: NM_011308.2-7774s1c1
	NCoR1 shRNA2 (mouse)	CCGGCGGCATAATCTTGACAACCTTCTCGAGAAGGTTGTCAAGATTATGCCGTTTTTG	Sigma-Aldrich	Clone ID: NM_011308.2-2269s1c1
	NCoR1 shRNA3 (mouse)	CCGGCCAATAATTGAGGGTTCCATTCTCGAGAATGGAACCCTCAATTATTGGTTTTTG	Sigma-Aldrich	Clone ID: NM_011308.2-4381s1c1
	NCoR1 shRNA1 (human)	CCGGGCCATCAAACACAATGTCAAACTCGAGTTTGACATTGTGTTTGATGGCTTTTTG	Sigma-Aldrich	Clone ID: TRCN0000310464
	NCoR1 shRNA2 (human)	CCGGGCCATCAAACACAATGTCAAACTCGAG-TTTGACATTGTGTTTGATGGCTTTTTG	Sigma-Aldrich	Clone ID: TRCN0000060656
	NCoR1 shRNA3 (human)	CCGGGCTCTCAAAGTTCAGACTCTTCTCGAG-AAGAGTCTGAACTTTGAGAGCTTTTTG	Sigma-Aldrich	Clone ID: TRCN0000299677
	Software and Algorithms
	R	R Core Team	http://www.R-project.org/
	GGPLOT2	Hadley Wickham et al. 2016	https://ggplot2.tidyverse.org
	GGPUBR	Alboukadel Kassambara. 2020	https://CRAN.R-project.org/package=ggpubr
	GGCorrplot	Alboukadel Kassambara. 2019	https://CRAN.R-project.org/package=ggcorrplot
	ComplexHeatmap	Zuguang Gu et al. 2016	https://bioconductor.org/packages/release/bioc/html/ComplexHeatmap.html
	Deposited Data
	RNA-seq Data availability	This manuscript	EBI Arrayexpress E-MTAB-11499
