# Supplementary material for: NCoR1 controls Mycobacterium tuberculosis growth in myeloid cells by regulating the AMPK-mTOR-TFEB axis
Source: PLoS Biol. 2023 Aug 17;21(8):e3002231. doi: 10.1371/journal.pbio.3002231 (PMC10465006; doi:10.1371/journal.pbio.3002231)
Supplement: S1 Data — Figs 1A–1C, 1E–1G, 2B–2C, 2E, 2G–2H, 2J–2M, 2O–2R, 3A–3K, 4A–4C, 4E–4F, 4H, 4J, 4L, 5A–5G, 5I, 5K, 5M, 5N, 6A, 6C–6J, 6L, 6M, S1A–S1B, S2A–S2B, S2E, S2G–S2H, S2J, S2L–S2N, S2O, S4C, S4E–S4F, S4H, S5B, S5F, S5H, S5J, S5, S5L, S5N, S5P, S5R, S6A–S6D, S6G, S6I, and S6J. (XLSX) [file pbio.3002231.s005.xlsx]

## Sheet: Fig 1C
		NCOR1 expression in H37Rv infected THP-1 differentiated macrophages (1.0/dCT)
	Mock	0.3	0.2	0.21
	2h	0.4	0.3	0.3
	12h	0.5	0.4	0.3
	24h	0.7	0.8	0.6
	48h	0.4	0.3	0.4

## Sheet: Fig 1E
		Mean Fluroscent Intensity
	Mock	2h	12h	24h	48h
	51.56	774.3	362.68	639.2	362.68
	182.9	749.28	446.115	967.625	446.115
	193.6	822.65	552.78	951.35	252.78
	191.75	454.65	794.56	949.9	294.56
	104.8	525.7	694.725	894.55	194.725
	96.68	500.78	544.995	687.845	344.995

## Sheet: Fig 1F
		NCoR1 vs b-actin
	Mock	0.259369	0.299301	0.348021
	2h	0.408522	0.481573	0.505816
	12h	0.518959	0.607202	0.687764
	24h	0.349438	0.426075	0.340213

## Sheet: Fig 1G
		NCoR1 vs b-actin
	2h	0.249005	0.302364	0.331944
	6h	0.896298	0.704956	0.813706
	12h	0.37754	0.398907	0.298757
	24h	0.586363	0.508424	0.460168

## Sheet: S1A Fig
		NCOR1 expression in H37Rv infected PBMCs (1.0/dCT)
	Mock	0.49	0.46	0.45
	0h	0.65	0.62	0.57
	12h	0.92	0.93	0.84
	24h	0.61	0.71	0.62
	48h	0.6	0.57	0.58

## Sheet: S1B Fig
		Ncor1 expression in M. smegmatis infected cDC1 (1.0/dCT)
	Mock	0.18	0.14	0.11
	2h	0.38	0.39	0.32
	12h	0.78	0.83	0.7
	24h	0.43	0.44	0.48

## Sheet: Fig 2B
	NCoR1 expression
		Control			NCoR1 KD
	2h	0.408522	0.481573	0.505816	0.1546	0.161891	0.197763
	12h	0.782264	0.607202	0.687764	0.333557	0.358575	0.434434
	24h	0.349438	0.359749	0.473115	0.146771	0.133731	0.19452

## Sheet: Fig 2C
		CFU/ml (H37Rv)
	Control 24h	15000	15600	18400	17700	18400	16200	19200	18600	17900
	NCoR1 KD 24h	25300	24900	23900	27700	24100	25300	26000	28500	27100

## Sheet: Fig 2E
		MFI
		Control			NCoR1 KD
	24h	306	318	249	642	631	559

## Sheet: Fig 2G
	Phagocytosis rate (% positive cells) Yellow-Green Beads
		Control						NCoR1 KD
	10 mins	11.6	11.7	11.1	8.26	8.09	7.65	12.8	13.2	12.7	7.98	7.82	8.33
	30 mins	15.9	15.9	14.9	15.6	16	17	17.5	16.2	17.6	16.3	16.5	16.9
	60 mins	32.9	34	31.9	24.9	25.9	25.6	34.8	34.6	35.8	25.5	24.6	26.6

[truncated: 72 more sheets: Fig 2H, Fig 2J, Fig 2K, Fig 2L, Fig 2M, Fig 2O, Fig 2P, Fig 2R, S2A Fig, S2B Fig, S2E Fig, S2G Fig, S2H Fig, S2J Fig, S2L Fig, S2N Fig, S2O Fig, Fig 3A, Fig 3B, Fig 3C …]
